# Supplementary material for: A systems genetic analysis identifies putative mechanisms and candidate genes regulating vessel traits in poplar wood
Source: Front Plant Sci. 2024 May 29;15:1375506. doi: 10.3389/fpls.2024.1375506 (PMC11167656; doi:10.3389/fpls.2024.1375506)
Supplement: Supplementary file 3 [file Table_3.csv]

Indel-normalized data
Gene	GWR_100_011	GWR_100_062	GWR_100_076	GWR_100_095	GWR_100_096	GWR_100_099	GWR_100_133	GWR_100_157	GWR_100_158	GWR_100_167	GWR_100_170	GWR_100_173	GWR_100_240	GWR_100_283	GWR_100_327	GWR_100_343	GWR_100_369	GWR_100_403	GWR_100_447	GWR_100_467	GWR_100_497	IFG_100_015	IFG_100_018	IFG_100_042	IFG_100_069	XXX_100_043	XXX_100_064	XXX_100_071	XXX_100_073	XXX_100_086	XXX_100_179	XXX_100_247	XXX_100_250	Best.hit.arabi.name	arabi.symbol	arabi.defline	defline	moduleColor
Potri.001G000400.v3.1	2.408299435	2.891749935	2.681090943	2.95488596	2.762332477	3.027686893	2.491154135	2.939504419	2.627586703	1.12043559	2.233967763	2.741575252	2.884635038	2.211615918	2.731588844	2.988982516	3.037873667	2.999764122	2.731103192	1.625273459	2.978531074	2.941114517	2.593419408	1.812463087	2.545715203	2.432668214	2.391551812	2.968193757	2.563822228	2.516129508	2.770700329	2.482806742	1.037372364	AT2G30942.1		Protein of unknown function (DUF3317)	PF11779 - Protein of unknown function (DUF3317) (DUF3317) (1 of 3)	blue
Potri.001G000700.v3.1	5.977536468	5.66715413	5.929571053	6.18366914	5.487868404	5.740944861	5.930487483	5.520893956	5.177769383	5.291970417	5.314726934	5.593453563	5.873159964	5.934181962	6.146692522	5.385198618	5.966231505	5.464235386	5.687676486	4.574454653	5.641314768	5.435025106	4.964919896	5.077572807	5.934539696	5.499414789	5.981844829	5.468817951	5.688129792	5.537942699	5.86419675	5.751931264	5.421833842	AT2G32080.2	PUR ALPHA-1	purin-rich alpha 1	similar to PUR alpha-1 protein; similar to PUR alpha-1 GI:5081612 from (Arabidopsis thaliana); similar to PUR alpha-1 protein; similar to PUR alpha-1 GI:5081612 from (Arabidopsis thaliana); [ co-ortholog (1of2) of At2g32080, ]	brown
Potri.001G000900.v3.1	8.373209643	8.644542338	8.642830638	8.419418149	8.356107018	8.095256074	8.711227523	8.199766641	8.204966171	7.372533189	8.378019688	8.2287245	8.44641976	8.202764093	8.568332191	8.001073161	8.506182465	8.367920801	8.444032765	8.753830413	8.324897085	8.319504468	8.564785804	7.547953101	8.535358752	8.276287035	8.743718526	8.168434302	7.98129496	8.644167359	7.61355781	8.847837748	8.471226007	AT3G13410.1			similar to expressed protein in Arabidopsis thaliana; [ ortholog of At3g13410,]	tan
Potri.001G001300.v3.1	5.18795198	5.458631388	5.478638752	5.26168628	5.269254441	5.39155819	5.328119154	5.243522373	5.391931063	4.281529932	5.179946055	5.195006277	5.363862239	5.369795033	5.126590142	4.995731397	5.295048976	5.290373774	5.478887613	5.032217052	5.579897599	5.198146592	5.758859891	4.463955386	5.411357708	4.818027257	5.249283408	5.281639507	5.355531886	5.155403001	5.222570223	5.278017343	5.00544773	AT4G26410.1		Uncharacterised conserved protein UCP022280	NA	black
Potri.001G001400.v3.1	3.758868786	3.090055314	3.794705023	3.788159251	3.874755979	3.989472857	3.73888004	3.588534231	3.492247599	3.626093353	3.22197487	3.354330795	3.853832384	3.922395351	2.987965176	3.959824111	3.84381818	3.401853034	3.641370499	2.828529811	3.347898461	4.021834617	3.826543903	3.021985076	3.668332254	3.555934706	3.843296151	3.62215504	3.574724176	3.600490848	3.473152766	3.898467434	2.943810347	AT1G55535.1			NA	brown
Potri.001G001500.v3.1	4.388470251	4.48750457	4.686510436	4.992329027	4.381406685	4.425228207	4.74269273	4.54628356	4.46209699	4.057049387	4.860043959	4.696613768	4.506145979	4.413522303	5.011458551	4.254920664	4.59523104	4.826731687	4.133123566	4.632017927	4.837320964	4.672333459	4.292260246	4.005388943	4.541616157	4.670661769	4.638160754	4.218380263	4.596808433	4.635860159	4.826722611	4.828234151	4.938423143	AT5G56340.1	ATCRT1	RING/U-box superfamily protein	PTHR22763:SF59 - GENOMIC DNA, CHROMOSOME 3, P1 CLONE: MRP15 (1 of 2)	tan
Potri.001G001600.v3.1	5.572948378	5.82142482	5.734684827	5.710050153	4.892216003	5.063876153	5.690376077	5.754444697	5.811406977	4.230047491	5.901790294	5.444728166	5.39829631	5.312647346	5.773569906	5.844010667	5.902781294	6.175183235	5.621683896	6.226776832	5.64561348	5.570595601	5.557050918	4.104460662	5.615430287	5.542926675	5.227164928	5.45535746	5.293522132	5.671949858	5.313621316	5.862607832	5.761502832	AT5G56350.1		Pyruvate kinase family protein	similar to Probable pyruvate kinase; similar to cytosolic isozyme (EC 2.7.1.40) (PK).; [ co-ortholog (2of2) of At5g56350, At4g26390, ]	tan
Potri.001G001700.v3.1	5.169212273	5.030367698	6.072303011	5.507731701	6.163538644	5.90265431	5.537588833	5.286305905	4.403799275	4.586234432	4.61302333	5.298540208	6.047048297	6.107145387	5.28156839	5.413711454	5.397637877	5.402941487	5.336753809	4.15034234	5.742486083	5.123980083	5.76499937	4.428947904	5.770181002	5.263305006	6.209177029	5.660766904	5.945459325	5.288501308	5.701298434	5.560045194	4.145311472	AT5G56360.1	PSL4	calmodulin-binding protein	similar to Calmodulin-binding protein; similar to alpha glucosidase 2 beta subunit from GI:2104691 (Mus musculus); [ co-ortholog (2of2) of At5g56360, ]	brown
Potri.001G001800.v3.1	3.016200251	1.947153094	1.906714649	2.019819557	2.581958304	2.183215663	2.160651553	2.930706495	3.120810733	2.14007269	3.063983935	1.541063806	2.175898713	2.611073173	2.077985674	2.765708438	1.862753523	1.946372782	2.446401306	4.651969687	2.35512868	1.872029526	2.417115448	1.134506451	2.486144411	2.823748942	1.641457669	3.225565455	2.179666452	2.304309933	1.896718742	2.358606841	3.56083501				NA	turquoise
Potri.001G002000.v3.1	7.66903854	7.392481366	7.196016681	6.822358595	7.235969778	7.272395442	7.190937524	7.317714075	7.64023415	6.57442501	7.821355123	6.764207912	7.205623858	7.148493166	6.968342025	7.168859867	7.220131397	7.239135261	7.73566542	8.329968484	7.159631832	7.064069749	7.181037865	6.272468179	6.849771134	7.56640674	7.032931327	7.561963695	7.243318782	7.308202064	7.12724939	7.041846456	8.107930518	AT3G13460.1	ECT2	evolutionarily conserved C-terminal region 2	PTHR12357//PTHR12357:SF21 - YTH YT521-B HOMOLOGY DOMAIN-CONTAINING // SUBFAMILY NOT NAMED (1 of 2)	turquoise
Potri.001G002200.v3.1	-0.272399298	1.341090833	1.110539327	0.166861837	2.14906101	1.32222105	1.776886705	0.388900752	1.186051088	1.175354256	0.518953492	2.109541511	1.127932213	1.176838879	0.642763964	1.869709787	1.644280603	1.974127772	-0.23580505	-0.495687596	1.169395362	1.421535939	1.112510013	1.820133999	2.25801533	2.1343676	1.574245846	1.069470475	1.701423855	2.792657158	1.143923383	2.556821383	1.868826244	AT4G26330.1	ATSBT3.18,UNE17	Subtilisin-like serine endopeptidase family protein	PTHR10795:SF352 - SUBTILISIN PROTEASE-LIKE (1 of 1)	blue
Potri.001G002500.v3.1	5.367136586	5.508974488	5.340287228	5.205455709	4.887324828	5.163818396	5.293327048	5.528691339	5.525795009	3.549760357	5.735657763	5.333487685	5.271917765	5.626154716	5.246534712	6.174303101	5.459214188	5.687778202	5.374856269	6.017696586	5.45284511	5.353847231	5.577286821	4.374335814	5.232584677	5.405522288	4.878396972	5.854469468	5.337911993	5.349594347	5.681359521	5.422902361	5.210510591	AT3G13470.1		TCP-1/cpn60 chaperonin family protein	PTHR11353:SF8 - CHAPERONIN 60 SUBUNIT BETA 1, CHLOROPLASTIC-RELATED (1 of 2)	turquoise
Potri.001G002600.v3.1	3.37136985	3.724374296	3.501086902	3.870882898	2.808502425	3.45185313	3.660901109	3.348516408	3.331929246	2.313584042	3.240444846	4.218714844	3.082273047	3.115909036	3.817124651	2.884227344	3.626607247	4.044685189	3.448423233	3.814321917	3.683097763	3.882103757	4.146814364	3.0688819	3.802982011	2.878979277	3.626125777	3.009236535	3.362919927	3.750583576	3.512821785	3.864292181	3.594793517	AT5G56510.1	APUM12,PUM12	pumilio 12	PTHR12537:SF13 - SUPPRESSOR PROTEIN MPT5 (1 of 4)	darkgreen
Potri.001G002700.v3.1	2.160767052	1.123044804	2.025020309	1.659757339	2.308272468	2.135133697	1.050244906	1.926899995	1.438610882	1.851335085	0.467274386	-0.258610278	2.527660865	2.450446382	1.390646338	1.060700992	1.494386355	1.419703988	1.763628074	-0.434913247	2.013486706	1.403421911	1.233505191	1.782210948	2.27561286	2.652365338	2.589656458	1.763639297	2.19918199	1.663010014	1.810754246	-0.5554968	1.423352559	AT1G55480.1	ZKT	protein containing PDZ domain, a K-box domain, and a TPR region	PTHR17130:SF24 - GAN (1 of 2)	brown
Potri.001G003400.v3.1	2.351192671	2.770617585	2.831117107	2.687261277	2.243032537	3.029663302	3.263946774	2.414714673	2.702535565	2.239103328	1.774752578	2.26041008	2.597563483	2.368710103	2.593547684	2.570925425	2.580510645	2.767163904	2.629230889	2.329251023	2.347098725	3.112834108	3.213645324	2.067026871	2.81424668	2.780823552	3.12129658	2.192376192	3.041097607	2.730825078	2.52357304	2.683473392	1.75649803	AT4G09830.1		Uncharacterised conserved protein UCP009193	NA	blue
Potri.001G003500.v3.1	4.755778232	5.282619969	5.308575743	5.366849558	4.858570701	5.116512474	5.232996567	4.853084693	4.469631433	4.342097019	4.437131617	5.346672385	5.268654994	4.760141475	4.891750632	4.954109447	5.127874732	5.137504252	5.194283445	4.23595431	5.023675098	5.40298425	5.657045622	4.833576747	5.429661475	4.61176528	5.366984162	4.402065021	5.057985767	5.584233624	4.622003893	5.413816131	4.113189177	AT5G56520.1			similar to expressed protein in Arabidopsis thaliana; [ co-ortholog (2of2) of At5g56520, ]	blue
Potri.001G003800.v3.1	6.162601124	6.367453326	6.066062886	6.239327	6.207770362	6.087764534	6.219433169	6.310239771	6.734750495	5.290251008	6.545867331	6.238205031	6.088237762	6.145482766	6.179463053	6.45066751	6.585956299	6.275294698	6.196507668	6.624098547	6.279091246	6.362426278	5.604945988	5.377351758	6.281383336	6.694612388	6.132252408	6.334551375	6.302061524	6.033914486	6.475021975	6.505065609	6.929234679	AT1G55360.1		Protein of Unknown Function (DUF239)	similar to expressed protein in Arabidopsis thaliana; [ co-ortholog (2of3) of At3g13510, At1g55360, At5g56530, ]	tan
Potri.001G003900.v3.1	5.222999164	5.370384762	5.381690182	5.435049033	5.576608289	5.419795006	5.283537648	5.620921238	5.148597994	4.760789553	5.194366406	5.68363179	5.616027263	5.368656793	5.232604181	5.028457847	5.263232522	5.499636431	5.477313532	5.657837391	5.375515597	5.34410005	5.082842039	4.914240759	5.414173968	5.360081863	5.445513008	5.386256162	5.415520624	5.107166652	5.478564256	5.246181941	5.60136122	AT1G55350.3	ATDEK1,DEK1,EMB1275,EMB80	calpain-type cysteine protease family	3.4.22.54 - Calpain-3 / Muscle-specific calcium-activated neutral protease 3 (1 of 2)	tan
Potri.001G004000.v3.1	3.772869548	3.218493254	3.947462871	3.889423426	3.699244275	3.690735598	3.512611603	3.888271183	2.684477469	2.954822164	3.272923938	3.220993948	3.85581136	3.953061275	4.015093477	3.067851377	3.370365113	3.075065987	3.178427632	2.151235541	3.494330371	2.38538985	2.591082228	2.164769378	3.130018843	3.76223897	4.132215108	3.531535613	3.857311256	3.03845748	3.869351875	2.819388208	3.55028842	AT1G55340.1		Protein of unknown function (DUF1639)	similar to expressed protein in Arabidopsis thaliana; [ co-ortholog (1of2) of At1g55340, At3g03880, ]	pink
Potri.001G004100.v3.1	9.986877254	10.34526424	10.30441613	10.41342086	10.28722771	10.1655689	10.31466572	10.33018638	9.787251742	9.581444202	10.43809468	9.989550995	10.18684325	10.02738355	11.12132947	10.07138242	10.38773678	10.54490737	10.14089784	9.250678008	10.58888976	10.0645191	10.49172984	9.554133691	10.2926363	11.07268176	10.30294948	10.03132722	10.13823205	10.67160208	9.845210958	10.50211639	10.5627182	AT5G56540.1	AGP14,ATAGP14	arabinogalactan protein 14	similar to ARABINOGALACTAN PROTEIN 13; [ co-ortholog (1of2) of At5g56540, At4g26320, ]	blue
Potri.001G004200.v3.1	3.527783356	3.259339789	3.150874579	3.747189395	3.653384871	3.510348133	3.284509354	3.578279409	3.282979121	2.94429307	3.700794665	3.501947475	3.651628642	3.239488187	3.418975024	3.345688154	3.122300853	3.338283081	3.447713685	3.653013433	3.585558498	3.27025369	3.382321171	2.777983604	3.439629904	3.645664556	3.773670085	3.591823027	3.439873761	3.68891014	3.506814712	3.466317844	3.982630592	AT1G55325.2	GCT	RNA polymerase II transcription mediators	K15164 - mediator of RNA polymerase II transcription subunit 13 (MED13) (1 of 2)	tan
Potri.001G004300.v3.1	3.049501769	2.45053554	2.505538894	2.726682221	2.378422501	2.644191703	2.568380004	2.329930898	2.764251145	2.156068956	2.432993977	2.056034814	2.149459945	3.133747896	2.556282948	2.088302877	2.4288065	2.854931303	2.780315703	2.660806712	2.299640999	2.545380824	2.670022312	1.8190667	2.522972474	2.962104265	2.866611904	2.302888408	2.710902253	2.460928532	2.623364467	2.570691736	2.796072614	AT4G26310.1		elongation factor P (EF-P) family protein	PTHR30053:SF1 - ELONGATION FACTOR P (EF-P) FAMILY PROTEIN (1 of 1)	turquoise
Potri.001G004500.v3.1	5.870015359	5.489354148	5.980458839	6.063578151	5.599669162	5.533115652	5.947789906	6.077710652	5.762234572	5.267010474	6.182789054	5.657351919	5.793825167	5.471313546	5.713059455	6.010587858	5.909169494	6.032254212	5.776581097	6.280623449	5.684457659	6.553410865	6.315797259	5.49316609	6.139109097	5.849543313	5.9491788	6.157742092	5.807799988	6.439021727	5.841173375	5.879086673	6.367667458	AT5G19760.1		Mitochondrial substrate carrier family protein	PTHR24089:SF266 - MITOCHONDRIAL DICARBOXYLATE/TRICARBOXYLATE TRANSPORTER DTC (1 of 2)	tan
Potri.001G004600.v3.1	7.073904811	7.56787687	7.67241234	7.68578274	6.698880637	6.963847727	7.927364295	7.234256894	6.671556124	6.302281742	6.830337661	7.885297321	7.174219394	7.038877846	7.306407547	6.805162198	7.573114853	7.974856009	7.098366063	6.35102691	7.532249661	7.575221252	7.70988932	6.852905852	7.336276047	7.073051068	7.545565791	6.72230159	6.886153607	7.70398802	7.143319112	7.826159543	6.702811717	AT5G19770.1	TUA3	tubulin alpha-3	similar to alpha-tubulin 2. [ORG:Populus tremuloides]; [ co-ortholog (3of3) of AAO63773, ]	blue
Potri.001G004800.v3.1	4.93643085	5.488912217	5.166024712	5.164311321	5.179866817	5.228177997	5.233721245	4.975989841	5.057520093	4.05122919	5.40080189	5.282031264	4.95621505	5.223964497	5.58525272	5.367348537	5.206359403	5.298543099	4.987516947	5.910057801	5.261339565	5.223420979	4.974673329	4.332229998	5.266380659	5.807914087	5.103698587	5.042934078	5.274410958	5.194731231	5.661264995	5.33578543	5.415272574	AT5G19820.1	emb2734	ARM repeat superfamily protein	PTHR10527//PTHR10527:SF29 - IMPORTIN BETA // SUBFAMILY NOT NAMED (1 of 3)	tan
Potri.001G005100.v3.1	1.767476406	1.060384554	0.958937955	0.659576972	2.930777982	2.165831798	0.289913704	1.662783541	1.54208387	1.155371122	1.529110113	-0.618098971	1.982313238	1.553106531	1.42474288	0.535299516	1.108863547	-0.282570415	1.96257621	0.832550694	1.96160832	0.593486664	2.022490075	1.179507781	0.681434092	2.43184813	1.550423811	2.663810086	1.438429735	0.997728724	1.658211646	0.313479586	0.786286828	AT3G13540.1	ATMYB5,MYB5	myb domain protein 5	PTHR10641//PTHR10641:SF455 - MYB-LIKE DNA-BINDING PROTEIN MYB // SUBFAMILY NOT NAMED (1 of 5)	turquoise
Potri.001G005500.v3.1	6.121823962	6.440133909	7.077628025	7.172061757	6.54578236	6.344482889	6.747954865	6.173447077	5.299153465	6.224737059	6.192312399	6.765967919	6.755071272	6.576771166	7.073655136	6.635846572	6.444070817	6.9215404	6.055353557	5.132251816	6.81003101	6.554713976	6.206868024	5.792435126	6.756276218	6.589214526	7.226436565	6.583058597	6.61585893	6.748566882	6.425173499	7.107272961	5.747071264	AT4G08810.1	SUB1	calcium ion binding	NA	blue
Potri.001G005900.v3.1	3.236671991	2.952529976	2.852276688	2.923712381	3.367062873	3.1960616	2.496952498	3.312501392	3.345891683	1.98106528	3.403998536	2.560901865	2.717325805	2.774949449	3.502097186	3.426018274	3.444927415	2.995094898	3.106354202	3.554800713	3.019352415	3.268941662	3.399072914	2.189524284	2.769968547	2.983893712	3.168885528	3.696032624	3.436403219	3.227662017	2.836705527	2.448225326	3.461038883	AT4G25650.1	ACD1-LIKE,PTC52,TIC55-IV	ACD1-like	similar to Rieske (2Fe-2S) domain-containing protein; similar to cell death suppressor protein lls1 from Zea mays (gi:1935909); similar to Rieske iron-sulfur protein Tic55 from Pisum sativum (gi:2764524); similar to Rieske (2Fe-2S) domain-con; [ co-orthol	turquoise
Potri.001G006300.v3.1	4.042543388	4.770302868	4.388369291	4.517839273	4.732165835	4.611498908	4.471813688	3.79792844	4.290977606	3.36810491	4.061915333	3.97286715	4.129429207	4.064607326	4.557193555	3.957072822	4.424334131	4.707690448	4.325067997	4.16179752	4.318666252	4.259929642	4.707215096	3.52933725	4.679494218	3.763936934	4.777946016	3.718384225	4.645798477	4.925787193	4.025614049	4.429538708	4.166794992	AT1G55300.1	TAF7	TBP-associated factor 7	K03132 - transcription initiation factor TFIID subunit 7 (TAF7) (1 of 1)	blue
Potri.001G006400.v3.1	6.384060756	6.3529983	6.231054427	6.139244749	6.210413792	6.093838028	6.383574169	6.127617467	6.632740301	5.905684576	6.791815012	6.153349516	6.18092911	6.226963089	5.935646981	6.251386685	5.99801613	6.188833362	6.543774195	7.14590985	6.003546585	6.293194428	6.525529829	5.658527802	6.294725356	6.676095147	6.430399271	6.26254893	6.126581246	6.204363348	5.991400637	6.196959521	6.397921722	AT3G13570.1	SCL30A	SC35-like splicing factor 30A	similar to SC35-like splicing factor; similar to 33 kD (SCL33); similar to SC35-like splicing factor SCL33; similar to 33 kD (Arabidopsis thaliana) GI:9843659; similar to encodes an SC35-like splicing factor that is localized to nuclear specks.; similar t	turquoise
Potri.001G007000.v3.1	1.879283904	3.004763889	2.296570346	1.672811157	2.88244513	1.928605347	2.261170586	2.741409217	3.389161154	1.11440397	3.078387543	1.408362272	2.386647667	2.448629436	2.938420314	2.412178978	2.59484755	2.694489439	3.70405541	3.211273973	2.010237295	2.453225472	2.984624535	2.364332866	3.071289559	3.672441108	2.377000345	2.494650854	3.3192709	2.961114589	2.937634161	0.884736994	4.231690526	AT1G15670.1		Galactose oxidase/kelch repeat superfamily protein	PF00646//PF01344 - F-box domain (F-box) // Kelch motif (Kelch_1) (1 of 16)	turquoise
Potri.001G007300.v3.1	2.336092904	2.163233211	1.081132876	1.655055174	1.876020919	1.745005942	1.335106659	2.182919722	1.946331231	0.866690531	2.52226395	2.324147063	1.536832479	1.495067761	1.9643187	2.175624033	1.993600168	1.980796229	2.165152126	1.294986207	2.073016141	1.557146369	2.235620705	-0.458951594	1.507727081	1.868651705	1.582689146	2.6337938	1.05885217	1.769666783	1.325489967	1.523655163	2.009054433	AT3G13620.1		Amino acid permease family protein	amino acid permease family protein; weakly similar to SP|Q9WTR6|Cystine glutamate/transporter Amino (acid transport system xc {Mus-) {musculus} ; [ ortholog of At3g13620,]	turquoise
Potri.001G007800.v3.1	7.173143724	7.513684729	7.69012947	7.425964804	7.53827351	7.470336916	7.399980522	7.243456116	6.690566742	6.43759907	6.830466182	6.927487099	7.627527909	7.239123268	7.237079611	6.823034728	7.263603394	7.156008417	7.414591677	6.737773227	7.209841861	7.313695979	7.538738032	6.579634479	7.563846962	7.281871153	7.832631223	7.029650123	7.12416995	7.439318714	6.609244238	7.368972285	7.177085946	AT2G42500.1	PP2A-3	protein phosphatase 2A-3	similar to type 2A protein phosphatase-3. [ORG:Vicia faba]; [ co-ortholog (1of2) of BAA92699, At3g58500, At2g42500, ]	brown
Potri.001G007900.v3.1	5.754252988	5.559801183	5.514255438	5.997578405	5.34537476	5.674667945	5.602088303	5.721350081	5.594366474	5.046592457	6.051807029	5.825571291	5.635505783	5.426446441	6.07226298	5.85942717	5.666927275	5.53640792	5.3449144	6.363073149	5.547195832	5.721485272	5.447984667	5.117864491	5.602991297	6.219468991	5.62720415	5.665422658	5.50298109	5.665324362	5.522008489	5.711991439	5.964556632	AT2G42520.1		P-loop containing nucleoside triphosphate hydrolases superfamily protein	PTHR24031//PTHR24031:SF264 - RNA HELICASE // SUBFAMILY NOT NAMED (1 of 2)	tan
Potri.001G008300.v3.1	1.962030961	0.673300522	1.090494603	1.381803403	1.116527531	1.598968426	0.924450183	1.110247445	1.520344842	0.88449713	1.896862829	-0.101247272	1.309384791	1.404275562	1.161006224	1.620436509	0.609708827	0.40016737	0.565042973	0.742698861	0.694571997	0.288215101	-0.068708032	-1.026250465	-0.674751586	0.750135712	1.14996395	1.080558716	1.404154023	0.107163315	0.432680792	1.16457988	0.927547729	AT1G55265.1		Protein of unknown function, DUF538	PF04398 - Protein of unknown function, DUF538 (DUF538) (1 of 33)	turquoise
Potri.001G008400.v3.1	5.964479142	5.448469088	5.781833257	5.696096357	5.492213607	5.625073979	5.579568834	5.575009484	5.405466408	5.361569827	5.362111753	5.058666405	5.771399728	5.651934286	5.263843463	5.221399923	5.416057953	5.687824153	5.854862117	4.106204143	5.167123276	5.280473385	5.461636448	4.966648816	5.550202391	4.501507167	6.040931427	5.710570984	5.4150294	5.168781958	5.426346339	5.129137026	4.20604368	AT5G19860.1		Protein of unknown function, DUF538	PF04398 - Protein of unknown function, DUF538 (DUF538) (1 of 33)	brown
Potri.001G008500.v3.1	4.581933604	5.625652846	5.709049707	6.230676494	5.453561207	6.081142976	6.536102797	6.663012714	6.053816164	5.150998848	5.446076832	6.597649187	5.858094396	5.289465973	6.12761777	5.107825519	6.701903721	6.495369911	5.173276967	5.93049941	5.884197075	6.771593711	6.475362187	6.331609382	6.524013312	6.598166722	5.725132231	5.412089498	5.964289184	7.39391218	5.8815181	6.278856631	5.317841757	AT2G44290.1		Bifunctional inhibitor/lipid-transfer protein/seed storage 2S albumin superfamily protein	PTHR33044:SF28 - BIFUNCTIONAL INHIBITOR/LIPID-TRANSFER PROTEIN/SEED STORAGE 2S ALBUMIN SUPERFAMILY PROTEIN (1 of 2)	blue
Potri.001G008700.v3.1	1.765130567	1.977813353	2.20393153	2.034932505	0.855987601	1.847086164	1.017830983	1.450665138	1.564836744	1.148231282	1.421781954	1.556764903	2.075945708	1.051675564	0.671834301	2.300304095	1.820595865	1.546077437	1.57842027	1.309512342	1.707325176	2.388955915	2.443079236	1.492870235	1.757998557	2.270667847	1.701229391	1.063142072	1.506071906	2.625904757	1.417191582	1.356389803	1.222663482	AT3G32940.1		RNA-binding KH domain-containing protein	similar to expressed protein in Arabidopsis thaliana; [ co-ortholog (2of2) of At3g32940, ]	blue
Potri.001G008800.v3.1	5.513295186	5.371973043	5.453441721	5.519116713	5.647858317	5.681608676	5.492170204	5.478882768	5.203950291	5.08714689	5.197880891	5.561601189	5.619717003	5.541871195	5.585933845	5.253083087	5.284193011	5.235046192	5.21225728	5.510740138	5.484330026	5.144314736	5.020911837	4.79679596	5.496324905	5.579813897	5.902633812	5.359135381	5.530806578	5.287351086	5.455883915	5.549059628	5.473298217	AT1G55250.3	HUB2	histone mono-ubiquitination 2	K10696 - E3 ubiquitin-protein ligase BRE1 [EC:6.3.2.19] (BRE1) (1 of 3)	pink
Potri.001G009000.v3.1	-1.504143853	-1.321422077	-1.923214801	-1.893369935	-1.38761538	-2.966689408	-2.621034048	-1.693019041	0.41289805	-1.421641095	-1.268765927	-2.051709634	-0.862439169	-1.077862325	-3.109255434	1.297881629	-3.286781459	-3.003232785	0.590381106	1.489533781	-2.157864324	-1.286442422	-0.723316166	-1.351504047	-1.337007488	-0.566154197	-2.467715793	-1.497676485	-1.597900114	-1.979277116	-2.943565431	-3.197007616	-0.005998456	AT1G55230.1		Family of unknown function (DUF716)	PTHR16007//PTHR16007:SF29 - EPIDIDYMAL MEMBRANE PROTEIN E9-RELATED // SUBFAMILY NOT NAMED (1 of 4)	turquoise
Potri.001G009100.v3.1	1.830209143	2.881000888	3.541237034	4.573209482	3.462358447	3.101085822	4.065396804	3.791004491	2.859120216	2.750749102	2.782152834	4.471341043	3.663700211	2.984796137	4.28953027	3.27797131	4.032920256	4.541921735	2.711676954	2.022888005	3.808431437	4.434413275	4.274747891	3.950325873	4.456848971	3.302355129	3.893876578	2.995122772	3.752924745	4.827180515	3.840652311	4.110264289	2.106155112	AT1G58170.1		Disease resistance-responsive (dirigent-like protein) family protein	similar to disease resistance-responsive protein-related; similar to dirigent protein-related; similar to dirigent protein (Thuja plicata) gi|6694699|gb|AAF25360|; similar to pathogenesis-related protein (Pisum sativum) gi|4585273|gb|AAD25355|; [ ortholog	blue
Potri.001G009501.v3.1	4.999071636	4.968479534	5.06822721	4.756893902	4.487298778	4.711355396	5.131931012	5.014912973	5.279933296	3.916597613	5.19751343	4.977602678	5.133630919	4.774600333	4.763277368	4.250749359	5.274162366	5.107260588	5.233058325	5.666689515	4.964894184	4.709596029	4.888221183	3.570280674	4.836499218	5.176041273	5.018696788	4.99966631	4.769785729	4.983289915	5.021225074	5.136909476	5.259691732	AT2G20480.1			NA	tan
Potri.001G009600.v3.1	2.322567309	2.328571099	3.187917131	1.873333687	2.512031484	2.771201701	3.186563201	2.725145022	1.928480264	1.623604529	1.933948624	2.779564303	2.755831942	3.303594187	1.42474288	1.583981256	2.750165219	2.908515367	2.515303315	0.738180346	2.319644	2.608313577	2.606817927	1.437811532	2.840107483	3.16331299	2.375325345	3.105999668	2.050728672	2.275571891	3.231237238	2.488471493	1.902284142	AT1G69770.1	CMT3	chromomethylase 3	PTHR10629:SF28 - DNA (CYTOSINE-5)-METHYLTRANSFERASE CMT3 (1 of 2)	black
Potri.001G009700.v3.1	7.370965331	7.339171608	7.620416664	7.64753997	7.570484268	7.417025721	7.470192054	7.408782625	7.072321402	6.650705134	7.095233076	7.556788691	7.580145433	7.589866131	7.314844306	7.475267102	7.359065291	7.472394557	7.506759998	7.065084697	7.519041682	7.224302771	7.394949176	6.836225236	7.46534519	7.179143046	7.655908518	7.461713117	7.349263977	7.41952294	7.366172556	7.509569538	7.041655201	AT3G13670.1		Protein kinase family protein	PTHR11909:SF146 - CASEIN KINASE-LIKE PROTEIN (1 of 2)	brown
Potri.001G009800.v3.1	1.826856229	1.601823991	1.916542304	1.641198323	1.351541841	1.502933748	0.780591393	2.47554573	1.876125916	1.029216437	2.046593509	1.179136356	2.056903585	1.980448538	1.391985641	2.663493853	1.887139882	1.287386941	2.042941456	2.52588991	1.925987213	1.25642198	1.593974854	0.453486068	1.399155081	1.820315479	1.522169184	2.764111687	1.57943526	1.581635343	1.693809765	0.918261137	1.788214601	AT2G34860.1	EDA3	DnaJ/Hsp40 cysteine-rich domain superfamily protein	similar to chaperone protein dnaJ-related; similar to Chaperone protein dnaJ (Heat shock protein 40) (SP:Q9UXR9) {{Methanosarcina thermophila}}; [ ortholog of At2g34860,]	turquoise
Potri.001G010500.v3.1	2.804545913	2.706943299	2.596715184	2.614183594	2.568301396	3.049817136	2.477915272	2.501068224	3.278990858	1.429539075	2.823396745	2.429735264	2.712250496	2.472820802	3.291438665	3.363429346	2.862596657	2.622594777	2.670463613	3.055724254	3.006145105	2.833883437	2.976361221	1.468393332	2.915798242	2.81773232	1.930244387	3.324049771	2.780140006	3.050026143	2.130491076	2.504476726	3.505191335	AT3G58040.1	SINAT2	seven in absentia of Arabidopsis 2	PTHR10315:SF45 - E3 UBIQUITIN-PROTEIN LIGASE (1 of 2)	turquoise
Potri.001G011800.v3.1	5.56873739	5.065760467	5.444198858	5.193744427	5.290740698	5.252235508	4.973290645	5.588169864	5.070571676	4.613518354	5.390184342	5.166428229	5.185263709	5.657605144	5.542509531	5.048248465	4.928484409	4.812931107	5.150451108	5.396306242	5.09977212	4.941799725	4.72936442	4.689249559	5.325616109	5.539413525	5.277654254	5.078968647	5.068192855	4.995319502	5.383977613	4.972491777	5.870185611	AT5G19900.1		PRLI-interacting factor, putative	NA	pink
Potri.001G011900.v3.1	7.110083807	7.534711653	7.340177155	7.373485467	7.314961326	7.207719358	7.200423955	7.217105512	6.74422359	6.167266999	6.93671008	7.133138229	7.413982714	7.098298824	7.53672612	6.439748236	7.150245606	7.497254754	7.268809877	7.101265402	7.33216022	6.74107082	7.628930465	6.085400099	7.279370595	6.988105468	7.5345277	6.819739931	6.997477346	7.45965981	6.826653322	7.173385496	7.27762766	AT3G07160.1	ATGSL10,CALS9,gsl10	glucan synthase-like 10	PTHR12741:SF12 - CALLOSE SYNTHASE 9 (1 of 1)	blue
Potri.001G012200.v3.1	4.206843293	4.370673611	4.800582437	4.198517845	3.698968919	3.764064695	4.820938476	4.437879095	3.983390461	3.690370162	3.676673278	4.377596587	4.621407092	4.722942418	3.875023887	2.221741684	4.458481641	4.694193386	4.795477838	3.367660261	4.164123573	4.565217723	3.73691525	3.753669744	3.945501841	4.53512428	4.548721015	3.692368001	3.86638164	4.352607529	4.796083518	4.288572962	4.634693782	AT5G13000.1	ATGSL12,gsl12	glucan synthase-like 12	similar to GLUCAN SYNTHASE-LIKE 9; [ co-ortholog (2of3) of At1g05570, At2g31960, At5g36870, ]	black
Potri.001G012300.v3.1	3.376440623	3.511512712	4.261862611	4.099902685	4.265430669	4.166842363	4.008336353	4.835447001	3.524473205	2.993219307	2.745744285	4.42593429	4.050700301	4.232638873	4.279671629	2.559358865	4.355713701	3.94699777	3.524354207	2.931700872	3.972152812	3.876848082	3.604043185	3.712169312	4.39501112	4.486631412	3.940673705	3.086899573	4.14591843	4.336502909	4.036686662	4.241014914	4.019861896	AT5G42340.1	PUB15	Plant U-Box 15	PTHR22849//PTHR22849:SF44 - WDSAM1 PROTEIN // SUBFAMILY NOT NAMED (1 of 2)	black
Potri.001G012800.v3.1	4.839077976	4.611998619	4.530085345	4.370793279	4.684183874	4.504919323	4.384280124	4.387318887	4.242119687	3.683318518	4.529016841	4.009782895	4.414726245	4.7546542	4.473922601	4.192776635	4.527902485	4.547112653	4.74579226	4.486161229	4.623681108	4.413140747	4.249565438	3.36535919	4.651672771	4.68606199	4.241267102	4.656758009	4.447294865	4.192702235	4.451951086	4.309604393	4.704107049	AT2G18220.1		Noc2p family	K14833 - nucleolar complex protein 2 (NOC2) (1 of 2)	turquoise
Potri.001G013200.v3.1	5.240508871	5.431179323	5.40644199	4.990357524	5.230346908	5.260365182	5.452419795	4.948301149	5.232644648	4.377929429	5.362254175	4.967817134	5.162450556	5.12745149	5.096498948	5.033202187	5.411446406	5.19169537	5.314368061	6.037409515	5.05800647	5.50813329	5.178349079	4.319616884	5.328276306	5.543772484	5.166422754	5.1471358	5.005367435	5.014719305	4.838698873	5.270437873	5.888035907	AT3G12130.1		KH domain-containing protein / zinc finger (CCCH type) family protein	PTHR10288//PTHR10288:SF154 - KH DOMAIN CONTAINING RNA BINDING PROTEIN // SUBFAMILY NOT NAMED (1 of 5)	tan
Potri.001G013300.v3.1	3.552988468	3.868367424	3.528919901	2.984235874	4.070956335	3.005368968	3.572155844	3.297709924	3.395263737	0.875535121	2.795152816	3.020763904	3.230940627	3.503411623	3.327310197	2.938230561	3.46004355	3.561901187	3.533163923	2.924419416	3.156340682	3.322925197	3.396088181	2.163198765	3.352155694	3.746834734	3.375281219	3.193217328	2.969157288	3.150654924	2.975085827	2.755943823	3.384038628	AT1G73240.1			similar to expressed protein in Arabidopsis thaliana; [ ortholog of At1g73240,]	purple
Potri.001G013400.v3.1	5.882238502	6.020579031	3.710565031	0.996568101	4.7430438	3.288009725	1.696847056	5.434689034	4.507593364	0.923753147	4.385854781	2.079236639	5.262256007	5.127842977	1.793415157	5.50692784	2.648484823	1.343225223	5.265549632	4.952354227	2.917725428	3.015031688	4.254483362	2.470974827	5.294485266	6.022712496	1.469597047	5.820299365	4.537178863	3.397584543	5.09760798	2.875006266	5.745236895	AT5G19640.1		Major facilitator superfamily protein	PTHR11654//PTHR11654:SF146 - OLIGOPEPTIDE TRANSPORTER-RELATED // SUBFAMILY NOT NAMED (1 of 2)	darkgrey
Potri.001G013500.v3.1	4.779203238	4.814688698	5.173840289	4.69629031	5.128856527	5.181561894	5.483116148	4.594940145	4.710666301	3.529940423	4.70024555	4.951866968	4.98536826	4.721860077	4.664909916	4.974770856	4.828019306	5.054755313	4.738440496	5.530133598	4.696985009	5.367607106	5.252844651	3.968134489	5.126212066	5.376141489	4.676059036	4.677536497	5.207602668	5.062511149	4.841637834	5.205127252	4.87158206	AT2G05990.1	ENR1,MOD1	NAD(P)-binding Rossmann-fold superfamily protein	similar to ENOYL-ACP REDUCTASE 1; similar to MOSAIC DEATH 1; [ co-ortholog (2of2) of At2g05990, ]	purple
Potri.001G013600.v3.1	4.182309455	3.264427251	3.775895508	3.65156217	3.889459395	3.857081917	3.552172941	3.630847041	3.055913485	3.606106842	3.196702442	3.215505477	3.972638223	4.511772415	3.001792917	3.5605562	3.31096351	3.019824215	3.496357435	3.049537998	3.592593611	3.56397497	3.346672658	3.180621507	3.716243181	4.046895554	3.888398875	4.033035986	3.81564782	3.324604101	3.743083665	3.446625647	2.775353264	AT2G44430.1		DNA-binding bromodomain-containing protein	PF00249//PF00439 - Myb-like DNA-binding domain (Myb_DNA-binding) // Bromodomain (Bromodomain) (1 of 4)	brown
Potri.001G013700.v3.1	4.803953447	4.589484128	4.368669334	4.617375057	4.231051654	4.518938505	4.592270855	3.87034521	4.501520673	3.656878771	4.620364345	4.188278114	4.058433208	4.315856041	4.607747587	4.437498227	4.550557824	4.366303578	4.366206511	4.40684474	4.316653367	4.495521627	4.474942905	3.565957844	4.075239252	4.202136215	4.333107626	4.254389815	4.500248726	4.154035956	4.279812891	4.718974461	4.255748317	AT5G19630.1		alpha/beta-Hydrolases superfamily protein	K07018 - uncharacterized protein (K07018) (1 of 2)	tan
Potri.001G013800.v3.1	3.291040787	3.049777427	3.032426401	2.993685256	3.068545055	3.162205499	3.073309748	3.126726965	3.5298404	1.697166869	3.255685427	3.112229859	3.031964422	2.952326719	3.285301008	3.563117437	3.176070004	3.120957592	3.178427632	3.445884539	3.334531014	3.323211143	3.415660868	2.597939688	3.201624204	3.118950849	3.055546172	3.468043301	3.132957918	3.346384484	3.345946282	3.180646024	3.744083365	AT5G13020.1		Emsy N Terminus (ENT)/ plant Tudor-like domains-containing protein	PTHR33432:SF3 - EMSY N TERMINUS AND PLANT TUDOR-LIKE DOMAIN-CONTAINING PROTEIN (1 of 2)	turquoise
Potri.001G013900.v3.1	3.446635435	3.533929907	3.797787055	3.972529741	3.978287872	3.640894683	3.663142455	4.216412555	3.878419955	3.08074025	4.242931924	3.383556781	3.891553128	3.298340963	4.458653875	4.14734786	3.799425854	4.127824617	3.623015235	4.079402068	3.939087464	4.396462735	4.756057452	3.67593835	4.349085194	4.513963921	3.763461501	3.623541598	3.736858561	4.860024145	3.800575135	3.281909872	4.531250428	AT5G13030.1			similar to expressed protein in Arabidopsis thaliana; similar to YdiU/UPF0061 family; [ ortholog of At5g13030,]	tan
Potri.001G015000.v3.1	5.201737785	4.691207102	5.427330204	5.248407133	5.584750664	5.127126507	5.031610046	5.064094121	4.704311957	4.581604851	4.938796093	5.241767471	5.352790693	5.582785962	4.848334866	4.851973433	4.910887769	5.005900857	5.073856339	4.918063636	5.388944643	5.053140854	4.964818498	4.765690243	5.336234652	5.765249829	5.281568216	5.155996954	5.424921555	5.257648926	5.037776705	5.00639606	4.675596268	AT3G57930.2			similar to expressed protein in Arabidopsis thaliana; similar to GP|9826|X07453|; [ ortholog of At3g57930,At2g42190,]	brown
Potri.001G015900.v3.1	3.318513458	3.166463171	2.889126411	2.599279957	3.090472269	2.785324116	2.288093307	3.111238476	3.045458359	2.021529634	3.219376582	2.351201198	2.694821149	2.906209619	3.027042765	3.03503621	2.751389976	2.564536941	3.05276844	3.575756753	2.680629964	2.466711264	2.147022719	1.443870562	2.576097497	3.375885002	2.718865671	2.834164934	2.797765694	2.553432022	2.614297102	2.415683655	3.607372415	AT1G73730.1	AtEIL3,ATSLIM,EIL3,SLIM1	ETHYLENE-INSENSITIVE3-like 3	similar to ETHYLENE-INSENSITIVE3-like 3 protein.; [ co-ortholog (1of2) of At1g73730, ]	turquoise
Potri.001G016200.v3.1	1.472357864	1.90476019	2.469216192	2.000153978	2.473617574	1.647260954	2.143413099	1.758791164	1.817571389	1.463816686	2.391535793	1.661321916	1.853537362	2.06194302	2.209092795	2.045598966	2.01177671	1.659025668	2.658193588	2.489360603	2.272638861	1.669144424	0.595680271	0.697677077	2.121658717	1.093380745	2.53845123	1.78367358	1.997750939	2.080852935	1.771676799	2.17792063	2.827249673	AT3G20810.1		2-oxoglutarate (2OG) and Fe(II)-dependent oxygenase superfamily protein	K10277 - lysine-specific demethylase 8 [EC:1.14.11.27] (KDM8, JMJD5) (1 of 1)	tan
Potri.001G016600.v3.1	1.533882064	1.22899912	1.503297629	2.202579484	1.683982317	1.183523007	0.07530811	2.549574579	1.443379554	-1.237316214	1.478182751	1.936588948	1.532203809	1.899998088	2.459596158	1.733600388	2.051959055	1.543357679	1.692337553	-0.791132168	2.055337379	1.119330552	2.141999883	-0.558847867	1.656061311	1.499097924	-0.7601991	2.502281965	1.717379032	1.50846471	1.024748444	0.46477762	1.146315182	AT5G12900.1			similar to expressed protein in Arabidopsis thaliana; [ ortholog of At5g12900,]	blue
Potri.001G016700.v3.1	5.163175792	5.231298053	5.0587676	3.973865275	4.214490434	4.970733978	5.437237745	5.0622716	5.189246585	3.031711449	4.828910935	4.841555002	4.918477938	5.065556562	4.118238604	3.18025068	5.834328524	5.491475526	5.08671396	4.302234628	5.2652869	4.824960013	5.177441567	1.98692335	4.957481921	5.078084775	3.584064471	5.121323385	4.159505992	3.874521943	4.615243659	4.845924081	5.076916586	AT5G10400.1		Histone superfamily protein	K11253 - histone H3 (H3) (1 of 20)	black
Potri.001G016900.v3.1	3.394241124	2.276270424	3.216749691	2.069959121	2.780000675	3.053182529	3.775417781	2.942270306	3.520778597	1.699541024	3.175903051	3.632055986	3.186646213	3.14304803	0.852656022	2.058451601	3.526288181	3.670269114	3.050567616	2.306472515	3.09025086	3.310059886	2.820058498	2.022016454	3.134254962	3.828399479	1.538821709	3.416244192	1.882515327	2.261289584	3.288152138	2.883672909	3.211461292	AT5G10400.1		Histone superfamily protein	similar to histone H3; similar to histone H3 from Zea mays SP|P05203|; similar to Medicago sativa GI:166384; similar to Encephalartos altensteinii SP|P08903; similar to Pisum sativum SP|P02300; [ ortholog of At1g09200,At5g65360,At5g65350,]	black
Potri.001G017000.v3.1	1.473610311	1.284746055	-0.390306767	0.94511514	1.203999839	0.876996778	-1.582777579	1.385803421	2.508806768	0.742862771	3.33847559	-0.274122428	0.276776642	1.729015719	0.250533401	1.508231127	0.581844266	0.40016737	2.885333246	3.917800919	0.839943807	1.551941693	1.101638237	0.658177377	0.871922911	1.493613849	0.343840706	2.848362233	0.877043389	0.517833988	0.584536063	-1.331577587	2.957256612	AT4G12070.1			NA	turquoise
Potri.001G017100.v3.1	1.944537042	1.149731432	1.561112324	0.884462872	0.48877251	0.374743364	2.343956181	1.687610496	1.386006401	-0.20740696	0.837192493	1.834364746	1.497161834	0.941223443	-0.668812861	-0.160947513	1.90155558	2.377060991	1.767640173	0.811261841	1.279806818	2.510640148	2.652569351	0.844299693	0.971575379	1.256485249	0.336398299	1.707351439	0.991165686	-0.285963757	1.882329849	1.863849889	0.688691664	AT5G12930.1			NA	black
Potri.001G017500.v3.1	3.01846183	1.719971496	-0.082195617	0.892280924	1.060958968	-0.078391109	0.240073759	2.962445182	1.968140888	-0.292725981	2.429845048	-0.605509471	1.260915716	2.563546778	0.58782993	1.508231127	0.60392061	0.107328077	2.654867903	2.486934862	0.675183955	-0.591028564	2.077654917	0.635336733	0.484177169	1.8842692	0.922002495	1.988078647	0.598109628	-0.786363442	0.251879337	-1.646137947	0.959719754	AT3G20820.1		Leucine-rich repeat (LRR) family protein	similar to polygalacturonase inhibitor-like protein. [ORG:Cicer arietinum]; [ co-ortholog (1of2) of At3g20820, CAD56505, ]	turquoise
Potri.001G017600.v3.1	3.597622142	3.753347771	1.034891239	1.553144499	1.443634287	2.801207433	-0.123654393	2.111978162	5.591404918	1.179862376	5.141610082	2.088487865	1.352131536	2.7355299	0.987183011	2.796104957	2.277852222	0.837849736	3.270844946	5.939587104	2.041965124	2.634160814	1.05492489	0.918714551	1.504086755	3.792894513	1.205829851	3.664245483	2.3439175	1.436096124	2.818839423	0.311824292	3.489804301	AT4G31980.1			PF03140 - Plant protein of unknown function (DUF247) (1 of 146)	turquoise
Potri.001G017700.v3.1	-0.094620415	-1.311405895	-2.897684878	-1.837805484	-0.734386304	0.675853631	-2.621034048	-2.6260764	2.679057499	-2.388697768	-1.98953627	-0.916701512	-1.818872068	-1.650884571	-1.543723295	-0.036082865	-2.713835324	-2.450568119	-3.042970869	2.462367613	-1.844515598	-0.936445731	-3.292082471	-2.005111471	-1.941659665	-0.340691018	-2.324780723	-1.201963395	0.186398051	-2.388907175	-1.990509645	-1.646137947	-2.163692764	AT5G11290.1		Plant protein of unknown function (DUF247)	PF03140 - Plant protein of unknown function (DUF247) (1 of 146)	turquoise
Potri.001G018200.v3.1	7.457919772	7.296414912	7.392555644	7.699410718	7.562312442	7.263049781	7.010673983	7.556132426	7.272396844	7.590120752	7.821358733	7.087665508	7.22754181	7.229468677	8.3074566	7.468933864	7.398043697	7.528716793	7.416592452	8.066350594	7.896324975	7.64849904	7.606077717	7.088471307	7.507483991	8.340009577	7.844887055	7.562799461	7.286243969	7.653310348	7.716993466	7.238060452	8.057514765	AT5G12950.1		Putative glycosyl hydrolase of unknown function (DUF1680)	similar to expressed protein in Arabidopsis thaliana; [ co-ortholog (1of2) of At5g12950, At5g12960, ]	tan
Potri.001G018300.v3.1	2.898330521	3.0054591	2.55604823	2.232831095	3.182632666	3.222164253	2.727501618	3.666424828	3.518451303	1.651243956	2.75150426	2.620501732	3.2817276	3.40442658	3.064946716	3.370831288	3.562931767	2.542227337	2.784684048	1.968245739	3.267340888	2.944069614	3.1290012	1.106960266	3.064739386	2.917643529	2.76019084	3.655065281	3.429049073	2.773599077	2.869029457	2.166272736	2.421465375	AT3G20830.1		AGC (cAMP-dependent, cGMP-dependent and protein kinase C) kinase family protein	PTHR24351:SF107 - AGC (CAMP-DEPENDENT, CGMP-DEPENDENT AND PROTEIN KINASE C) KINASE FAMILY PROTEIN (1 of 2)	darkgrey
Potri.001G018500.v3.1	4.372475954	4.578073562	4.2224349	4.208113822	4.217718553	4.15005214	4.174049252	4.182101232	4.355455933	3.790277759	4.116880021	4.105486691	4.04020677	4.100578826	4.185138741	4.144089476	4.254432916	3.981580842	4.584273503	3.873095515	4.155456515	4.611357224	4.449401623	3.588838995	4.558924692	3.517474028	4.287487328	4.405208253	4.064157624	4.446169731	3.761287292	3.714730051	4.341150135	AT5G13070.1		MSF1-like family protein	MSF1-like family protein; similar to px19 (Gallus gallus) GI:969170; [ ortholog of At5g13070,]	blue
Potri.001G018600.v3.1	5.802995392	5.689944256	5.477305182	5.885878271	5.062691282	5.396842558	5.969068004	5.561934186	5.504934684	4.538532141	5.564630628	6.060251634	5.57409657	5.012572121	5.494239409	5.655745015	5.594913595	5.994947785	5.545903814	5.493285711	5.680019514	6.102774495	5.908052587	5.340938231	5.756407372	5.575396103	5.486801302	5.549210081	5.458588211	6.393337305	5.261080097	5.915603784	5.804167638	AT1G51200.3		A20/AN1-like zinc finger family protein	zinc finger (AN1-like) family protein; [ co-ortholog (1of2) of At1g51200, ]	darkgreen
Potri.001G018700.v3.1	3.596307114	4.071569547	4.495541808	4.987546073	3.324816518	3.878411644	4.828587074	3.776403775	3.217298412	2.784985524	2.888728409	4.820436368	4.298796959	3.748049914	4.953010748	3.514915894	4.170284816	5.035549442	3.894209373	1.526680809	4.27608783	4.068488756	4.555845607	3.078959483	4.370403834	3.697802303	4.267734981	3.517546467	3.712678023	4.68638428	4.069019668	4.857399086	3.660764956	AT3G20860.1	ATNEK5,NEK5	NIMA-related kinase 5	K08857 - NIMA (never in mitosis gene a)-related kinase [EC:2.7.11.1] (NEK) (1 of 8)	blue
Potri.001G018800.v3.1	2.890011992	3.125181071	2.754172246	2.711276785	2.828551086	2.427343437	2.804708278	2.859507034	2.684009398	2.148991917	3.324928057	2.940644214	2.542906649	3.154985561	2.921594326	2.803479681	2.965157428	3.098959924	2.731103192	3.206947891	2.808778094	2.580737412	3.046115326	1.984276997	3.081145996	2.237491033	2.813375992	2.710763691	2.167489218	3.000654925	3.056105181	2.827553914	3.164536408	AT3G20870.1	ZTP29	ZIP metal ion transporter family	metal transporter family protein; similar to ZIP Zinc transporter domain containing protein; [ co-ortholog (1of2) of At3g20870, ]	tan
Potri.001G019000.v3.1	4.45649869	4.051016558	3.758026419	4.030967695	3.909733087	4.450580511	3.97039586	4.04612578	4.265241619	2.822283588	4.069529531	4.17609374	4.342653357	3.958138354	4.638174539	4.075368934	4.020684849	3.74028053	4.091480449	4.014272694	4.213438082	4.06771747	3.53168249	2.952769738	4.248663956	3.312948968	3.595990841	3.767252926	4.23839922	4.548276573	3.789176146	3.951893253	5.057105862	AT5G19620.1	ATOEP80,EMB213,OEP80,TOC75	outer envelope protein of 80 kDa	PTHR12815:SF7 - OUTER ENVELOPE PROTEIN 80, CHLOROPLASTIC (1 of 2)	turquoise
Potri.001G019100.v3.1	3.309400133	2.357420524	2.114680029	2.513629022	2.516429072	2.209295196	2.313389739	2.545009438	3.560298715	1.868460013	3.120360326	2.246934788	2.846566423	1.790442472	4.056368206	3.760366473	3.063796456	2.128242849	2.504572933	3.830636647	2.396334657	3.192751398	2.029087855	1.586433408	3.641665085	2.366874057	2.250993219	2.721995539	1.94687339	3.010971012	2.846974763	2.014746259	3.467712629	AT1G63440.1	HMA5	heavy metal atpase 5	K17686 - Cu+-exporting ATPase (copA, ATP7) (1 of 6)	turquoise
Potri.001G019200.v3.1	4.206912254	3.783690764	3.65894358	3.373017502	3.733751355	3.306079562	3.604608882	3.602735315	3.84091094	2.754543216	3.677335727	3.874040151	3.441213266	3.644604526	3.88735704	3.290014196	3.617040696	3.2875267	3.713961037	4.185400295	3.609504873	3.244661296	3.269088107	2.843897283	3.687338963	4.122385334	3.688277458	3.544715097	3.549838577	3.53214201	3.520401816	3.725845035	4.359413517	AT1G76870.1			PTHR21654:SF11 - F16F4.11 PROTEIN (1 of 3)	tan
Potri.001G019400.v3.1	0.641496956	0.585240394	2.364008839	2.476473888	0.97034295	1.572140142	2.305115119	1.53349048	0.766137101	1.390141843	1.450454958	2.003873567	2.045773743	1.637243266	1.90603585	1.838717465	1.656631209	2.551639569	1.319634693	1.312057266	1.837444802	2.797890694	2.714424762	1.37372917	2.42378931	1.547689769	1.952306702	1.435808949	2.013809461	2.662273486	2.211777314	2.344145048	0.006317469	AT5G13490.2	AAC2	ADP/ATP carrier 2	PTHR24089:SF316 - ADP,ATP CARRIER PROTEIN 1, MITOCHONDRIAL (1 of 4)	blue
Potri.001G019700.v3.1	2.469116599	1.064349794	1.346637976	0.18299618	2.096498264	1.994398849	-2.600556971	2.716010514	1.840050668	-0.525323392	2.11406863	1.371941296	0.07186167	-0.042201851	0.592074335	-0.743593294	0.630259711	0.083323674	3.061772011	0.718745111	1.920912706	-0.547235928	0.156817578	-0.631927306	-0.257783572	-0.340691018	-1.724896894	2.024678699	0.239334474	-0.236046259	1.132021345	-1.642703947	1.523000945				NA	grey60
Potri.001G020200.v3.1	2.343924272	1.972777048	1.992425994	0.854670403	2.026264027	2.370061606	1.870547142	1.25309784	2.471490663	2.051785737	1.78766102	2.350551021	1.850707206	2.008342168	1.599576097	2.198757516	2.276279822	1.346420668	0.863676784	1.16844978	2.194974899	2.130696404	2.217088147	1.765515367	2.367284509	1.738754735	2.186708637	2.058625917	2.619304897	1.87718455	1.877488804	1.981912957	1.430876645	AT4G35040.1	bZIP19	Basic-leucine zipper (bZIP) transcription factor family protein	PTHR23334 - CCAAT/ENHANCER BINDING PROTEIN (1 of 4)	brown
Potri.001G020300.v3.1	6.964852944	7.116503467	7.293150703	7.312933112	7.22573565	7.3041689	7.296431014	7.552021823	7.051544479	6.543104138	6.720119267	7.456870411	7.350270097	7.258863172	6.641736579	7.119588733	7.381729418	7.54890476	7.297878087	6.111652991	7.523592705	6.821044343	7.206308245	6.541896107	7.432495774	6.318543332	7.364382575	7.285738412	7.209657831	6.997272618	7.112031104	7.355285533	6.540495564	AT3G51950.1		Zinc finger (CCCH-type) family protein / RNA recognition motif (RRM)-containing protein	PTHR24009:SF3 - RNA RECOGNITION MOTIF-CONTAINING PROTEIN-RELATED (1 of 2)	blue
Potri.001G020700.v3.1	3.754295007	3.181105438	3.451080969	3.51783244	2.854623812	3.197131163	3.573217677	3.420416051	3.718548412	2.897331829	3.283450384	3.763577219	3.697097936	3.565630361	3.351885389	2.885147655	3.681214216	3.626435455	3.280850268	3.376871434	3.520879401	3.711540696	3.636537506	3.098571565	3.351831918	2.676221666	3.442668642	3.326339781	3.138553063	3.535365403	3.680078602	3.699694176	3.400862113	AT5G13470.1			NA	darkgreen
Potri.001G021000.v3.1	3.016453848	3.411990369	3.032945824	2.986479868	2.768021106	3.337128682	3.304477711	3.636221102	3.698095272	1.901834012	3.002529931	3.48744275	2.979991381	3.096698249	2.488027021	2.278804861	3.82283654	3.222796853	3.27193462	2.928082743	3.266280058	3.231244068	2.127595752	2.37309784	3.112731656	3.707013853	2.804450931	2.664055956	2.688589079	3.131791621	3.2864232	3.261578236	3.908528166	AT5G13460.1	IQD11	IQ-domain 11	calmodulin-binding family protein; similar to low similarity to SF16 protein (Helianthus annuus) GI:560150; [ ortholog of At5g13460,]	purple
Potri.001G021300.v3.1	-0.669778465	0.806610415	-0.483216745	-1.893369935	0.620645881	-1.684162988	-1.620216753	-1.329237572	-0.158715373	-3.19956209	0.300022123	-1.168295782	-1.065397364	0.480380608	-2.403068657	-2.106304932	-2.197275033	-1.200816356	1.733007975	-1.449856664	0.109195896	-2.161711334	-1.634908071	-0.946245286	-2.270562583	-0.823463388	-1.677130622	-0.868114999	-0.105205338	-1.809346308	-0.472724094	-2.529230493	-2.163692764				NA	turquoise
Potri.001G021600.v3.1	3.189016821	3.295563935	3.077797235	2.945603084	2.650676566	3.227997112	2.842044157	3.231845264	3.007306582	1.798177511	3.350062579	3.203313337	3.053508408	2.868610801	3.743337974	2.721723512	3.351107017	3.293776527	3.205195572	2.569078565	3.084295527	2.980650428	3.890684749	1.585542345	2.629672992	2.521723519	3.257252734	3.03708394	2.834374257	2.980919843	2.557442176	3.016303781	2.008372616	AT1G22220.1		F-box family protein	PF12937 - F-box-like (F-box-like) (1 of 81)	blue
Potri.001G022500.v3.1	3.326257822	3.125143534	3.175597961	3.269276539	3.44666159	3.29234387	3.510232217	3.397143327	3.257122814	2.835672396	3.281152596	2.815418612	3.346154509	3.242132614	3.235536483	3.157272331	3.097282673	3.176983593	2.922968654	3.558635662	3.221588395	3.126551776	3.609606794	2.512102384	3.462144828	2.81543863	3.691908825	3.102073566	3.512579339	3.149141348	2.960781927	3.194235939	3.110722066	AT4G31560.1	HCF153	high chlorophyll fluorescence 153	NA	turquoise
Potri.001G022601.v3.1	2.887069448	2.410225932	2.575070342	2.61653218	2.812260826	2.796253928	3.114121414	3.167481792	2.895949829	2.810780832	2.577186825	3.216051153	2.81407685	2.397583353	2.170205197	3.212398738	2.192334039	1.923020314	1.879107346	2.342424599	2.237089077	3.220191009	3.199553123	3.007935111	2.817060762	1.818828678	2.316919332	2.519617508	2.841760025	3.107312139	1.449829053	2.992942176	2.262316145				NA	blue
Potri.001G022700.v3.1	3.992518632	4.623159544	4.823447725	5.441410223	4.738952995	4.824690736	5.136342074	5.013879829	4.200930837	3.571404321	4.167199872	5.542179242	5.100579558	4.816864382	4.899003885	4.970234304	5.221064447	5.459477536	4.508369238	3.783459169	5.113252768	5.208213623	5.412042091	4.271899082	5.162572503	4.293505199	5.270821968	4.603778394	5.163952468	5.462049469	4.867547256	5.42028041	3.525506918	AT3G08550.1	ABI8,ELD1,KOB1	elongation defective 1 protein / ELD1 protein	similar to ELONGATION DEFECTIVE 1; similar to ABA INSENSITIVE 8; similar to KOBITO; [ co-ortholog (1of2) of At3g08550, ]	blue
Potri.001G022900.v3.1	2.655499987	2.485303011	3.05488687	2.237655273	2.542388879	2.339764686	3.700629989	2.621851812	3.7650244	1.590851155	2.504187248	3.063830237	2.728779195	2.563546778	1.891049785	0.425597621	3.528382898	3.244651219	3.111532555	3.592735271	2.802591403	3.198563788	3.421089318	1.622849084	2.439688263	2.05068381	2.514284109	2.539969941	2.805138254	2.173530195	3.035560876	3.362059599	3.783368544	AT3G51930.1		Transducin/WD40 repeat-like superfamily protein	KOG0265//KOG0286//KOG0645 - U5 snRNP-specific protein-like factor and related proteins // G-protein beta subunit // WD40 repeat protein (1 of 1)	purple
Potri.001G023000.v3.1	4.070139964	3.965737245	4.171812836	4.121139251	3.746434299	3.905657191	4.064378641	3.859629487	4.051187826	3.065077336	4.173860163	4.049802898	4.010356565	3.906411677	4.179583521	3.902031448	4.006009072	4.10525165	3.926687063	4.27579525	4.044353888	4.109408789	4.077222014	2.877940551	3.92926218	3.361198265	4.258922969	3.984434239	3.773482225	3.903909935	3.696558752	4.214104894	3.289096514	AT3G04040.1			similar to expressed protein in Arabidopsis thaliana; similar to unknown protein (dbj|BAA90342|1.; [ ortholog of At3g04040,At5g18250,]	darkgreen
Potri.001G023100.v3.1	4.192802856	4.153366892	4.247527612	4.454230023	4.41013003	4.395235844	4.305477324	4.402827752	4.55924871	3.339310323	4.354551575	4.643167212	3.83779005	4.205414265	4.248940967	4.717810282	4.3372127	4.372605675	4.310995009	4.847385152	4.198288231	4.643139842	4.59142146	4.015531844	4.542941506	4.348604413	4.374786606	4.220080359	4.324292892	4.602169945	4.364606109	4.397517736	4.406368944	AT2G41430.1	CID1,ERD15,LSR1	dehydration-induced protein (ERD15)	PTHR33790:SF4 - POLYADENYLATE-BINDING PROTEIN-INTERACTING PROTEIN 2 (1 of 2)	tan
Potri.001G023500.v3.1	3.557128415	3.237474459	2.47843555	3.112271821	3.206839414	2.727171717	2.538789072	3.282926566	4.126106349	2.654660116	4.012372359	3.679607545	3.118064409	2.141254329	3.097441012	3.694755528	3.274907272	3.275514876	3.000268596	5.050715898	3.03248908	2.630243839	2.799975646	3.039882966	2.797069437	3.455982786	2.046107846	3.110871656	3.392349206	3.230562595	3.07413733	3.032296665	4.45376541	AT1G50420.1	SCL-3,SCL3	scarecrow-like 3	PF03514 - GRAS domain family (GRAS) (1 of 103)	tan
Potri.001G023800.v3.1	4.039601772	4.546184291	4.30080858	4.593482387	4.299947289	4.858669297	4.334418923	4.231232893	4.627984541	4.036814094	4.399542291	4.619263727	4.471812648	4.264601687	5.147265224	3.960189472	4.689955804	4.72314293	3.902017617	3.314612555	4.812097517	4.850436132	4.669681936	4.18796976	4.630539037	3.938067428	4.119498126	4.248236219	4.170171463	4.837225268	4.330178243	4.748857931	4.13818593	AT3G13650.1		Disease resistance-responsive (dirigent-like protein) family protein	PTHR21495//PTHR21495:SF75 - NUCLEOPORIN-RELATED // SUBFAMILY NOT NAMED (1 of 1)	blue
Potri.001G024000.v3.1	2.89628964	2.156132295	1.923075729	2.094010108	2.182287299	2.414695616	2.123318342	2.266261045	2.695078517	1.839426681	2.528469424	2.394911388	1.688604584	2.524946543	2.479442918	2.566496818	1.743455417	1.591842474	1.381910874	3.331575987	1.829879988	2.567510918	1.459734962	1.25913715	2.368820832	2.371671373	2.201860543	2.311593967	2.27975822	2.31886507	1.890981803	1.992009644	3.779871932	AT1G34570.1		Essential protein Yae1, N-terminal	similar to hypothetical protein. [ORG:Lotus corniculatus var. japonicus]; [ co-ortholog (1of2) of At1g34570, BAC41323, At3g15750, ]	turquoise
Potri.001G024100.v3.1	5.777454377	6.629524977	5.859380302	6.236833668	5.934402518	5.946470889	6.164666547	5.544196201	6.239987591	4.422716746	5.741006929	6.025642718	5.613930981	5.442901833	6.271057894	5.334641683	6.360192149	6.335067661	6.154103445	6.252689944	5.889699808	5.69710957	6.072109225	4.700760448	5.926399459	6.364501487	5.920827421	5.448367038	5.882693899	6.042789238	5.669510896	6.292438454	6.101291003	AT2G38800.1		Plant calmodulin-binding protein-related	PTHR33923:SF2 - CALMODULIN-BINDING PROTEIN-LIKE PROTEIN (1 of 2)	tan
Potri.001G024300.v3.1	2.517765142	2.667440973	2.227055113	2.468816444	1.806496566	2.390195236	2.531239158	1.777394991	2.719695159	0.443661866	1.893291493	2.701200815	2.495644951	2.803678322	2.320138349	2.828533701	2.865750096	2.774919322	2.198275166	2.285670338	1.940088573	2.104223963	2.517318132	0.758225868	2.216709945	1.949694109	2.392265713	2.014435178	2.096943539	2.372824451	2.287836064	3.202106362	1.835125436	AT1G52340.1	ABA2,ATABA2,ATSDR1,GIN1,ISI4,SDR1,SIS4,SRE1	NAD(P)-binding Rossmann-fold superfamily protein	similar to GLUCOSE INSENSITIVE 1; similar to IMPAIRED SUCROSE INDUCTION 4; similar to SALT RESISTANT 1; similar to SHORT-CHAIN DEHYDROGENASE REDUCTASE 1; similar to SUGAR-INSENSITIVE 4; similar to ABA DEFICIENT 2; [ ortholog of At1g52340,]	darkgreen
Potri.001G024500.v3.1	0.673020736	1.101495135	0.3352184	0.391757436	0.162229108	-0.11666436	0.613928814	1.185851068	1.069304474	-1.616733659	1.321708379	0.295612539	0.738056791	1.149169488	1.119124768	1.09637505	1.180456818	1.131710413	1.03200529	2.324632659	1.263997458	0.070054206	1.037323505	-0.386448209	0.709458922	1.651534528	0.372126217	1.197230021	0.765076404	1.369442042	0.512955658	0.566462124	1.561360995	AT1G63780.1	IMP4	Ribosomal RNA processing Brix domain protein	similar to brix domain-containing protein; similar to Small nucleolar ribonucleoprotein protein involved in ribosomal RNA processing. Located in nucleolus and cajal bodies.; [ co-ortholog (2of2) of At1g63780, ]	tan
Potri.001G024800.v3.1	1.192191048	1.489205435	1.032337471	1.230352293	1.619801451	1.754011266	1.708553518	1.119215643	2.360665846	0.583417337	2.550300243	1.976673591	0.865991423	1.825195584	0.951651534	2.194157544	1.537666071	1.80215506	2.033818809	1.467721377	1.400575001	0.513842498	0.729911998	-2.115406004	0.81375242	1.730450923	1.827163106	1.727878755	1.072053163	-0.906713829	1.660485661	0.645887201	-0.801011402	AT2G38760.1	ANN3,ANNAT3	annexin 3	similar to ANNEXIN 3; [ ortholog of At2g38760,]	turquoise
Potri.001G024900.v3.1	0.97751404	0.876770135	-1.787249482	-0.466562315	0.845065571	0.47662169	-1.859273653	-1.247298366	3.552792647	-0.139036519	3.297721075	-1.525098938	-1.845116708	2.111778504	-1.165340099	2.300304095	-0.312098626	-1.265891772	0.491707886	2.448952115	1.23208511	-0.437665388	-0.622226024	-0.911920024	-0.07371053	3.814210513	-0.748058087	1.883623562	-0.878682553	-1.214542105	0.187711734	-2.529230493	-0.459835749	AT2G38750.1	ANNAT4	annexin 4	similar to ANNEXIN 4; [ ortholog of At2g38750,]	turquoise
Potri.001G025100.v3.1	6.802048726	6.272652381	6.473170947	6.621295014	6.65505334	6.764394795	6.473147776	6.698891617	6.141663157	5.686108007	6.259425349	6.429381931	6.562181709	6.85387955	6.547950559	6.225662656	6.58854636	6.568064986	6.464557136	6.218986637	6.48123278	6.190542767	6.379272562	5.677653291	6.195472976	6.339417805	6.514947245	6.977896895	6.716253623	6.330253428	6.775399071	6.649976598	6.048801058	AT3G54500.1			NA	brown
Potri.001G025200.v3.1	2.39249919	-0.573643975	-0.934708321	-0.382780732	-0.164655337	-0.197598794	-2.621034048	-0.349300902	1.09969463	-2.388697768	2.383479571	0.518450785	-0.764762126	0.206541275	-0.83849702	-1.556808087	-0.795969869	-1.596724088	1.735609857	0.70787305	1.259854133	-1.641766548	-1.494198861	1.236314265	-0.551570125	-0.340691018	-1.697114983	1.100427908	-1.412979628	-1.400689121	0.654284155	-1.228173653	3.218116633	AT1G33720.1	CYP76C6	cytochrome P450, family 76, subfamily C, polypeptide 6	PTHR24298:SF122 - CYTOCHROME P450 MONOOXYGENASE-LIKE PROTEIN (1 of 6)	turquoise
Potri.001G025300.v3.1	5.779899977	6.120614937	6.104808143	5.168488274	5.418673351	5.375672632	6.099694939	5.833488496	5.805149198	4.019666258	5.877142084	5.678251764	5.892113225	5.70019139	5.195662125	5.527330346	5.9655579	5.960193818	5.944730103	6.498872769	5.779394036	5.933090373	5.71255143	4.103062451	5.651412703	6.779385945	5.365142223	5.741097926	5.579873853	5.526529347	5.6152225	6.166592896	5.532139572	AT2G47110.1	UBQ6	ubiquitin 6	similar to ubiquitin/ribosomal protein 27a. [ORG:Prunus avium]; [ co-ortholog (5of5) of AAL66206, AAQ76040, CAB96875, P47905, S40239, CAA80333, CAA80334, S40240, AAG13985, ]	purple
Potri.001G025400.v3.1	3.414585522	3.616669655	3.66783328	3.368926486	3.557299708	3.440043514	2.948592206	3.234564228	3.924825576	2.859602116	3.960778118	3.43909968	3.14506205	3.658152716	3.532414203	3.469865409	3.049421717	2.708617055	2.913683075	4.383998166	3.819939092	3.14688863	3.004223633	2.525872841	3.672053997	3.692354626	3.221895541	3.354860706	3.358252157	3.369557214	3.268935644	3.200908642	4.137364283	AT3G14470.1		NB-ARC domain-containing disease resistance protein	PTHR23155//PTHR23155:SF563 - LEUCINE-RICH REPEAT-CONTAINING PROTEIN // SUBFAMILY NOT NAMED (1 of 61)	turquoise
Potri.001G025600.v3.1	4.317945177	4.517819824	4.370572895	4.622959044	4.288959213	4.108004819	3.376550312	4.145388154	3.931124176	3.547400515	4.099913433	3.537988371	4.113199813	4.778355956	4.037811012	3.107925696	4.343351326	3.641091807	4.556174625	3.488679606	4.641837454	3.742002591	3.587463098	3.212231229	4.765557453	4.39551594	4.660215388	4.313344568	4.161237209	4.14028761	4.162947535	3.6465217	4.594009547	AT3G54480.1	SKIP5,SKP5	SKP1/ASK-interacting protein 5	similar to SKP1-INTERACTING PARTNER 5; [ ortholog of At3g54480,]	pink
Potri.001G026000.v3.1	5.550742163	5.196595115	5.185552817	5.660282821	5.465371636	5.109926506	5.180815035	5.394094944	5.667977345	4.901905858	5.74796639	5.324457796	5.525595261	5.197400785	5.541273607	5.234336345	5.122661985	5.168099079	5.357157799	5.876230605	5.412163344	5.130042133	5.954544821	4.838376981	5.383348049	4.848684271	5.485250701	5.621974697	5.201371624	5.692002768	4.761384617	5.52745247	5.387278057	AT3G14180.1		sequence-specific DNA binding transcription factors	PTHR31307:SF4 - 6B-INTERACTING PROTEIN 1-LIKE 1-RELATED (1 of 3)	tan
Potri.001G026100.v3.1	7.184806795	7.163522308	7.243973331	7.018040419	7.05035235	6.954521043	7.006154544	7.138303342	7.061580895	6.088950098	6.675071504	7.019635697	7.071425286	6.980967641	6.842722754	6.809242574	6.944479661	7.097473087	7.240057601	6.691468442	7.287007468	6.744613286	7.32190176	6.155925208	7.020636215	6.514070721	7.152818644	6.992704609	6.810177638	7.068668785	6.667487877	7.139672736	6.694763337	AT3G07300.2		NagB/RpiA/CoA transferase-like superfamily protein	eukaryotic translation initiation factor 2B family protein; eIF-2B family protein; similar to SP|P49770|Translation initiation factor eIF 2B-beta subunit eIF (2B-GDP GTP-exchange factor {Homo) {sapiens} ; [ co-ortholog (1of2) of At3g07300, ]	blue
Potri.001G026300.v3.1	5.007067869	5.198974262	5.104428902	4.91579638	4.563897713	4.495335001	5.171504741	4.950764907	5.292469068	3.709633055	4.900658983	4.937135564	4.885478032	5.026191387	5.265310523	3.929226611	5.077663629	5.133222551	5.081046576	5.123227373	5.266988569	4.966245859	4.708530935	3.938996356	5.146537345	5.300475486	4.984232867	4.635093886	4.763800168	5.253648061	5.032377104	4.960274023	5.933476685	AT3G54470.1		uridine 5\'-monophosphate synthase / UMP synthase (PYRE-F) (UMPS)	similar to Uridine 5'-monophosphate synthase (UMP synthase) [Includes: Orotate phosphoribosyltransferase (EC 2.4.2.10) (OPRtase); similar to Orotidine 5'- phosphate decarboxylase (EC 4.1.1.23) (OMPdecase)].; [ co-ortholog (2of2) of At3g54470, ]	tan
Potri.001G026600.v3.1	4.623553767	5.16181104	5.154064906	5.99878535	4.944989806	4.989117328	5.4515497	5.3425311	4.747981878	4.628845602	5.095794527	5.838920375	5.058231627	4.680683171	6.21011564	5.471017977	5.766157963	6.147387811	5.217593717	4.869709872	5.651213944	5.773693645	5.87561752	5.008487543	5.550999857	4.672940215	5.922981086	4.90255128	5.075939086	6.170139357	5.311512369	5.764841363	4.399814899	AT5G13810.1		Glutaredoxin family protein	PTHR10168//PTHR10168:SF84 - GLUTAREDOXIN // SUBFAMILY NOT NAMED (1 of 2)	blue
Potri.001G026700.v3.1	2.294895553	2.652804657	2.839229443	2.457527274	2.652867211	2.378598903	3.001679025	2.339656724	2.634738245	2.067188727	2.657432981	3.213633747	2.441030375	2.626579178	3.045505639	2.77529434	2.904201424	2.764651598	2.4803811	2.669552537	2.506907932	2.608729817	2.394422765	1.326141583	2.415794929	2.43184813	3.163231713	2.464782161	2.888172925	2.336024007	2.824278459	2.723256825	2.618400216	AT5G59560.2	SRR1	sensitivity to red light reduced protein (SRR1)	PTHR28626:SF3 - SRR1-LIKE PROTEIN (1 of 2)	darkgreen
Potri.001G026800.v3.1	1.49132154	1.180504419	1.332466876	2.088008268	1.203999839	1.23526687	1.53862079	1.921423024	1.486197928	0.946733595	1.716223292	2.239161367	1.806272248	0.377835858	1.812052565	1.398694037	0.856624458	2.31420085	0.960092487	2.497752469	1.599674189	1.706416526	2.162840668	-0.324933889	1.180538738	1.381180853	1.123723587	1.651386355	0.531420924	1.469107882	1.737325026	1.566880714	1.537600147	AT5G13480.1	FY	Transducin/WD40 repeat-like superfamily protein	K15542 - polyadenylation factor subunit 2 (PFS2) (1 of 2)	darkturquoise
Potri.001G026900.v3.1	5.245418129	4.952075392	4.839719778	4.660826963	4.981187637	4.680331807	5.058819893	4.699018473	4.573985496	2.812706588	4.877215696	4.857958604	4.926096718	5.088145304	5.169526891	4.410056116	4.838349449	4.539693214	5.051003639	4.804192767	5.008353206	4.487584187	4.453742267	3.495679518	4.89106721	5.077424637	4.656778478	4.912637113	4.793890553	4.709622965	4.729197896	5.132279279	6.030982207	AT5G19420.2		Regulator of chromosome condensation (RCC1) family with FYVE zinc finger domain	PTHR22870:SF219 - REGULATOR OF CHROMOSOME CONDENSATION (RCC1) FAMILY PROTEIN-RELATED (1 of 4)	tan
Potri.001G027000.v3.1	3.451374668	4.187396046	5.253581416	5.348558763	4.244226356	4.799302105	4.727195479	4.082595283	3.456978751	4.582463327	2.780462637	4.423469839	4.629423154	4.840391493	3.792690275	4.126272017	4.726617473	4.937063117	4.320125737	2.489446887	3.848978024	4.705950835	4.749736855	4.300439671	5.000981263	4.4450802	4.772763494	4.327147519	4.610206495	4.583740474	4.072110744	4.35133287	2.081580588	AT3G57040.1	ARR9,ATRR4	response regulator 9	PTHR26402//PTHR26402:SF574 - RESPONSE REGULATOR OF TWO-COMPONENT SYSTEM // SUBFAMILY NOT NAMED (1 of 2)	blue
Potri.001G027100.v3.1	6.621192575	4.982679732	5.231307895	2.500748909	4.868909299	4.483735872	4.133705829	4.759605285	4.931146445	3.842137445	4.914707953	3.273763821	5.444387915	5.923372263	3.491998289	5.436656969	4.500581647	3.289252445	4.928031413	3.414089226	4.289198045	3.542841796	4.53882683	3.255837404	5.312512455	5.347788168	4.315932616	6.671809571	5.175172461	3.927162005	4.181884362	4.294499815	3.880806749	AT3G54450.1		Major facilitator superfamily protein	PTHR11654:SF133 - PROTEIN NRT1/ PTR FAMILY 5.4 (1 of 2)	darkgrey
Potri.001G027400.v3.1	6.039352554	5.968294379	5.644714958	5.826210993	5.268030238	5.603287371	5.334662432	5.319610603	5.562444482	4.701884741	5.498600605	4.860249768	5.351186923	5.146783973	5.448334338	5.449252563	5.6679935	5.184836412	5.672752899	6.361597544	5.244771037	5.448214572	5.374070011	4.507533973	5.400331986	5.585086887	5.642338803	5.075969196	5.37970323	5.360296934	5.058904746	5.614893508	6.215626598	AT3G54440.1		glycoside hydrolase family 2 protein	glycoside hydrolase family 2 protein; similar to beta-galactosidase (lactase) from Alteromonas haloplanktis (SP|P81650|; [ co-ortholog (1of2) of At3g54440, ]	tan
Potri.001G027600.v3.1	2.573013798	2.628124852	2.5829818	2.546947723	2.846187996	2.887776859	1.742175995	2.133117775	1.46205147	1.337157706	1.715211644	1.852430843	2.362391101	1.640710407	2.031256146	2.507273931	1.695365106	2.297404901	2.597890206	1.074057195	1.958121901	2.60647642	3.239891464	1.358438489	2.160743601	1.272939976	2.650707219	2.515527457	2.608455874	2.622373233	2.249198015	2.045804193	1.439604881				PF13369 - Transglutaminase-like superfamily (Transglut_core2) (1 of 3)	brown
Potri.001G028000.v3.1	5.177534225	5.428430565	5.697189474	5.742118773	5.053916856	4.930910265	5.697983183	5.249051301	5.093340248	4.524298687	5.246776442	5.796933604	5.239697501	5.61289466	4.986194034	5.560343001	5.656019717	5.944922023	5.397372011	4.748445809	5.641369591	5.662387132	5.669231944	4.728936291	5.395760291	5.23576932	5.560018928	5.306817382	5.257313664	5.726201029	5.470782227	5.675377136	4.339326813	AT3G27890.1	NQR	NADPH:quinone oxidoreductase	similar to NADPH:QUINONE OXIDOREDUCTASE; [ co-ortholog (1of3) of At3g27890, ]	blue
Potri.001G028100.v3.1	1.893280742	2.248500397	2.56800937	2.663640058	3.321640875	2.085947758	1.491311636	2.005266627	1.809623277	1.871863189	2.579417601	2.208351624	2.493755263	1.856580927	2.547436589	4.080105577	1.922624791	2.252957154	1.858239639	1.57713334	2.52425968	1.878601861	2.738481351	1.064668264	2.287887041	2.237491033	2.635600016	2.758158523	2.625474547	2.762496091	2.901471268	2.293320548	1.148814358	AT5G13500.2			similar to expressed protein in Arabidopsis thaliana; similar to predicted protein At2g25260 - Arabidopsis thaliana; similar to EMBL:AC007070; similar to expressed protein in Arabidopsis thaliana; similar to predicted protein At2g25260 - Arabidopsis thali	darkred
Potri.001G028200.v3.1	8.162380869	8.225591519	8.209092129	8.024346062	7.703604147	7.99218432	8.720658156	8.920193063	8.668575733	7.733668582	8.539632298	8.823813345	8.132651595	8.238479236	8.210495689	7.422122089	8.849237516	8.936335619	8.482372085	8.709249587	8.670493491	8.694044666	8.112859854	7.979579381	8.86017457	9.415942355	8.156524627	7.820284558	8.018532425	8.839679345	8.239540413	8.27735959	9.316117924	AT3G54400.1		Eukaryotic aspartyl protease family protein	aspartyl protease family protein; [ co-ortholog (1of2) of At5g07030, ]	tan
Potri.001G028300.v3.1	4.19356935	4.226417382	3.804154068	4.184906318	3.630421528	4.084909842	3.517532786	4.156214599	4.51136526	3.627519748	4.089667855	3.842270625	4.057147457	3.775677127	4.580722074	4.091829192	3.932679979	3.977255189	3.759169492	4.145787867	3.932089382	3.938465993	4.269896122	3.615900587	4.316749916	3.439428436	3.834583655	4.026242785	3.750314786	3.910256031	4.097475348	3.748737587	4.161945308	AT1G08315.1		ARM repeat superfamily protein	PTHR23315:SF57 - ARMADILLO/BETA-CATENIN-LIKE REPEAT-CONTAINING PROTEIN (1 of 2)	turquoise
Potri.001G028400.v3.1	6.182655091	5.983477063	6.318942154	5.876269004	6.208953362	6.359390156	6.080997479	6.43382189	6.609939651	5.541549545	5.644129918	6.282093565	6.396688913	6.493822529	6.108899802	5.934627633	6.500215153	6.079891476	6.215827389	5.879073724	6.343426827	5.665677551	5.927821073	5.405034718	6.200001673	6.439968383	6.17325523	6.385338643	6.301998953	6.080735182	6.619029297	6.038795946	6.804289986	AT3G54390.1		sequence-specific DNA binding transcription factors	KOG4282 - Transcription factor GT-2 and related proteins, contains trihelix DNA-binding/SANT domain (1 of 32)	turquoise
Potri.001G028500.v3.1	1.59488853	1.677225085	2.01200907	1.355627186	1.516751321	1.584113622	2.306215867	2.492871393	1.583290234	0.583417337	1.899964547	1.720855522	1.816538614	2.37906078	1.056211827	0.87358509	1.651531197	2.384639719	1.979821643	2.804568598	1.909452522	2.203781616	2.342021295	-0.115173766	1.798866383	1.540776221	1.956356704	2.01630668	2.047824053	1.845927564	1.492660823	1.461742337	1.966044973	AT3G06730.1	TRX P,TRX z	Thioredoxin z	PTHR10438:SF276 - THIOREDOXIN-LIKE PROTEIN CITRX, CHLOROPLASTIC (1 of 1)	purple
Potri.001G029500.v3.1	1.705451903	1.810720518	2.36905652	3.345334688	2.144765124	3.097342591	2.915588994	2.706640258	1.824048826	2.343821636	2.135741716	2.439759714	2.992749695	1.991051597	2.85433206	2.224963129	3.103167743	2.637598589	2.344364024	0.762943036	2.478198977	2.867588579	2.665255779	1.612042905	2.232683519	1.496599687	3.471466556	2.390583406	3.056901597	2.719262741	2.970871808	2.561914329	-0.459835749	AT3G12600.1	atnudt16,NUDT16	nudix hydrolase homolog 16	PTHR12629:SF9 - NUDIX HYDROLASE 16, MITOCHONDRIAL (1 of 3)	blue
Potri.001G029600.v3.1	5.717297715	5.406608867	5.573291449	5.446328376	5.378214687	5.148533655	5.591245281	5.393188258	5.295710828	4.972418043	5.518165275	5.766646217	5.533027432	5.132237634	5.83766409	5.170782278	5.494812259	5.527881217	5.476680018	5.8377569	5.385911228	5.429930752	5.315812919	4.940674806	5.404112267	5.537825067	5.47545537	5.4841895	5.290680324	5.346837274	5.464828373	5.516913982	5.795370631	AT5G13530.1	KEG	protein kinases;ubiquitin-protein ligases	K16279 - E3 ubiquitin-protein ligase KEG [EC:2.7.11.1 6.3.2.19] (KEG) (1 of 2)	tan
Potri.001G029800.v3.1	3.675728035	3.40471521	2.720410703	3.102083669	2.555130338	3.095375647	3.028592961	3.06616277	3.281804203	2.279186484	3.620673114	2.8314834	3.379568758	2.66776953	3.404156337	3.764665408	2.908640123	3.27381442	3.065395487	4.276178447	2.646175395	2.996121971	3.066332782	1.779522379	2.697738381	2.650239369	3.037724129	3.239567562	3.000831676	3.115688752	2.908947689	3.196556235	3.313626812	AT3G12250.2	BZIP45,TGA6	TGACG motif-binding factor 6	PTHR22952:SF206 - TRANSCRIPTION FACTOR TGA2 (1 of 3)	tan
Potri.001G029900.v3.1	4.994706946	5.257054094	5.475739115	5.87016079	4.292933062	4.94243569	5.863992026	5.125085171	5.348525133	4.753566595	5.372776699	5.527116852	5.164664247	5.027116522	5.333905331	5.527049466	5.515305025	5.776256829	5.188492432	4.966451621	5.020607887	5.512945179	5.196642999	4.286567215	5.088046476	4.851163537	5.173453736	5.274995935	4.891394025	5.140177644	5.332338345	5.88902861	4.61887104	AT3G12260.1		LYR family of Fe/S cluster biogenesis protein	K03950 - NADH dehydrogenase (ubiquinone) 1 alpha subcomplex subunit 6 (NDUFA6) (1 of 1)	darkgreen
Potri.001G030000.v3.1	5.331911633	5.57903316	5.151470884	4.82558988	5.448753367	5.499205108	5.03354302	4.781106723	5.026493159	3.948394636	4.664806346	4.128212657	5.019310157	5.14001224	5.251699973	4.963658598	5.020182699	5.01183862	4.976937271	4.827663248	4.958988133	5.000698209	5.276904529	4.334919277	5.308102481	4.616940067	5.280964116	4.686705036	5.131842328	5.088175762	4.649539092	5.001562374	4.874692259	AT2G38730.1		Cyclophilin-like peptidyl-prolyl cis-trans isomerase family protein	K09567 - peptidyl-prolyl isomerase H (cyclophilin H) (PPIH, CYPH) (1 of 2)	brown
Potri.001G030100.v3.1	5.811929154	6.437953753	6.272802758	6.777752164	6.500039897	6.398174523	6.597922435	6.238668932	5.653843936	5.30899187	5.821593467	6.608239711	6.571572686	6.392668903	6.65996642	6.018960226	6.236952421	6.607131844	6.086098965	6.174726768	6.497658245	6.658619358	6.418265833	5.91206174	6.767161377	6.93453491	6.788822341	5.724117933	6.404609249	6.664921718	6.130021488	6.750553178	5.977161197	AT5G06970.1		Protein of unknown function (DUF810)	PF05664 - Plant family of unknown function (DUF810) (DUF810) (1 of 7)	blue
Potri.001G030200.v3.1	2.189164609	2.614727676	1.80906862	1.800359688	1.624074642	0.983446023	1.923719602	2.032491777	2.500171561	0.875535121	2.349788211	1.90412121	1.880160779	2.174428223	1.765024997	2.082111919	1.823882356	2.161273471	1.906489903	3.327919566	2.079313872	1.646813524	2.077566815	0.710319958	1.752487841	2.584337778	1.100633786	1.619152155	2.136469526	1.986509313	2.087636432	1.88202221	2.7905195	AT3G12270.1	ATPRMT3,PRMT3	protein arginine methyltransferase 3	protein arginine N-methyltransferase family protein; similar to protein arginine N-methyltransferase 3 from {{Rattus norvegicus}} SP|O70467|; similar to {Homo sapiens} SP|O60678; [ ortholog of At3g12270,]	tan
Potri.001G030300.v3.1	3.369172557	2.813748117	2.590036966	2.706642571	2.56377068	2.852327816	3.322007617	2.648752472	3.259125628	0.59691053	3.002329732	3.178127244	3.277837885	2.474753801	3.268929212	3.132966904	2.767419154	2.652585421	2.720608347	3.383215429	2.928825406	3.232983566	3.032221684	2.519327615	3.27225035	2.935134335	2.53845123	2.833258142	2.626636086	2.918584831	1.967762442	2.827553914	3.61118866	AT5G07900.1		Mitochondrial transcription termination factor family protein	PTHR13068//PTHR13068:SF20 - CGI-12 PROTEIN-RELATED // SUBFAMILY NOT NAMED (1 of 15)	tan
Potri.001G030750.v3.1	3.043273482	3.187756074	2.695145611	2.63266336	2.99212476	2.877379991	2.828599035	3.102486233	3.167349713	2.442152646	3.07423319	2.51070484	2.962365901	3.619935211	2.972885419	3.164828105	2.959527246	3.007418323	3.111425929	3.387297264	3.164447366	2.994382577	3.011253891	2.379159501	3.175156496	3.175229268	2.743021049	2.924435192	2.80931536	3.539934703	2.836619033	1.951377283	3.497506692	AT1G29940.1	NRPA2	nuclear RNA polymerase A2	K03002 - DNA-directed RNA polymerase I subunit RPA2 (RPA2, POLR1B) (1 of 1)	turquoise
Potri.001G030900.v3.1	6.077125609	5.743729492	5.835945147	6.087440807	5.559132175	6.006249373	6.086207791	5.690472676	6.048766649	5.154906537	5.737138598	6.262446597	5.933095666	5.528177611	5.932315759	6.122298685	6.17453664	6.276981073	5.817995959	5.688038032	5.793255722	5.94529738	5.582294839	5.175106829	5.723991401	5.032589526	5.819901336	5.97597716	5.554880757	5.968796644	5.874810519	6.193850314	5.565719243	AT3G15140.1		Polynucleotidyl transferase, ribonuclease H-like superfamily protein	K18417 - ERI1 exoribonuclease 2 [EC:3.1.-.-] (ERI2) (1 of 2)	darkgreen
Potri.001G031400.v3.1	4.661035064	5.291411229	5.115793471	5.289927557	5.243096482	5.03721701	5.292496238	5.294495356	5.095675414	4.706749349	5.201364575	5.340370306	5.315760789	5.011977914	5.093926857	5.102240074	5.137922836	5.206187609	5.327258462	4.686827335	5.354561449	5.186928441	5.350831194	4.334088387	5.357575175	4.77122775	5.258034368	4.941938393	5.198414453	5.116137843	5.247164014	5.095743913	4.540371519	AT3G12280.2	ATRBR1,RB,RB1,RBR,RBR1	retinoblastoma-related 1	similar to RETINOBLASTOMA-RELATED 1; [ ortholog of At3g12280,]	blue
Potri.001G031500.v3.1	2.693064535	2.876601877	2.91345895	2.657896534	2.002688596	2.560481462	2.962300008	2.751055264	2.671523249	1.917353948	2.447653963	3.287455715	2.766600372	2.798337244	2.654556299	2.843168057	2.920535222	3.273538583	2.733349495	2.258197267	2.996391944	3.125062764	2.594357141	2.149039465	3.179606449	2.150631355	2.863436663	2.493253891	2.288129893	3.115788135	2.752655417	2.686555077	2.262316145	AT5G22130.1	PNT1	mannosyltransferase family protein	similar to PEANUT 1; [ ortholog of At5g22130,]	darkgreen
Potri.001G031700.v3.1	3.664280563	4.032826996	3.595946974	3.848921618	3.962178276	4.085887944	3.416209874	3.623969125	3.58017501	2.988200809	3.741042114	3.445555948	3.594085567	3.971303138	3.870874513	3.770285056	3.741623331	3.635981434	3.943465231	3.490608926	3.828873574	4.034116771	3.399989131	3.153730013	4.194405809	3.991941856	3.884683639	3.601030765	4.006667535	3.634373727	3.470325433	3.646577975	4.000901585	AT5G09860.1	AtHPR1,AtTHO1,HPR1,THO1	nuclear matrix protein-related	K12878 - THO complex subunit 1 (THOC1) (1 of 2)	turquoise
Potri.001G031800.v3.1	6.691938587	6.126654721	5.818032079	6.014630099	5.627623195	6.245112107	5.629333322	6.000008321	6.689843577	5.39533819	6.291100201	5.723053711	5.989176165	6.10560375	6.134487291	5.916074059	5.985576395	6.184183045	5.718572897	6.728488	6.019133784	5.433029294	6.389408031	5.307063331	6.022932285	5.631518807	5.663764668	6.160863377	5.916352762	6.196536913	5.745283752	6.059508935	6.557101046	AT5G06980.4			PTHR33334:SF2 - GENOMIC DNA, CHROMOSOME 3, P1 CLONE: MQC3 (1 of 2)	turquoise
Potri.001G032000.v3.1	3.99312769	3.839094822	3.301929404	3.457308678	3.518250351	3.587961326	3.12971168	3.407790422	3.687792542	3.04810808	3.872198722	3.09812707	3.254497859	3.30042302	4.022838538	3.79599294	3.465601917	3.464676567	3.312308404	4.611497262	3.230250215	3.618953244	3.615976321	2.663549959	3.406990287	3.488855996	3.351511609	3.583677138	3.686094131	3.353254009	3.426829744	3.520431767	4.564103125	AT1G74320.1		Protein kinase superfamily protein	similar to choline kinase; putative; similar to GmCK2p choline kinase gi|1438881|gb|AAC49375|; [ co-ortholog (2of2) of At1g74320, ]	turquoise
Potri.001G032500.v3.1	6.997060459	7.245390581	5.630635012	4.7577951	6.920230184	6.468935705	5.695534559	6.593909868	6.989477976	4.335399695	7.179250976	4.202296454	6.330303511	6.516524059	6.931425177	6.632383599	6.677879481	5.977470244	7.026453583	5.676231761	7.070496103	6.041952588	6.645756442	3.613733814	6.351707471	6.34928315	6.100747589	6.985205869	6.757177354	6.641534952	6.15739682	5.720364495	6.599259132	AT5G07050.1		nodulin MtN21 /EamA-like transporter family protein	PF00892 - EamA-like transporter family (EamA) (1 of 55)	turquoise
Potri.001G032566.v3.1	1.06819096	1.400051429	1.217277002	0.391753215	1.911067069	1.700563823	0.227957859	0.964048507	-0.237712702	0.88449713	-0.01509867	-0.33148895	1.120296342	2.029204203	0.802225486	0.884837204	0.780088132	-0.182678474	0.928596394	-1.344048102	0.384773915	0.403580042	0.92543584	0.075464371	0.777864205	1.698465495	1.575509556	0.603414392	1.309492988	1.126215897	0.553874054	0.407035563	0.677075832	AT5G55230.2	ATMAP65-1,MAP65-1	microtubule-associated proteins 65-1	PTHR19321:SF4 - 65-KDA MICROTUBULE-ASSOCIATED PROTEIN 5 (1 of 4)	brown
Potri.001G032800.v3.1	4.714914856	5.213914924	4.838133745	4.621781379	4.560481008	4.704903235	4.636046867	4.43167297	4.699612311	4.155355197	4.479248125	4.640014756	4.847451237	4.625882462	4.283415598	4.835091493	4.674855893	4.586398609	4.627881493	4.878591115	4.841782237	4.87554914	4.813079854	3.780122815	5.05604759	5.04944223	5.347747552	4.381923853	4.456360603	4.941094367	4.875200617	5.23546076	4.627437908	AT2G26710.1	BAS1,CYP72B1,CYP734A1	Cytochrome P450 superfamily protein	1.14.15.3 - Alkane 1-monooxygenase / Omega-hydroxylase (1 of 8)	blue
Potri.001G032900.v3.1	5.50353631	5.16901756	5.156667653	5.425125653	4.950410729	4.723458851	5.949162359	4.984089303	5.633601605	4.103715889	5.603866666	5.868236531	5.662334141	4.562302945	5.274536401	5.363284039	4.992357933	5.808025587	5.101019	5.95038249	5.113033944	5.14895549	5.537971082	5.022527079	5.355278667	4.369836545	4.912451395	5.249956527	5.370059756	5.5512561	4.964015294	5.803308049	5.905224469	AT3G12490.2	ATCYS6,ATCYSB,CYSB	cystatin B	similar to cysteine protease inhibitor. [ORG:Pyrus communis]; [ co-ortholog (1of4) of S10588, CAA11899, AAL85883, AAL85886, T07054, AAA97906, AAA97907, P25973, AAB71505, T07053, ]	lightgreen
Potri.001G033600.v3.1	5.613053675	5.239096641	5.312230864	5.464990323	4.772644262	5.04256716	5.440252017	4.785288241	5.294325762	4.907145019	5.340905389	5.084245812	5.163804567	5.081828049	5.492983614	5.277331318	5.384692814	5.121546322	5.163370142	5.56090192	5.003481471	5.364243842	5.041530074	4.13428147	5.359830119	5.334725346	5.247826286	5.041912621	4.956822188	5.272116549	5.031404606	5.694142803	5.465880652	AT2G26920.1		Ubiquitin-associated/translation elongation factor EF1B protein	NA	tan
Potri.001G034200.v3.1	4.659665547	4.880977694	4.997402944	5.115890021	4.370318328	4.278777228	4.72741909	5.114181609	4.710359649	3.928529641	5.192493904	5.063719016	4.75447496	4.646683968	5.180946186	4.946863511	4.710234714	4.940960463	4.971345535	4.915785517	5.075679359	4.595778648	4.645559334	4.16120111	4.729815853	4.930097003	4.509789344	4.957569578	4.583451096	4.910711896	4.51393461	4.984171597	4.564994585	AT3G12400.1	ATELC,ELC	Ubiquitin-conjugating enzyme/RWD-like protein	tumour susceptibility gene 101 (TSG101) family protein; similar to SP|Q99816|Tumor susceptibility gene 101 protein {Homo {sapiens} ; [ co-ortholog (1of2) of At5g13860, At3g12400, ]	darkturquoise
Potri.001G034300.v3.1	2.735454714	0.662371468	3.681360048	3.770743318	2.940975653	3.00318823	2.424392081	3.032230629	1.937189205	2.170185706	2.118854531	2.843029426	3.508666938	2.594710873	2.757539188	1.605056725	2.112930771	2.040316106	3.145179777	1.632578138	2.653994271	2.594178618	1.684595337	1.418303568	3.549120696	2.661874094	2.976044322	2.776027789	1.981369625	2.953352314	2.672741357	2.981508043	3.531287908	AT1G65440.2	GTB1	global transcription factor group B1	K11292 - transcription elongation factor SPT6 (SUPT6H, SPT6) (1 of 3)	brown
Potri.001G034400.v3.1	5.890684151	6.352355292	6.6459179	6.251017536	5.928817542	6.167539617	6.70231146	6.277845977	6.163457721	5.399823646	6.063620025	6.494101051	6.394833442	6.39477397	5.888534521	6.245731045	6.274487342	6.505415559	6.280576034	6.102364857	6.227903729	6.487652573	6.283749883	5.788927315	6.181196458	6.426339189	6.23059191	6.151420368	6.201560159	6.248834839	6.39626178	6.45148589	5.324193796	AT3G12390.1		Nascent polypeptide-associated complex (NAC), alpha subunit family protein	K03626 - nascent polypeptide-associated complex subunit alpha (EGD2, NACA) (1 of 5)	black
Potri.001G034600.v3.1	2.430635233	2.235965022	1.840113663	1.833394236	2.010997654	1.259317974	1.826175708	2.017828553	2.033254678	1.619138717	2.627269144	1.971931324	1.905253913	1.938694322	1.873371765	1.875832716	2.02230414	2.329374979	2.277714736	3.266410487	1.98764634	2.109072085	1.736781478	1.290838447	1.670825	2.563385202	1.876872691	2.044414952	1.888793583	1.996400112	2.074498293	2.014746259	3.014301587	AT5G07900.1		Mitochondrial transcription termination factor family protein	PTHR13068//PTHR13068:SF20 - CGI-12 PROTEIN-RELATED // SUBFAMILY NOT NAMED (1 of 15)	tan
Potri.001G035500.v3.1	3.309779179	2.229914027	2.500496207	2.452298064	2.377314103	3.131634092	2.689518527	2.862395595	3.181635704	2.473783919	3.171895996	1.699477289	2.653697014	2.576715489	2.730261467	3.088683199	2.284697435	2.418732574	2.870774964	3.707352163	2.130443489	2.873340164	2.751074596	2.046627672	2.720600471	2.780823552	2.724806361	3.015190774	2.980880213	2.556757775	2.554848898	2.418614722	3.955008525	AT4G12560.2	CPR30	F-box and associated interaction domains-containing protein	similar to S haplotype-specific F-box protein 1. [ORG:Prunus avium]; [ co-ortholog (2of2) of BAD08683, ]	turquoise
Potri.001G035700.v3.1	4.129481441	4.101863613	4.545130877	3.890364328	4.682460022	4.941974676	3.997314176	4.348790191	4.0846692	3.240611046	3.559037932	4.157028411	4.510204088	4.933265634	4.086277225	4.373548026	4.434149107	4.153402338	4.387150254	3.818142175	4.730433147	4.012333583	4.233109684	2.981899732	4.851713924	4.166387115	4.653922734	4.113633942	4.533770825	4.193707288	3.935724533	3.842080447	3.472641717	AT3G54380.1		SAC3/GANP/Nin1/mts3/eIF-3 p25 family	PTHR12436 - 80 KDA MCM3-ASSOCIATED PROTEIN (1 of 4)	brown
Potri.001G035800.v3.1	4.673046451	4.614787353	4.890456194	4.8107006	4.812290129	4.463089169	4.901286628	4.619980645	4.539927163	4.12675723	4.620811265	4.874763263	4.736064275	4.887868396	4.868562714	4.713455061	4.784371876	4.706624035	4.526609671	5.242792431	4.815601372	4.66229163	4.452534561	4.140046164	4.831635685	4.967698838	4.772596721	4.695003516	4.692888414	4.775748473	4.61058134	4.675883405	4.721545706	AT3G11450.1		DnaJ domain ;Myb-like DNA-binding domain	similar to DNAJ heat shock N-terminal domain-containing protein; similar to cell division protein-related; similar to GlsA (Volvox carteri f. nagariensis) GI:4633129; [ co-ortholog (2of2) of At3g11450, At5g06110, ]	tan
Potri.001G036100.v3.1	4.165644232	4.651798308	4.851230933	5.11790309	4.436182118	4.594940828	4.836420672	4.554523463	4.454108699	3.728908722	4.768415849	4.967985537	4.824187528	4.483645268	5.462628426	4.469720014	5.170235171	4.812711547	4.729782384	4.501964268	4.945911008	4.934444534	5.08427155	3.941852052	4.676895444	4.54004315	4.72997162	4.57431703	4.516425688	4.870143679	4.712223572	4.987126777	4.148068192	AT5G06120.3		ARM repeat superfamily protein	similar to ran-binding protein; putative; similar to SP|Q9UIA9|Ran binding-protein 16 {Homo {sapiens} ; [ co-ortholog (1of3) of At5g06120, ]	blue
Potri.001G036300.v3.1	2.529660643	3.335901279	2.638290577	3.874949025	2.414790927	2.731692556	3.300330706	3.110053094	3.05637956	2.620385212	3.231028976	3.900557993	3.301562858	2.688334661	3.664039901	3.812234302	3.154388957	3.982342503	2.802651576	3.296248598	3.601128922	3.519841288	3.439466836	3.124641407	3.274155946	2.384688096	2.98908191	3.028044006	3.493133689	3.556794469	3.512033743	3.632307312	2.647091808				NA	darkgreen
Potri.001G036400.v3.1	2.559640827	2.043245048	2.445948098	2.817027993	2.362372255	1.90585254	2.44603016	2.201272605	1.533217582	2.033112024	2.198690917	2.415415597	2.552365141	2.672017123	3.059918727	2.435136923	2.200394692	2.007210546	1.96257621	2.622370914	2.328286101	1.872161235	1.191833104	1.894060897	2.75150924	2.884238498	2.784511841	1.802355429	2.539509628	2.415026778	2.824508144	2.818956088	3.286105661	AT3G54360.1		zinc ion binding	similar to expressed protein in Arabidopsis thaliana; similar to DNA-binding Mel-18 protein; similar to Homo sapiens; similar to PIR:JN0717; [ co-ortholog (1of2) of At3g54360, ]	pink
Potri.001G036800.v3.1	4.552564772	4.552287806	4.389152283	4.767234559	3.934500794	4.322211285	4.58080675	4.551663758	4.776851307	3.872002452	4.918027898	4.538707363	4.241780313	4.016901716	4.87215087	4.535587987	4.684819646	4.676057314	4.61499769	4.800643424	4.732340679	4.527577938	4.39657774	4.04139442	4.469417353	4.413446059	4.280596986	4.598264891	4.22051179	4.718563483	4.520011371	4.418080014	5.028445083	AT1G73100.1	SDG19,SUVH3	SU(VAR)3-9 homolog 3	similar to Histone-lysine N-methyltransferase; similar to H3 lysine-9 specific 1 (EC 2.1.1.43) (Histone H3-K9 methyltransferase 1) (H3-K9-HMTase 1) (Suppressor of variegation 3-9 homolog 1) (Su(var)3-9 homolog 1).; [ co-ortholog (2of4) of At2g05900, At1g7	tan
Potri.001G036900.v3.1	7.741984332	8.12153176	8.6035214	8.968770319	8.052867093	8.623070103	8.436772037	7.903025329	7.367595365	8.242631277	7.270873735	8.408864097	8.416474475	8.176679149	9.021912197	7.991812643	8.646731091	8.642762903	7.7859798	6.155429809	8.185116731	8.073508654	8.122599417	7.737019304	8.357653108	7.488115913	8.439785493	7.893352405	8.100138526	8.399783561	8.008322126	8.648354167	7.363311126	AT3G21240.1	4CL2,AT4CL2	4-coumarate:CoA ligase 2	similar to 4-coumarate-CoA ligase (EC 6.2.1.12) - quaking aspen. [ORG:Populus tremuloides]; [ co-ortholog (1of4) of AAC24503, At1g51680, CAB97359, CAA49575, AAC97600, AAK58908, AAF91310, AAL56850, AAS88873, S31705, P31686, T08074, AAL35216, AAL02145, AAF7	blue
Potri.001G037000.v3.1	1.986516048	2.00204408	2.182934298	0.977738186	1.589932832	1.972517881	1.849399499	2.074184887	3.345397867	0.427110082	3.300039573	2.350551021	2.49277626	2.42507457	2.107249551	3.003524341	2.305958169	1.729765207	1.713349691	4.213543628	2.059469787	1.576820408	0.036941914	0.750412122	1.065987433	2.831005654	2.297975666	2.177774372	1.882456354	1.906160964	1.58163046	0.301053287	3.268221194	AT5G23570.1	ATSGS3,SGS3	XS domain-containing protein / XS zinc finger domain-containing protein-related	PTHR21596:SF12 - PROTEIN SUPPRESSOR OF GENE SILENCING 3 (1 of 14)	turquoise
Potri.001G037200.v3.1	2.581641623	2.517864646	1.809299902	1.927952688	1.876238362	2.339764686	1.567242731	2.362802945	3.159416302	1.248200951	2.868869719	2.289493597	1.883900315	2.265356526	2.483062119	2.360461281	2.126300055	2.199587341	2.198275166	3.72940741	2.21349548	2.323016846	2.703273894	1.453875162	1.892371436	2.364103915	1.095190982	2.136190667	2.032639432	2.080751896	2.295017277	2.015138407	3.386960025	AT3G14250.1		RING/U-box superfamily protein	similar to zinc finger protein-related; [ co-ortholog (2of3) of At3g14250, ]	turquoise
Potri.001G037300.v3.1	1.406282372	1.39426806	1.162359914	1.627267939	2.69220238	2.253499187	0.975667733	1.921141836	1.417930464	-0.649932883	1.284989618	0.946621547	2.567186667	2.630000511	1.904377037	2.602586467	2.017089096	2.019888825	2.008559817	1.359953752	1.915623647	0.159468276	2.805969112	-0.565415813	1.423679537	0.743127673	1.997037705	2.337519939	2.085730624	1.144077483	1.050389162	0.828883396	1.209908573	AT1G73110.1		P-loop containing nucleoside triphosphate hydrolases superfamily protein	KOG0651 - 26S proteasome regulatory complex, ATPase RPT4 (1 of 4)	turquoise
Potri.001G037400.v3.1	6.303048517	5.565309401	5.407767402	5.558173474	5.058436096	5.744347353	4.644423264	5.195454196	5.889323447	4.865324414	5.323037675	4.674523274	5.401863348	5.51952778	5.805563843	5.660322765	5.828854005	5.209610167	5.287374607	4.551012241	5.461669061	5.178151589	5.18427194	3.932928646	5.455477759	5.039355591	5.351339865	5.36614301	5.595929971	5.203043592	5.685820467	5.355710499	5.512847941	AT5G43150.1			NA	turquoise
Potri.001G038000.v3.1	5.643046013	6.194926697	6.141267143	6.017564818	6.076666224	5.737160746	6.194708521	6.038165995	6.025769843	4.932335233	6.021449221	5.70882984	6.196270229	5.853114261	5.935643045	5.750598013	5.88576788	6.197844897	6.107968292	6.503149747	6.231217612	5.783128628	6.541547363	4.886680681	5.987265511	5.752940309	6.179435163	5.733981826	5.742316778	6.051749433	5.335334976	6.017221665	5.920500476	AT1G79650.1	RAD23,RAD23B	Rad23 UV excision repair protein family	similar to DNA repair protein RAD23; putative; similar to DNA repair by nucleotide excision (NER) RAD23 protein; similar to isoform II GI:1914685 from (Daucus carota); [ co-ortholog (2of2) of At1g79650, At1g16190, ]	tan
Potri.001G038100.v3.1	6.762228052	6.782243309	6.723655534	6.427532432	6.492771434	6.529173931	6.861910446	6.37649139	6.82801344	5.646840209	6.466529798	6.573086115	6.90945062	6.419150742	6.709820098	6.244371773	6.631335043	6.701063371	6.643018443	6.810695466	6.708021445	6.515274824	6.760004121	6.106266488	6.88348792	6.230147979	6.76726903	6.158590762	6.377739801	6.93659975	6.190700803	6.656882181	6.73108443	AT1G16180.2		Serinc-domain containing serine and sphingolipid biosynthesis protein	TMS membrane family protein; tumour differentially expressed (TDE) family protein; [ co-ortholog (1of2) of At1g16180, ]	tan
Potri.001G041700.v3.1	2.320898393	1.626589167	2.026471346	2.471757649	2.094503968	2.30401923	2.525924099	3.094729625	3.593853309	1.587196975	2.463028741	2.813354476	1.703154059	2.454432696	2.098892342	1.772977881	2.894787669	2.882041112	2.259765169	3.662022101	2.562454942	3.028843651	1.841797609	2.453479395	2.901918362	1.698465495	2.351989445	1.878980833	2.241533425	3.027599754	2.578374293	2.553100491	2.660558099	AT1G79720.1		Eukaryotic aspartyl protease family protein	aspartyl protease family protein; [ co-ortholog (1of2) of At1g79720, ]	tan
Potri.001G041800.v3.1	4.194427404	3.391230004	2.163065583	2.830663922	3.315974877	3.093948446	1.605610026	3.097547567	4.159278508	2.378910146	4.578467149	1.772444943	2.491605298	2.704104535	3.220574836	3.539491582	2.932946132	2.327445607	3.278826739	5.440893667	2.773299904	3.042468371	2.31497136	1.952474708	2.638004908	3.393608716	3.12352333	3.859586921	3.136651641	2.417909289	2.952447776	2.358606841	4.013053659	AT2G24100.1			NA	turquoise
Potri.001G041900.v3.1	3.925522661	3.730584063	3.612938821	3.955406369	2.969815871	3.458059353	3.609884006	2.946233929	3.257607859	2.848062211	3.993960053	4.052729305	3.496061851	2.670391902	3.666150008	3.577301154	3.495499547	3.838606076	3.134386091	3.219728628	4.055519972	4.095702	3.287339336	3.012081913	4.08399673	3.488855996	3.565298126	3.663520626	3.224159169	3.391740768	3.540291928	4.076160435	3.439247486	AT1G80940.1			PTHR37205:SF1 - F23A5.30 PROTEIN (1 of 3)	darkgreen
Potri.001G042200.v3.1	1.023862648	-1.885864094	-0.949707696	0.092602688	1.992221634	-1.024127776	0.196350607	1.246853658	1.899991816	-1.571451122	-0.714226928	0.599076529	-1.102149048	-0.421460083	0.817205013	-0.743593294	0.574013811	-0.659084539	0.141626691	-0.421528489	1.989318482	-0.161054249	0.883288694	-2.230252251	-0.386621954	-1.702378944	-0.815128628	-0.817677063	-2.534508484	-2.243922636	-0.28726974	-1.642703947	3.550605216				NA	grey60
Potri.001G042500.v3.1	1.379637069	1.842310639	1.158884443	0.708590751	-0.152226929	0.157974909	0.075469104	1.334476193	1.541678815	-0.649932883	0.672148499	-0.535464167	0.959040012	1.382840931	2.232756666	0.70344499	2.521085859	1.549570531	0.726991299	0.206328	1.323851851	1.273738797	-0.008000801	-1.734321158	1.223511787	0.743127673	-1.578333522	2.366198702	1.407980158	0.904241874	1.660485661	0.083875185	-0.201752805	AT2G24130.1		Leucine-rich receptor-like protein kinase family protein	PF00069//PF08263//PF13855 - Protein kinase domain (Pkinase) // Leucine rich repeat N-terminal domain (LRRNT_2) // Leucine rich repeat (LRR_8) (1 of 64)	turquoise
Potri.001G042600.v3.1	-0.74045393	1.156280948	0.463321006	0.41035392	1.182314317	1.339171544	-0.454644877	2.146743492	1.60486855	0.85907849	1.91777196	-1.089824708	0.207790003	1.928936281	2.955842101	1.795661035	1.901267341	0.06525813	1.596958442	1.873280617	1.857283731	0.664989789	1.284911338	0.264586961	2.406408166	2.370975623	1.411881911	2.39040342	1.435218906	0.87610005	2.385645535	-0.43441618	-0.34709225	AT3G12580.1	ATHSP70,HSP70	heat shock protein 70	similar to heat shock protein 70 cognate. [ORG:Salix gilgiana]; [ co-ortholog (3of11) of S14992, CAA44620, CAA83548, 1805333A, CAA67588, AAN87001, S08662, CAA67867, S44168, CAA82915, T09535, AAA82975, S53498, CAA36067, S42078, BAA34919, AAG23797, P26413,	turquoise
Potri.001G042900.v3.1	4.975395805	6.033675098	6.424861353	6.682416728	5.304313533	5.922595839	6.404513735	5.447253591	4.932328792	5.776487241	4.855910208	6.347111562	6.013338105	5.341744363	5.969910747	5.486716025	6.024100054	6.380731058	5.451393819	3.775577114	5.746829317	6.280724943	6.410304224	5.779390333	6.006676116	5.222196008	6.3650029	5.311913938	5.546391021	6.358199935	5.791285046	6.589511402	4.235952793	AT5G48930.1	HCT	hydroxycinnamoyl-CoA shikimate/quinate hydroxycinnamoyl transferase	transferase family protein; similar to anthranilate N-hydroxycinnamoyl/benzoyltransferase from Dianthus caryophyllus (GI:3288180; similar to GI:2239091); [ co-ortholog (2of2) of At5g48930, ]	blue
Potri.001G043000.v3.1	3.499635792	3.361693848	3.035933676	3.762376155	3.738210949	3.355941962	3.114071989	3.586417225	3.219445673	2.443297454	3.665025898	3.817212292	3.638410734	3.283186466	3.636616873	4.020076307	3.339467267	3.819663063	3.272486151	3.405680412	3.871562876	3.743815875	4.236111913	2.967030555	3.403059343	2.481316726	3.603954377	3.845723452	3.563716752	3.862153181	3.399829207	2.940881332	3.386960025	AT4G31860.1		Protein phosphatase 2C family protein	K17499 - protein phosphatase 1G [EC:3.1.3.16] (PPM1G, PP2CG) (1 of 3)	cyan
Potri.001G043100.v3.1	5.272619825	6.474274905	5.461976659	5.166260094	6.083676444	5.818184376	4.872866117	4.679107226	5.330454619	5.275605283	6.607179124	4.307536146	5.518975552	5.929828396	4.355854053	7.071885615	3.908104275	4.877368212	5.639466129	6.259593495	5.727917632	4.904283526	4.41603025	4.316197833	5.428287396	6.810915798	6.924362801	6.169139726	6.204223569	5.236943792	5.486977392	5.570335965	5.858932721	AT1G80920.1	J8	Chaperone DnaJ-domain superfamily protein	similar to DNAJ heat shock N-terminal domain-containing protein; similar to SP|Q05646|Chaperone protein dnaJ Erysipelothrix rhusiopathiae ; similar to SP|P45555 Chaperone protein dnaJ (HSP40) Staphylococcus aureus; similar to J8 mRNA; similar to nuclear g	turquoise
Potri.001G043200.v3.1	2.458814656	3.001101417	2.801030929	3.701593724	3.467513282	3.515555157	3.154221138	3.332361478	2.949988423	2.5346251	2.819681504	3.161884404	3.043009578	3.052004753	3.584596107	3.382653346	3.499958284	3.210405987	2.884046073	3.029663564	3.227457289	3.398892018	4.076616306	2.335110769	3.182425573	3.094784086	3.506054004	2.97646884	3.374477723	3.52563458	3.179989328	2.688122976	2.775353264	AT1G16010.2	MGT2,MRS2-1	magnesium transporter 2	magnesium transporter CorA-like family protein; similar to low similarity to SP|Q01926 RNA splicing protein MRS2; similar to mitochondrial precursor {Saccharomyces cerevisiae}; [ co-ortholog (1of2) of At1g16010, At1g80900, ]	blue
Potri.001G043300.v3.1	2.859100236	2.793888194	2.981270665	2.318070812	2.335592921	2.837110473	3.077357233	2.242669469	2.536402545	1.203276962	2.207978154	2.032387839	2.900867527	2.560333748	2.420081368	2.088302877	2.914446654	2.896666474	2.78708634	2.768805931	2.952850331	2.542857693	2.959004996	1.639703521	2.717197351	2.92709489	2.570715221	2.55894792	2.213830664	2.420376369	2.155532662	2.7991199	2.906222189	AT1G16000.1			NA	purple
Potri.001G043600.v3.1	4.002543368	4.85682185	5.06255139	4.656676839	4.267715429	4.803104502	5.571292037	4.996220836	4.757844912	3.667764322	4.913667075	5.935100975	5.023723829	4.782262278	3.920790066	3.037882784	5.83912004	5.718438475	4.572191124	3.773352682	5.190061084	5.543550075	5.191037023	4.556167486	4.684760276	5.276908267	3.959005036	4.932411736	4.459841659	4.588884252	4.962120783	5.383935107	4.821154119	AT5G15350.1	AtENODL17,ENODL17	early nodulin-like protein 17	PF02298 - Plastocyanin-like domain (Cu_bind_like) (1 of 77)	black
Potri.001G044000.v3.1	2.868930613	2.31012648	2.057779827	2.511286142	1.303877614	2.313610377	1.850432052	2.167088441	2.727914157	2.076587194	2.317606771	1.674807636	2.432033262	2.30088137	1.579173348	2.468449356	2.480698598	2.65891777	1.802554175	2.168722289	2.27596566	2.241497238	2.115343974	1.887726288	1.87593951	1.916218539	2.111185452	2.55838321	2.423329626	2.432056605	2.212837669	1.961901849	2.245733276	AT1G73060.1	LPA3	Low PSII Accumulation 3	PTHR34051:SF2 - PROTEIN LOW PSII ACCUMULATION 3, CHLOROPLASTIC (1 of 1)	turquoise
Potri.001G044900.v3.1	3.817250461	3.052498804	3.260275259	2.576961624	2.507145114	2.710558167	2.77929091	3.471221216	3.112765866	2.064468282	2.597691219	2.682037515	3.135779628	2.530787684	1.832101602	4.63033559	2.407866212	2.525202386	3.313810504	2.477526908	2.396685589	3.274771583	3.434987713	2.260901888	3.159584489	2.837700669	2.250287205	4.170571194	3.032513677	2.787006074	3.090850731	2.659930652	2.782056245	AT1G15960.1	ATNRAMP6,NRAMP6	NRAMP metal ion transporter 6	similar to Metal transporter Nramp1 (AtNramp1).; [ co-ortholog (1of2) of At1g15960, At1g80830, ]	darkgrey
Potri.001G046600.v3.1	5.118939238	5.154242559	5.286531514	4.632702039	4.494441006	4.756580355	5.182394445	5.060873492	4.986604245	3.546967526	5.009582801	4.871283706	4.759142013	4.866034364	4.303501446	4.899957188	5.164933745	5.364199361	5.096490645	5.394439362	4.701305438	5.1620983	4.931348131	3.845362379	4.563456683	5.06769107	4.514572507	4.984536859	4.910126331	4.664463377	5.018131568	5.207889317	4.707100945	AT2G32060.2		Ribosomal protein L7Ae/L30e/S12e/Gadd45 family protein	K02951 - small subunit ribosomal protein S12e (RP-S12e, RPS12) (1 of 4)	purple
Potri.001G046700.v3.1	6.30828561	6.626057306	5.926078794	6.294864614	5.827872694	6.238179275	5.897166749	5.915883507	6.245337599	5.267591015	5.451679831	5.557567189	5.796945429	5.969893178	6.437837484	5.694016588	6.804257596	5.833550129	6.161892354	4.813800001	5.975924031	6.149167492	5.912174208	5.135366598	6.511362119	5.291444891	5.596365715	5.780705374	5.971383618	6.237585916	5.459196925	5.728806461	5.764337545	AT2G32070.1		Polynucleotidyl transferase, ribonuclease H-like superfamily protein	K12581 - CCR4-NOT transcription complex subunit 7/8 (CNOT7_8, CAF1, POP2) (1 of 14)	blue
Potri.001G046800.v3.1	4.373788985	4.419180872	4.080655614	3.648807698	4.028475398	4.319585101	3.622330468	3.430957652	4.398963719	1.17499619	3.333528755	2.551140091	3.628284682	4.254374972	4.249062698	4.369120405	5.006902225	3.738385628	3.884171013	2.312585951	4.100869312	3.206965801	4.233833516	1.768154694	4.313952032	4.427957864	3.246272382	4.551917009	4.351302009	3.69472398	3.952743856	3.318097523	3.724309485	AT1G80760.1	NIP6,NIP6;1,NLM7	NOD26-like intrinsic protein 6;1	similar to Probable aquaporin NIP6.1 (NOD26-like intrinsic protein 6.1).; [ co-ortholog (1of2) of At1g80760, ]	darkgrey
Potri.001G046900.v3.1	3.407188487	2.904052618	2.696931578	1.879740037	3.297758829	3.004908144	2.523559688	2.36434049	2.870524487	1.330974177	2.325253089	2.646749101	3.256358811	2.903272159	2.977844106	2.742439791	1.663400101	1.628844153	2.404114881	3.105837301	1.559144608	2.254977648	1.707698688	1.902908536	2.463234001	3.170960263	2.414367884	2.4599991	2.866400726	2.047337351	1.403497546	2.834942881	3.525671031	AT1G15900.1			NA	turquoise
Potri.001G047100.v3.1	2.105584489	2.34044802	2.483096031	3.36194817	2.107569193	2.021678676	2.399610641	2.30681246	1.995736115	2.332116981	2.603583889	2.875266141	2.084328096	2.069407633	3.125308331	2.765708438	2.628554851	2.804159625	2.010095955	2.042873225	2.398543835	2.563784233	2.413532957	2.261207592	2.45415199	2.485168801	2.284042242	2.725207745	2.702435978	2.990194142	2.93244184	2.530316336	2.206394628	AT1G15880.1	atgos11,GOS11	golgi snare 11	similar to Golgi SNARE 11 protein (AtGOS11) (Golgi SNAP receptor complex member 1-1).; [ co-ortholog (1of2) of At1g15880, ]	blue
Potri.001G047200.v3.1	3.736465638	3.411134081	3.504406566	3.747707928	3.357934907	3.496911733	3.801272723	3.823903527	3.402832517	3.417447977	3.324329757	3.806756316	3.419157633	3.481904343	3.582094743	3.338223986	3.418469239	3.722210616	3.215235526	3.797660084	3.569572699	4.302800181	3.43349111	3.470826151	3.590559707	3.876756146	3.662010856	3.422658565	3.655579565	3.331666267	4.048844685	3.679813512	4.378885856	AT1G76280.3		Tetratricopeptide repeat (TPR)-like superfamily protein	PF01535//PF13041 - PPR repeat (PPR) // PPR repeat family (PPR_2) (1 of 222)	greenyellow
Potri.001G047300.v3.1	-1.928132824	-1.996719674	-2.502201864	-2.807496756	-1.38761538	-2.105201331	-3.143423294	-2.6260764	-3.396934753	-3.19956209	-3.081484884	-3.486093935	-2.323283253	-2.083964061	-3.109255434	-1.227622417	-2.713835324	-3.003232785	-2.256292973	-2.587997595	-2.9970994	-2.161711334	-2.756674655	-2.230252251	-1.450110396	-1.268601545	-3.040111533	-2.906459207	-1.775735633	-2.923363919	-2.943565431	-3.197007616	-0.801011402				NA	turquoise
Potri.001G047400.v3.1	4.335818571	3.87501803	4.72023316	4.04670924	4.429888131	4.459075141	4.401727494	4.687387626	4.323383988	3.096109071	4.553128952	4.395770689	4.502437392	4.929307624	4.146833973	4.823528599	4.301499649	4.494037695	4.448198239	4.880363035	4.572422943	4.443786864	4.387558252	3.538561903	4.616019298	4.863350916	4.32673188	4.880607399	4.489781653	4.337068928	4.39764603	4.403108043	4.253639175	AT1G80750.1		Ribosomal protein L30/L7 family protein	similar to 60S ribosomal protein L7 (RPL7A); similar to ribosomal protein L7 GB:AAA03081 GI:307388 from (Homo sapiens); [ co-ortholog (1of2) of At1g80750, ]	turquoise
Potri.001G047500.v3.1	3.476334461	3.184421473	1.835636521	1.906375982	2.15918971	2.421819256	2.264630668	2.540877198	3.762112925	0.434827119	3.205560375	1.64173883	2.679805481	3.132408723	2.22857495	2.866291249	2.106437513	1.954384653	2.855384081	5.190146623	1.596508983	2.215933149	2.14564146	0.723802027	2.229151382	4.413791291	1.518602711	2.963157125	2.58167254	2.580177761	1.819471737	2.129745293	4.643380287	AT5G10970.1		C2H2 and C2HC zinc fingers superfamily protein	NA	turquoise
Potri.001G047600.v3.1	3.60822882	3.137475958	3.110334675	2.03829491	2.330445084	2.524539709	3.210748896	2.414735925	2.770728094	1.321209212	2.66927773	2.760191032	2.768352765	3.287862698	2.598800716	2.962067306	2.942217147	3.291631985	2.911059481	2.964441407	2.615380714	3.266818566	3.471242375	1.118488576	2.956066747	3.444331258	2.528682999	3.083679186	2.47066725	2.510298279	2.688068741	2.63636903	2.243578234	AT1G15870.1		Mitochondrial glycoprotein family protein	mitochondrial glycoprotein family protein; MAM33 family protein; similar to SUAPRGA1 (Emericella nidulans) GI:6562379; [ ortholog of At1g15870,At1g80720,]	purple
Potri.001G047700.v3.1	2.128851667	1.855330958	1.962885768	1.464652053	2.461184905	2.583869674	1.759955666	2.269763864	1.546895012	1.253807489	0.744247989	1.79310357	2.178397602	3.23243989	0.615236511	1.805194114	2.059442937	1.461829894	2.807172837	0.045521197	1.768165506	2.575463285	1.900799277	1.66388214	2.561097329	2.714568255	2.360110166	1.015437134	1.950125317	1.595704436	1.624821336	1.417386256	1.608700786	AT1G80980.1			PTHR36339:SF1 - F23A5.5 (1 of 2)	brown
Potri.001G047800.v3.1	2.032620324	1.867572536	2.619280498	2.623880559	1.865552068	2.355401462	3.105163862	2.450272085	2.476354468	1.703837507	2.23329677	3.381935557	2.348729737	2.229754138	1.778476439	1.684372252	2.955408224	3.528112763	2.512605344	2.095841775	2.424980419	3.234196024	2.56709603	1.410225082	2.542347194	3.477645095	1.992268378	1.948641432	2.134794717	2.595256798	3.306653472	2.850546346	2.108735322	AT1G80690.1		PPPDE putative thiol peptidase family protein	KOG0324 - Uncharacterized conserved protein (1 of 16)	black
Potri.001G047900.v3.1	3.871041553	4.215217533	3.90833917	4.239665922	3.770509688	3.939644885	3.95642604	3.547984527	3.648862239	3.0692875	3.890328177	4.010498068	3.780899979	3.5282259	3.972732604	3.727875928	3.917104395	3.95368758	3.988644675	3.396222496	3.730243515	3.648635594	3.958724003	2.955310522	3.920641284	3.524956948	4.031939709	3.848312359	4.010281931	4.113221512	3.763869254	4.155328885	3.602079463	AT1G15860.1		Domain of unknown function (DUF298)	similar to expressed protein in Arabidopsis thaliana; [ co-ortholog (2of3) of At1g15860, ]	blue
Potri.001G048100.v3.1	2.622720258	2.722632058	2.568259831	2.265859682	2.218883027	2.761003565	2.684664555	2.762276594	3.057439908	1.49729327	3.139888077	3.052273723	2.64811712	1.754115878	2.603223798	3.264826238	2.871698251	2.771757647	2.344944802	2.916969652	2.483607277	2.392659699	2.576543393	1.579508199	2.546901974	1.600854461	2.161693651	2.530962971	2.633188068	2.224337045	2.464362734	2.130927028	2.703135626	AT1G80670.1		Transducin/WD40 repeat-like superfamily protein	transducin family protein; WD-40 repeat family protein; similar to mRNA-associated protein mrnp 41 (SP:P78406) (Homo sapiens); similar to mitotic checkpoint protein GI:9294423 from (Arabidopsis thaliana); [ co-ortholog (2of2) of At1g80670, At1g15850, ]	turquoise
Potri.001G048700.v3.1	1.621427294	-1.737287415	0.453245012	-0.086035038	1.053069497	-0.718906841	0.286210651	0.901139286	1.173152884	-1.237316214	0.777893519	0.502164064	-0.367747718	0.157493223	-1.543723295	-0.249385497	-0.257297736	-0.100965978	-0.658759989	3.639230606	0.629327923	-1.68035979	-2.282927611	-0.849119231	-1.325021768	1.448441266	-0.861085935	-0.094082727	-0.408478736	-0.020884035	-0.703474276	-0.635594689	2.366153381	AT1G15520.1	ABCG40,ATABCG40,ATPDR12,PDR12	pleiotropic drug resistance 12	PTHR19241:SF219 - ABC TRANSPORTER G FAMILY MEMBER 38 (1 of 8)	turquoise
Potri.001G048800.v3.1	2.208340472	0.57546047	-1.118473292	-0.123919005	0.973625745	0.78948032	1.001178434	0.703407228	2.627803018	-0.079574694	1.829102384	0.824881358	0.618781647	0.687080797	0.197865817	-0.160947513	-0.481572325	-0.459835688	0.671523829	4.269052062	-0.620376259	0.219244952	0.478454145	-0.392228184	-1.031145468	-0.808934639	-1.149568178	0.818802164	0.883165053	0.245460479	-2.063304116	1.038845388	1.037372364	AT1G15520.1	ABCG40,ATABCG40,ATPDR12,PDR12	pleiotropic drug resistance 12	PTHR19241:SF219 - ABC TRANSPORTER G FAMILY MEMBER 38 (1 of 8)	turquoise
Potri.001G048900.v3.1	0.871720648	-0.443770292	-1.358957116	-2.555677817	-0.402006508	-0.75700495	-1.749723095	0.167379243	-0.074148907	-0.986878963	1.761854173	-1.716497665	-1.853814226	-0.443520628	-1.859358975	-0.160947513	-1.562550647	-1.739095239	0.272894012	3.422584968	-1.227205945	-0.547235928	0.232509635	-0.744193279	-0.784558498	0.943355557	-1.825626306	1.011063571	-1.302883425	-1.535869234	-0.727110082	-1.920596849	0.876304241	AT1G15520.1	ABCG40,ATABCG40,ATPDR12,PDR12	pleiotropic drug resistance 12	PTHR19241:SF219 - ABC TRANSPORTER G FAMILY MEMBER 38 (1 of 8)	turquoise
Potri.001G049100.v3.1	0.874970267	0.631601547	0.639247148	1.198467173	2.478451276	1.856028027	0.180766795	2.212285504	1.874753436	1.628793472	1.547527578	-0.169067343	1.619491765	1.523504315	2.244270473	2.932410889	1.710950847	0.61490087	1.399742415	1.87932383	1.800791902	1.977499888	1.74490718	0.414453053	2.032568788	-0.011804753	1.541665773	2.388194532	2.277466653	1.487538163	2.049712961	0.507775493	1.05136386	AT1G78955.1	CAMS1	camelliol C synthase 1	5.4.99.40 - Alpha-amyrin synthase / 2,3-oxidosqualene alpha-amyrin cyclase (1 of 1)	turquoise
Potri.001G049200.v3.1	3.133060047	1.48636035	1.217074085	1.5089898	2.949458796	2.280475226	0.838899986	2.417355086	1.861583037	0.066992491	2.021706459	0.795340127	1.186053991	2.671249748	3.770127297	2.029197981	1.894631688	0.607400648	1.055439448	2.921733083	1.68934398	-0.43819393	1.780859407	-0.348256668	1.55737963	1.093380745	1.450616097	2.456318766	2.589518278	0.273167883	1.769577762	1.753429167	3.663778783	AT1G78950.1		Terpenoid cyclases family protein	PTHR11764:SF18 - AMYRIN SYNTHASE LUP2-RELATED (1 of 2)	turquoise
Potri.001G049400.v3.1	5.834081223	5.79801575	5.542869356	5.934994098	5.417363343	5.632352487	5.888657935	5.370850223	5.696861756	4.454892313	5.561961029	5.810870094	5.631358223	5.327394591	6.069044763	5.596377232	5.940735374	5.775072049	5.507559951	5.534354604	5.784109406	5.750812839	5.32712502	4.551228589	5.50785958	5.25131207	5.688629044	5.170161397	5.513497473	5.679800688	5.403746684	5.862438543	5.892336258	AT2G32700.6	LUH	LEUNIG_homolog	WD-40 repeat family protein; similar to contains 7 WD-40 repeats ; similar to LEUNIG (GP:11141605)(Arabidopsis thaliana); WD-40 repeat family protein; similar to contains 7 WD-40 repeats ; similar to LEUNIG (GP:11141605)(Arabidopsis thaliana); WD-40 repea	tan
Potri.001G049700.v3.1	2.967606196	2.509487655	0.354490596	0.123864125	0.820967215	2.556181329	0.148177701	1.607770262	5.326116987	1.219015006	4.286027372	1.769735184	2.106611173	3.34631952	0.658326396	1.827199325	1.951049448	0.440918885	4.265129609	3.659717975	1.890776646	0.302941609	2.351314718	2.065241225	-0.271276626	1.458520663	-0.295406599	3.492464879	2.208197161	0.222682772	2.550080946	0.11553434	4.267742589	AT4G13195.1	CLE44	CLAVATA3/ESR-RELATED 44	PTHR35301:SF1 - CLAVATA3/ESR (CLE)-RELATED PROTEIN 41-RELATED (1 of 4)	turquoise
Potri.001G049800.v3.1	3.147268467	3.29682579	3.943124612	3.717431403	4.017339174	4.246752904	4.218123723	3.673538416	3.264461782	3.237339341	3.154146295	3.999832265	4.156659957	3.871652286	3.42061797	3.5605562	3.438271148	3.697058927	3.315363782	2.530466139	3.348598812	4.050033724	4.407946136	3.65542542	3.532447554	2.151065917	4.134055093	3.109037072	3.987239401	4.160190364	3.47135395	4.025044514	2.308146907	AT3G24160.1	PMP	putative type 1 membrane protein	similar to PUTATIVE TYPE 1 MEMBRANE PROTEIN; [ co-ortholog (1of2) of At3g24160, ]	blue
Potri.001G050000.v3.1	5.486045209	5.481529526	5.50274672	5.661386542	5.600991592	5.396168444	5.398404334	5.654181523	5.575304823	4.868565617	5.667939638	5.54765008	5.285017068	5.651699873	5.494490197	5.386268006	5.46639978	5.3993489	5.678013245	5.522974026	5.432422495	5.555403741	5.169318419	4.980461259	5.72797266	5.554313336	5.657814427	5.670326996	5.45701875	5.34302059	5.546889836	5.358681679	5.893993462	AT3G24170.1	ATGR1,GR1	glutathione-disulfide reductase	similar to probable glutathione-disulfide reductase (EC 1.8.1.7) - garden pea. [ORG:Pisum sativum]; [ co-ortholog (1of2) of CAB66332, Q43621, At3g24170, CAA66924, T06442, ]	turquoise
Potri.001G050100.v3.1	2.321317264	3.199663221	2.24798384	3.081336644	2.932927085	2.757389554	2.290448914	2.547761554	2.723570974	-1.421641095	2.846571189	2.420947408	2.336612081	2.019491645	3.367274826	3.394886381	3.130122099	3.063531541	2.706226569	2.856459167	2.70416129	2.050784542	3.1335175	-0.558847867	2.191093315	1.820315479	2.956517375	2.92858061	2.608455874	2.757654289	3.334900661	2.556589454	2.070268095	AT2G02230.1	AtPP2-B1,PP2-B1	phloem protein 2-B1	PF00646//PF14299 - F-box domain (F-box) // Phloem protein 2 (PP2) (1 of 2)	tan
Potri.001G050400.v3.1	7.507418609	8.286705078	7.596295657	7.706644294	7.927308074	7.602575362	7.523438879	7.589860611	7.150382118	5.926837078	7.470244947	7.365824252	7.60350828	7.384943055	7.852831333	6.892886129	7.610772633	7.743583748	7.873276365	7.679182885	7.631987571	7.048364937	7.884581426	6.136344486	7.433039653	8.022266543	7.937794249	7.039344647	7.360081637	7.850604013	6.713293396	7.949448454	7.442965191	AT1G04760.1	ATVAMP726,VAMP726	vesicle-associated membrane protein 726	PTHR21136:SF95 - VESICLE-ASSOCIATED MEMBRANE PROTEIN 721-RELATED (1 of 2)	purple
Potri.001G050600.v3.1	4.846827303	4.628087849	4.157892785	4.051141079	4.429093365	4.489651495	5.173579085	4.378778346	4.88102918	4.142478872	4.931879059	4.22532673	4.639364943	4.722583046	4.186719843	4.48724673	4.880188554	4.732788434	3.930423692	5.20092981	3.851131673	4.832429105	4.119331433	2.598551102	4.97687177	3.71978274	4.639333133	4.900197063	4.382934142	4.049835103	4.861300765	4.512083816	4.83496765	AT1G04770.1		Tetratricopeptide repeat (TPR)-like superfamily protein	PTHR36326:SF1 - PROTEIN MALE STERILE 5 (1 of 7)	turquoise
Potri.001G051200.v3.1	4.75550439	4.68668915	4.238554669	4.311084295	4.195672684	4.699077147	4.492153699	3.811043454	4.828062222	3.484956189	4.684064076	3.773969673	4.32058552	4.022874429	4.868230048	4.331904437	4.573199087	4.488243871	4.287721832	5.393655636	4.404611589	4.144447247	4.13042848	3.251238715	4.37610588	4.296727259	4.49376886	4.21574866	4.332500811	4.643698782	4.310074903	4.494377435	5.676858639	AT3G24200.1		FAD/NAD(P)-binding oxidoreductase family protein	monooxygenase family protein; similar to low similarity to VisC (Escherichia coli)(GI:216629); [ ortholog of At3g24200,]	tan
Potri.001G051400.v3.1	5.580252516	5.413878238	5.339256444	5.442820694	4.782287535	5.057731829	5.457095493	5.065684916	4.86043574	4.306302076	4.586745051	5.640213739	5.372061376	5.426233695	5.135175313	4.807295878	5.416292574	5.25434787	5.538436009	4.495094378	5.156440973	5.539855813	5.095512451	4.319382491	5.277500894	5.167606694	5.016222586	5.047203611	4.99230249	4.986069147	4.664854918	5.307346042	4.85463685	AT1G04780.1		Ankyrin repeat family protein	PTHR12447 - UNCHARACTERIZED WITH ANKYRIN REPEAT DOMAIN (1 of 6)	black
Potri.001G051500.v3.1	3.027570438	-0.264434341	0.283402434	0.446463093	1.189488133	-0.215392714	-1.169581919	1.457377517	3.448805984	-0.938061509	4.24241242	0.287954154	1.307895745	1.504577371	-0.846092677	1.535525731	1.343319633	-1.455828817	1.477660185	4.127316438	0.418197865	0.320777456	0.416341519	0.36385615	-0.731965305	1.69135994	-0.964558675	1.678173989	-0.015610958	-1.3451164	0.177705744	-2.214419061	3.936359498	AT5G13930.1	ATCHS,CHS,TT4	Chalcone and stilbene synthase family protein	similar to naregenin-chalcone synthase. [ORG:Medicago sativa]; [ co-ortholog (2of6) of CAA38456, S49203, 1JWX_A, CAA00091, Q9ZRR8, P51081, CAA44186, AAL09179, S33610, AAL09175, 1D6I_A, AAF71254, 1I88_A, CAA10641, CAA44933, S35166, AAM00232, BAA01075, P300	turquoise
Potri.001G051600.v3.1	2.208486491	-0.674499455	0.370831013	-0.418888081	0.794282007	-0.054798094	-2.359026941	1.938899167	3.313456726	0.532926594	4.750227007	-0.372360787	1.932855497	1.131006956	-0.193207874	1.09637505	0.720584587	-0.967931618	0.637570357	3.542198531	-0.01436151	-1.535138989	1.785927729	1.086651448	-0.061352968	-0.533077081	-1.443322453	2.717702532	-0.423323928	-0.142887555	1.637676772	-2.338417287	2.115582749	AT5G13930.1	ATCHS,CHS,TT4	Chalcone and stilbene synthase family protein	similar to naregenin-chalcone synthase. [ORG:Medicago sativa]; [ co-ortholog (3of6) of CAA38456, S49203, 1JWX_A, CAA00091, Q9ZRR8, P51081, CAA44186, AAL09179, S33610, AAL09175, 1D6I_A, AAF71254, 1I88_A, CAA10641, CAA44933, S35166, AAM00232, BAA01075, P300	turquoise
Potri.001G051700.v3.1	4.787885166	5.295770143	5.124551853	5.061421001	4.406205904	5.01441167	5.193644687	4.888931879	4.720577682	3.906121014	4.830987056	4.616926152	4.712921897	4.754830709	4.902394478	4.180172575	5.555128382	5.420996574	5.540995454	4.87035319	4.765351525	5.23770313	5.330691359	4.204807141	4.933794203	5.723605275	5.059543599	4.57004538	4.753657698	5.044233217	4.953723495	5.253001173	4.891480028	AT3G23940.1		dehydratase family	similar to dehydratase family; [ co-ortholog (2of2) of At3g23940, ]	black
Potri.001G051900.v3.1	5.544678774	5.396570338	5.608199908	6.153218525	5.221277688	5.410604012	5.628872143	5.574378263	5.673724554	4.721922974	5.726606942	5.376892666	5.749644288	5.231270485	5.900352918	6.359595491	5.793470243	5.639097925	5.511066934	5.364903573	5.481960871	6.007012869	5.971197055	5.204449592	5.897798996	5.032525765	5.651979818	5.793270818	5.574813157	5.958176588	5.549774188	5.835567787	5.008909746	AT2G33150.1	KAT2,PED1,PKT3	peroxisomal 3-ketoacyl-CoA thiolase 3	K07513 - acetyl-CoA acyltransferase 1 (ACAA1) (1 of 3)	darkgreen
Potri.001G052100.v3.1	8.594840286	8.732939649	8.792465673	8.914385381	8.516705157	8.527648498	8.945350503	8.204017965	8.185786223	8.189780506	8.452269511	8.556793672	8.539192013	8.274224408	8.451335713	7.750840453	8.633494836	8.619891446	8.981877394	7.960192967	7.867258611	8.746635973	8.989323498	8.473735295	8.452449615	8.607413787	8.611481346	8.260320571	8.273132306	8.714796525	8.214729074	9.2296034	8.437975556	AT1G04690.1	KAB1,KV-BETA1	potassium channel beta subunit 1	similar to POTASSIUM CHANNEL BETA SUBUNIT; similar to POTASSIUM CHANNEL BETA SUBUNIT HOMOLOG; [ ortholog of At1g04690,]	blue
Potri.001G052300.v3.1	6.498130929	6.943776226	7.728090359	6.7972431	6.987097076	6.754310116	8.010439533	7.363599554	5.86615501	5.954913399	5.611519189	7.86951394	7.649294879	7.497025835	5.869298484	5.622871177	7.533514402	7.957637968	6.978231135	4.590126309	7.314925407	6.935335505	8.022068089	7.05894946	7.041699575	6.998398825	7.162841671	6.688881703	7.093353666	7.592551496	6.661012754	7.530998625	5.058275162	AT4G13710.1		Pectin lyase-like superfamily protein	similar to pectate lyase. [ORG:Fragaria x ananassa]; [ co-ortholog (1of2) of AAK66161, At1g04680, ]	black
Potri.001G053100.v3.1	-1.504143853	-0.133161809	-2.104429689	-2.860368573	-0.483796624	-0.998962983	-2.600556971	-0.425709653	1.711515024	-1.571451122	0.532353007	-2.678253313	-1.005171315	-1.449099571	-3.109255434	2.024761328	-2.783920236	-3.003232785	-1.445553071	1.919960873	-1.930472897	-0.854479375	-0.955909373	-1.443511992	-0.665195015	-1.702378944	-3.040111533	-0.842228295	-1.259373663	-2.243922636	-1.20342165	-2.529230493	3.148594935	AT3G24060.1		Plant self-incompatibility protein S1 family	similar to self-incompatibility protein-related; similar to low similarity to S3 self-incompatibility protein (Papaver rhoeas) GI:1107841; [ co-ortholog (2of2) of At3g24060, ]	turquoise
Potri.001G053400.v3.1	4.452359206	3.412680202	2.979161658	2.78532413	3.685933366	3.146162035	2.527503452	3.287378215	4.195352156	2.638814875	3.707209466	2.716244454	3.443386983	3.530998771	3.733796479	3.410399089	2.878912755	2.614058834	3.442587347	3.96743066	2.661580015	3.449968703	3.156996635	2.441085023	3.541891251	3.296230797	2.766450528	3.659874253	3.135675798	2.865642879	3.023418621	2.584310097	4.645012026	AT2G33170.1		Leucine-rich repeat receptor-like protein kinase family protein	similar to leucine-rich repeat transmembrane protein kinase; putative; similar to receptor protein kinase (Pinus sylvestris) gi|12054894|emb|CAC20842|; similar to leucine rich repeat (LRR) domain containing protein; similar to protein kinase domain contai	turquoise
Potri.001G053500.v3.1	5.130089139	5.194263502	4.480461353	4.067308269	4.786051754	4.76390141	5.050289835	4.983583361	5.459280539	3.480450617	5.544926228	4.81674579	4.978369931	4.516136786	4.541419604	4.413079208	4.78811426	4.781812347	4.939929116	5.505603681	4.721169859	4.896468633	4.668302312	3.45178208	4.455167166	5.476638064	4.482096818	4.940008623	4.459387206	4.672338893	4.465148372	5.041970578	5.640131253	AT3G24050.1	GATA1	GATA transcription factor 1	PTHR10071//PTHR10071:SF173 - TRANSCRIPTION FACTOR GATA GATA BINDING FACTOR // SUBFAMILY NOT NAMED (1 of 2)	turquoise
Potri.001G053800.v3.1	3.205548741	3.198603565	4.116633734	4.034792929	4.220781377	3.925351424	3.952385392	3.661702077	3.109102034	3.046992614	2.773019353	3.943907827	4.060287992	3.704698385	3.823177192	3.814941364	4.222521977	3.845176527	3.637231011	2.456753609	3.989968569	4.023305927	4.621838174	3.464163092	4.088958171	3.208879311	3.985810279	3.774926184	3.630362766	3.804144763	3.433284009	3.948831848	2.038545954	AT3G24040.1		Core-2/I-branching beta-1,6-N-acetylglucosaminyltransferase family protein	glycosyltransferase family 14 protein; core-2/1-branching enzyme family protein; [ ortholog of At3g24040,]	blue
Potri.001G054400.v3.1	5.136435859	4.501267993	4.726675884	4.218828249	4.4656551	4.536639023	4.759657221	4.82758139	5.059422604	3.623556063	5.11001802	4.517304651	4.443606701	5.156920728	4.643885577	4.935742206	4.690187333	4.817388191	5.057950271	5.532003828	5.104046888	4.93739431	5.040557028	3.407168842	4.74213541	5.074685971	4.187996621	5.3898642	4.991322599	4.450626317	5.075572347	4.829482717	4.465803988	AT3G23990.1	HSP60,HSP60-3B	heat shock protein 60	similar to Chaperonin CPN60-2; similar to mitochondrial precursor (HSP60-2). [ORG:Cucurbita maxima]; [ co-ortholog (1of2) of CAA50218, CAA50217, At2g33210, Q05045, At3g23990, Q05046, ]	turquoise
Potri.001G054500.v3.1	5.002073289	5.304465371	5.539187177	5.918553055	4.927843712	5.201215757	5.564257342	5.401515198	5.319022303	4.83766355	5.137235313	5.488343121	5.320805176	5.042668451	5.213819453	5.22789488	5.682893965	5.746254486	5.517733898	5.087027305	5.301312667	5.461601509	5.441804886	4.608820252	5.342243787	5.010474943	5.62176414	5.278527872	5.119217343	5.610949789	5.292503425	5.568027028	4.45376541	AT1G04630.1	MEE4	GRIM-19 protein	similar to expressed protein in Arabidopsis thaliana; [ co-ortholog (1of2) of At1g04630, At2g33220, ]	blue
Potri.001G054800.v3.1	2.958902657	1.84258758	-0.709586872	-1.345975705	1.438359818	-0.205067127	-1.460501666	-0.20915844	4.505314278	0.927085605	2.354757304	-0.581795317	1.165538276	1.512589879	-1.138739126	0.33327708	-0.666327152	-1.126552776	4.656799161	6.920698729	0.73943878	-0.663306769	0.335745157	-1.820868442	-0.853738565	1.144868531	-0.281843572	2.395928179	0.865461519	-0.580360084	-0.048945799	-0.574748839	7.759718907	AT1G74110.1	CYP78A10	cytochrome P450, family 78, subfamily A, polypeptide 10	1.14.13.21 - Flavonoid 3'-monooxygenase / Flavonoid 3'-hydroxylase (1 of 14)	turquoise
Potri.001G054900.v3.1	4.11348828	3.804574726	3.724239845	3.775291429	3.815741271	3.788461637	4.005147145	3.870331534	4.112047889	2.717307269	3.900427615	3.66258481	3.759085375	3.895485244	4.066780315	3.910602412	4.089677117	3.685059219	3.953042625	4.838242913	3.778208991	4.063434808	3.70100658	2.702856648	3.776040745	4.549771741	3.604635112	3.685223329	3.881296292	3.665274453	3.820073972	4.012209054	4.35540546	AT1G27390.1	TOM20-2	translocase outer membrane 20-2	similar to mitochondrial import receptor subunit TOM20-2 (TOM20-2); similar to mitochondrial import receptor subunit TOM20-2 SP:P82873 from (Arabidopsis thaliana); similar to Form of TOM20; similar to which is a component of the TOM complex; similar to in	tan
Potri.001G055100.v3.1	7.217339208	7.579599102	8.378578977	7.795575761	8.471128936	7.791867474	7.800137973	6.909070782	5.872847247	7.220477523	6.967266103	7.279351516	8.053053513	8.138566729	7.436497182	8.125746869	7.340008976	7.496857061	7.037261996	5.1609767	8.046057478	7.366485401	7.580453606	7.056746344	8.311266166	7.021251757	8.668125948	7.946804341	8.007239322	7.783492558	7.682995523	8.099716798	6.565462288	AT1G27920.1	MAP65-8	microtubule-associated protein 65-8	PTHR19321:SF3 - 65-KDA MICROTUBULE-ASSOCIATED PROTEIN 8 (1 of 2)	darkred
Potri.001G055200.v3.1	2.125222114	2.314546163	-0.34485126	2.958488925	3.280102852	2.670178472	-1.76063481	-1.936526375	0.53791059	-0.213616982	-1.102489695	-0.872845403	-1.065397364	-0.326369804	2.144131288	-1.556808087	1.708692033	2.133142279	1.64999414	0.41050893	-0.479662592	2.076120726	3.263865869	-0.63377642	1.152224161	2.164841674	-1.025091282	2.46729048	2.827016372	-0.939821194	2.464362734	-1.228173653	1.609863152	AT1G67370.1	ASY1,ATASY1	DNA-binding HORMA family protein	KOG4652 - HORMA domain (1 of 2)	turquoise
Potri.001G055300.v3.1	8.035369077	8.505086313	8.418990265	8.494272384	8.081732455	8.044690262	8.752308721	8.241488505	8.634528069	7.335517655	8.583961565	8.681788069	8.19518628	8.102363304	8.60336482	8.215006273	8.419020836	8.429846404	8.252313452	8.623757943	8.499139469	8.449313269	8.387138589	7.561692941	8.631782788	8.396149217	8.374844583	7.975596814	7.927542627	8.831033159	7.942596146	8.86676369	8.669783939	AT1G67360.1		Rubber elongation factor protein (REF)	similar to Hypothetical protein At1g67360.; [ co-ortholog (1of2) of At1g67360, ]	tan
Potri.001G055900.v3.1	3.736295745	2.767256372	3.681371368	3.793722076	3.143701823	3.347658542	3.507516937	3.04486374	3.456375086	3.081244671	3.578131984	3.395640382	3.431513603	3.161654316	3.851335501	3.382276781	3.302817724	3.321148801	3.165530868	4.183899883	3.152781515	3.402505642	3.187888864	3.243284261	3.406660399	3.774801423	3.805246136	3.591696959	3.557307494	3.882039711	3.43140508	3.394714004	4.37805779	AT5G43270.2	SPL2	squamosa promoter binding protein-like 2	PTHR31251:SF1 - SQUAMOSA PROMOTER-BINDING-LIKE PROTEIN 10-RELATED (1 of 2)	greenyellow
Potri.001G056000.v3.1	5.382628284	5.129271538	5.332328456	5.264224386	4.752220822	5.146472252	5.517953474	5.136930339	5.452380928	5.059908662	5.563692289	5.464968689	5.188112574	4.937988832	5.07662481	5.09861919	5.322237554	5.435198204	5.300669629	6.051307042	5.273284443	5.428674705	5.227944355	4.577061861	5.226689827	5.227092186	5.286181723	5.169856185	4.953078202	5.155598787	5.248929332	5.372405775	5.472425328	AT1G67325.1		Ran BP2/NZF zinc finger-like superfamily protein	PTHR23111//PTHR23111:SF35 - ZINC FINGER PROTEIN // SUBFAMILY NOT NAMED (1 of 2)	tan
Potri.001G056100.v3.1	5.31505254	5.779346225	5.928663944	6.10442038	5.544100848	5.642840364	5.751671957	5.982625883	5.198769917	5.051740352	5.709082906	6.119379739	5.934004546	5.398918634	5.85224457	5.658346778	5.709766167	5.952520554	5.568956951	5.976011496	6.120260016	5.680526536	5.994535418	5.281120191	6.058466478	5.592718672	6.257968183	5.422529413	5.524287963	6.173329003	5.536511484	6.071242233	5.670340382	AT3G13060.2	ECT5	evolutionarily conserved C-terminal region 5	PTHR12357//PTHR12357:SF29 - YTH YT521-B HOMOLOGY DOMAIN-CONTAINING // SUBFAMILY NOT NAMED (1 of 3)	blue
Potri.001G056200.v3.1	0.004375199	-0.10398659	-1.71376001	-2.088402281	-0.483796624	-0.33476632	-1.353559568	0.000159747	2.271148295	-1.259392499	2.376100901	-1.865419879	-0.01911274	-0.859150431	-1.859358975	0.965318458	-1.681206161	-1.900596079	-0.025628915	2.699776615	-1.330140123	-1.660533957	-0.819615197	-1.739756956	-1.387880984	-0.325008228	-0.964558675	0.447876539	-0.409633033	-1.671648453	-0.14454627	-1.642703947	0.251772803	AT1G27950.1	LTPG1	glycosylphosphatidylinositol-anchored lipid protein transfer 1	similar to Uncharacterized GPI-anchored protein At1g27950 precursor.; [ co-ortholog (2of2) of At1g27950, ]	turquoise
Potri.001G056300.v3.1	2.094751911	0.873634262	2.291555768	2.235675614	2.089824687	0.865772876	1.580679787	2.239074799	2.326157142	2.443297454	3.014034838	1.752640111	1.526563348	2.824431769	1.227112901	2.829119235	1.789044703	1.19870908	1.074023107	3.591929277	1.864162893	1.536740899	1.495775946	0.558780861	1.854516684	1.820315479	2.359177105	3.131885822	1.36413578	0.91375172	2.915244439	1.110363823	3.268549084	AT1G67330.1		Protein of unknown function (DUF579)	similar to expressed protein in Arabidopsis thaliana; [ co-ortholog (1of2) of At1g27930, ]	turquoise
Potri.001G056800.v3.1	2.844483253	2.822163989	1.201038973	2.519470089	3.001336935	2.599431905	1.281546159	2.612715642	2.68665745	2.473783919	3.350046878	1.88217228	1.63895431	2.634430464	2.46436475	2.894454141	2.705843434	2.072746561	2.870178891	3.770030659	2.590515127	2.445158833	3.010156421	1.573101967	2.508216761	3.376186767	2.0604049	3.205555049	2.178479208	2.592515285	2.456455614	1.225531893	3.547825258	AT1G67340.1		HCP-like superfamily protein with MYND-type zinc finger	zinc finger (MYND type) family protein; [ co-ortholog (1of2) of At1g67340, At5g50450, ]	turquoise
Potri.001G057200.v3.1	3.457482343	3.396352181	3.614698011	3.857978459	3.619404746	3.919561407	3.479587623	3.65194609	3.419968184	2.993219307	3.142947563	3.386067128	3.263039497	3.986155129	3.702070653	3.672124066	3.562388109	3.194223693	3.437458766	3.350154211	3.549312865	3.554198603	3.070998362	2.8107066	3.590830702	3.659776977	4.144848144	3.389279996	3.92684708	3.592731713	3.491270393	3.485360886	3.693255845	AT2G25560.1		DNAJ heat shock N-terminal domain-containing protein	PTHR24078//PTHR24078:SF208 - DNAJ HOMOLOG SUBFAMILY C MEMBER // SUBFAMILY NOT NAMED (1 of 2)	brown
Potri.001G057300.v3.1	5.523117553	5.79133301	6.044873092	5.829256312	5.5362367	5.736043486	6.119235495	5.598322885	5.962788358	5.410593456	5.839461537	5.903600999	5.795721189	5.935706668	5.34215142	6.551752223	5.619215456	5.621157289	5.523015709	5.857869895	5.556487622	6.064069473	5.761975967	5.561370603	5.849326738	5.534869141	5.982389397	5.966556365	5.671205108	5.763419845	5.910490623	6.005696497	5.185572686	AT1G27330.1		Ribosome associated membrane protein RAMP4	similar to expressed protein in Arabidopsis thaliana; similar to EST gb|AA650671|and gb|T20610 ; [ co-ortholog (2of3) of At1g27350, At1g27330, ]	darkgreen
Potri.001G057400.v3.1	4.640887071	4.698829171	4.185975758	4.471227919	4.489846389	4.603917754	3.820991961	4.199155606	4.120423552	4.623167134	4.158423173	4.247250891	4.311945338	3.989512049	4.049826674	4.589554989	4.229460684	4.132768142	4.287721832	4.139841571	4.127322721	4.081562563	4.442153557	3.693337616	4.080908571	3.536737893	4.587220538	4.482700339	4.292501811	4.306071783	4.393232261	3.851693762	3.901783593	AT1G27320.1	AHK3,HK3	histidine kinase 3	similar to histidine kinase receptor. [ORG:Fagus sylvatica]; [ co-ortholog (2of2) of CAC09578, At1g27320, ]	brown
Potri.001G057500.v3.1	8.039894568	8.707438172	7.837891839	8.345501178	8.211848453	8.486651673	7.92597807	7.915362052	8.12622819	6.814641134	7.495664662	7.542689055	7.793575941	7.7150938	7.751282746	7.652941928	8.213249494	8.427733085	8.512357383	7.610074231	7.994802699	7.772643935	8.599762993	6.832373355	7.807106999	7.585942361	7.987850348	7.976105065	8.217028354	7.957318902	7.826699227	7.900367831	7.546941972	AT1G27970.1	NTF2B	nuclear transport factor 2B	PTHR12612:SF0 - NUCLEAR TRANSPORT FACTOR 2 (1 of 2)	blue
Potri.001G057800.v3.1	5.32718674	4.82088232	4.645099488	4.649869199	4.735255176	5.189467244	5.253713195	4.788620049	5.233120613	3.697481556	5.085663865	4.711200608	5.160265598	4.867277998	5.940316737	5.143214661	4.827346028	4.744024914	4.276374237	5.199729615	4.875935223	4.780167755	5.141744067	4.588005517	4.948424034	4.41177271	4.781364215	4.53803379	5.218326249	5.475143342	4.099782251	5.410952231	5.192570602	AT1G67310.1		Calmodulin-binding transcription activator protein with CG-1 and Ankyrin domains	similar to calmodulin-binding protein; similar to anther ethylene-upregulated calmodulin-binding protein ER1 GI:11612392 from(Nicotiana tabacum); [ co-ortholog (2of2) of At1g67310, ]	tan
Potri.001G058000.v3.1	2.442755676	0.077397364	-0.718158608	-1.259620101	0.04170502	0.485472696	-1.15734272	-0.84451238	4.197687394	-0.749881346	2.720349588	-2.051709634	-0.048463625	0.951770888	-1.858143592	0.097521629	-0.868127393	-2.489420242	2.264045969	4.188491238	-1.570247131	-1.524072642	-0.896233955	-0.5826485	-0.327701905	1.70781217	-1.591062583	1.809206268	0.424518991	-1.185208305	-0.272118562	-1.646137947	5.663148093	AT3G48660.1		Protein of unknown function (DUF 3339)	PF11820 - Protein of unknown function (DUF3339) (DUF3339) (1 of 21)	turquoise
Potri.001G058100.v3.1	4.488518108	4.043379277	3.693887245	4.295461613	4.098668413	3.505563093	3.690966628	4.313239593	4.954906754	4.120452774	5.532096065	3.983085564	3.696906733	4.297090772	4.132249045	4.956102493	3.547469252	4.318010492	4.360057368	4.677998722	4.738218934	3.06824426	3.539311918	2.782848357	3.174376931	3.283697555	5.067909774	5.096248112	3.959429203	3.471167589	3.901345264	3.784948953	3.692448828	AT1G27290.1			similar to expressed protein in Arabidopsis thaliana; [ co-ortholog (1of2) of At1g27290, ]	turquoise
Potri.001G058200.v3.1	2.102570732	2.230814139	2.96503687	1.471397961	1.483085853	2.067914537	2.174246551	2.549906405	2.89517222	1.681255959	3.191248508	1.79310357	3.124980986	2.021840483	1.466121417	2.599871622	2.408791669	3.135084381	3.553669205	2.476140392	2.478062918	3.012807014	-1.224170181	-1.639082993	2.581148254	2.455428213	2.376557663	3.050819072	2.004800365	0.431057644	2.392715491	1.357688583	1.79566689	AT2G03710.3	AGL3,SEP4	K-box region and MADS-box transcription factor family protein	PTHR11945 - MADS BOX PROTEIN (1 of 105)	turquoise
Potri.001G058500.v3.1	0.420682393	-1.996719674	-2.897684878	-2.809460844	-1.38761538	-1.998140099	-2.621034048	-2.029380878	1.297359748	-2.388697768	1.049400432	-3.486093935	-2.323283253	-0.94295611	-3.109255434	-1.684261716	-2.713835324	-2.450568119	-1.458174473	1.534972194	-2.002632783	-1.764343333	-2.787111862	-2.681487287	-1.941659665	-1.268601545	-3.040111533	-1.497676485	-2.16568067	-2.923363919	-2.943565431	-3.197007616	-2.163692764				NA	turquoise
Potri.001G058700.v3.1	3.834308116	2.956453636	3.356738697	3.412147882	2.924582895	3.049817136	3.269328456	2.735680275	3.062592635	2.525577817	3.174618423	2.947248669	3.615121297	3.161077546	3.41959758	3.362183313	2.934042874	3.142393218	3.314453937	3.48058928	2.80948761	3.417076259	3.167267603	2.393121541	3.584262577	3.480403671	2.955054992	3.136902036	3.319686669	3.035808255	3.016254519	3.261578236	4.48150006	AT1G24265.1		Protein of unknown function (DUF1664)	similar to hypothetical protein. [ORG:Cicer arietinum]; [ co-ortholog (2of2) of At1g24265, CAB76910, At1g24267, ]	tan
Potri.001G059100.v3.1	1.538466182	0.944664029	-0.049896645	0.365239074	1.28786085	1.529224219	1.230326898	0.375034317	2.825230344	-1.012962662	1.756481789	-0.33148895	-0.102807689	1.521463907	-0.156794878	0.544506224	-0.325869975	0.278039927	2.559077041	1.365859693	0.503704415	0.92281837	1.668171654	1.066480783	0.487378926	1.30569634	0.189775619	1.588177063	1.891665057	0.034414447	0.133001782	0.645887201	1.998921672	AT5G14090.1			NA	turquoise
Potri.001G059400.v3.1	6.246296048	6.66174578	6.95373131	7.204525772	6.514809173	6.869613232	6.778144201	6.447586519	5.87784766	5.917424578	6.243990777	6.794997187	6.874587776	6.584122753	7.198883607	6.078623431	7.037180202	6.674981987	6.623169862	5.196684607	7.089345165	6.563024301	6.523093597	5.954331422	7.170881898	6.13340989	7.281437535	6.048736193	6.284229855	6.755498902	6.166241783	6.959510469	6.030711119	AT5G13090.1			similar to hypothetical protein; [ co-ortholog (2of2) of At1g24270, At5g13090, ]	blue
Potri.001G059500.v3.1	3.041906405	2.379735871	1.356442081	0.520422031	2.159568964	2.26711112	1.182783651	2.534871501	3.478256383	1.60292853	3.975159845	1.219205246	1.283181166	3.038750263	1.074227174	2.897667188	0.96566704	-0.062903833	2.299451391	5.307405714	0.944763068	1.185184847	2.257859733	1.447886039	1.775208772	2.468019319	0.60746079	2.511661275	1.937246455	1.513036197	0.193566722	0.582393249	3.289096514	AT1G27990.1			similar to expressed protein in Arabidopsis thaliana; [ co-ortholog (2of2) of At1g27990, ]	turquoise
Potri.001G059700.v3.1	4.695025094	4.787779797	4.809610362	4.831322245	3.718223308	4.521707874	4.79833706	4.5050334	4.478687211	4.174526981	5.153053575	4.616957595	4.409586815	4.641740506	5.077279481	4.96021776	4.56866351	4.731817768	4.208675444	5.363777542	4.535175442	4.591297021	4.186580764	4.479686395	3.901491141	5.23747357	4.708665102	4.822822751	4.581891171	4.710012764	4.741838971	4.800486912	4.788119449	AT5G13100.1			similar to expressed protein in Arabidopsis thaliana; [ co-ortholog (1of2) of At5g13100, ]	tan
Potri.001G059900.v3.1	4.034532275	3.681324258	3.800663853	4.124506541	3.440217146	3.900301945	3.952783389	4.558585091	3.858141404	2.842694732	4.082262029	3.573180363	4.156120155	4.305642953	3.559394444	4.958738489	4.32428137	3.886362483	3.482991917	3.533218074	3.911377552	3.910978386	3.561706274	2.993454024	3.723860607	4.035922265	3.244582119	4.273711384	4.030155359	3.311999086	4.435908086	3.363184037	3.689675298	AT5G13110.1	G6PD2	glucose-6-phosphate dehydrogenase 2	similar to glucose-6-phosphate dehydrogenase. [ORG:Betula pendula]; [ co-ortholog (1of2) of At5g13110, At1g24280, CAB66330, ]	turquoise
Potri.001G060000.v3.1	3.631195581	3.15741983	2.357148354	2.870707333	3.077833853	2.972127463	2.147566074	3.244995331	3.578162067	2.522517026	3.212730067	2.9170536	2.911802196	2.3045332	2.737625247	2.638932896	3.161893336	2.694589796	2.88186357	3.506593219	3.043841209	2.825080208	3.371996829	2.498709235	2.579613383	2.371671373	2.522990033	3.297328649	2.473985102	3.69265071	2.249888985	2.080523334	3.801160346	AT3G27010.1	AT-TCP20,ATTCP20,PCF1,TCP20	TEOSINTE BRANCHED 1, cycloidea, PCF (TCP)-domain family protein 20	PTHR31072:SF4 - TRANSCRIPTION FACTOR TCP20-RELATED (1 of 4)	turquoise
Potri.001G060100.v3.1	2.382451089	1.69076421	1.026220528	0.587489615	1.274542577	2.021678676	0.698458919	0.767676717	2.663551854	1.369099043	2.809074311	1.856602724	1.196113942	1.240475459	1.035844508	2.003679564	1.15037593	0.705427884	1.483929885	3.893288538	0.447089265	1.54346935	1.578642626	-0.282362709	0.819132624	1.756823095	1.355193129	2.225314299	1.16514961	1.199555154	1.536420774	1.22728017	3.168433823	AT1G69040.2	ACR4	ACT domain repeat 4	2.7.7.59 - [Protein-PII] uridylyltransferase / Uridylyl removing enzyme (1 of 26)	turquoise
Potri.001G060200.v3.1	4.239538071	4.206532432	4.348361086	3.857635358	3.747461909	4.126399302	4.066493108	3.642780279	3.675723361	2.780130591	3.52576191	3.110490275	4.066787966	4.132159035	3.462767095	3.789933252	3.755334896	3.921917727	4.314207562	3.583361489	3.848880586	4.037143805	4.360537737	2.31838628	4.041634885	3.580862067	4.291679789	3.701503607	4.371603239	3.889906899	3.522383936	3.928949707	3.547355246	AT5G13120.1	ATCYP20-2,CYP20-2	cyclophilin 20-2	PTHR11071:SF11 - PEPTIDYL-PROLYL CIS-TRANS ISOMERASE C (1 of 2)	brown
Potri.001G060400.v3.1	2.433893466	2.177818096	0.427241535	-1.546219153	1.053069497	0.423333682	0.332291031	0.506614683	4.595984949	0.617504887	2.724477323	0.136209257	0.874125246	1.41596491	1.007839869	0.356920053	0.894925464	-0.538231629	1.645850582	4.853578879	0.815967355	0.996735411	2.181810101	-0.119904177	0.141376039	0.892344797	-0.41245028	2.433427208	0.629893724	1.432688145	0.177705744	0.645854429	4.986159025	AT5G50760.1		SAUR-like auxin-responsive protein family	K14488 - SAUR family protein (SAUR) (1 of 74)	turquoise
Potri.001G060500.v3.1	2.475088058	1.892593641	2.279610923	2.8195913	2.041007766	2.457718228	1.972717251	2.964053031	3.736627382	1.377014589	2.627590063	2.940556654	2.098395609	1.644621412	2.725778657	1.508231127	3.228271662	2.432490673	1.237199423	3.980759468	2.431336416	2.169680728	2.790180598	2.057557409	2.761478821	1.786679866	1.937056785	2.042523996	2.360565861	3.361406262	2.207509288	2.527979629	3.341283093	AT5G13140.1		Pollen Ole e 1 allergen and extensin family protein	PTHR31614:SF6 - POLLEN OLE E 1 ALLERGEN AND EXTENSIN FAMILY PROTEIN (1 of 2)	tan
Potri.001G060800.v3.1	4.637521017	4.623957002	4.427959508	4.754682205	4.280263803	4.488791243	4.549169325	4.121355664	4.347796509	4.111471543	4.495303498	4.164557923	4.472104569	4.253805818	4.554284152	3.995036424	4.815108392	4.267014265	4.651121095	4.713544792	4.223352494	4.532416992	3.726165492	3.218419984	4.357745774	4.364691416	4.179410383	4.064300591	4.403893348	4.479642864	4.51610798	4.285007273	4.651856697	AT5G13160.1	PBS1	Protein kinase superfamily protein	K13430 - serine/threonine-protein kinase PBS1 (PBS1) (1 of 2)	tan
Potri.001G061100.v3.1	1.562279965	0.245397761	-0.234049019	0.921027965	1.287389382	0.440335272	-0.704715811	1.785870281	0.623529236	0.899602677	1.997890105	1.350861404	0.700400376	0.783323904	0.944031252	2.393993137	0.162640443	0.144300902	2.344944802	2.985181522	1.154139544	1.028530771	-0.085236426	-0.7166475	0.22254476	1.256485249	0.34892355	2.071891171	-0.337217614	0.691740732	1.72749605	-0.260023651	2.489723785	AT3G02040.1	SRG3	senescence-related gene 3	PTHR22958 - RELATED TO MULTIFUNCTIONAL CYCLIN-DEPENDENT KINASE-RELATED (1 of 4)	turquoise
Potri.001G061200.v3.1	5.894669866	5.170959528	5.602837569	5.680774884	5.493570344	5.738168002	5.602192102	5.788855189	5.64946486	4.930623023	5.672033361	6.076155292	5.39622242	5.490939473	5.574581488	5.659997086	5.80616764	5.616717232	5.399335386	5.351701186	5.616580292	5.73625481	5.662208687	5.340611016	6.040788388	5.232926497	5.451579535	5.961986094	5.520168238	5.512937798	5.517532058	5.479446458	5.793085879	AT5G13180.1	ANAC083,NAC083,VNI2	NAC domain containing protein 83	no apical meristem (NAM) family protein; similar to hypothetical protein SENU5; similar to senescence up-regulated - Lycopersicon esculentum; similar to EMBL:Z75524; [ co-ortholog (1of2) of At5g13180, ]	darkgreen
Potri.001G061400.v3.1	6.089045579	6.405265052	6.220894288	6.911861778	5.945429458	6.441162411	6.025822593	5.944947585	5.862067524	5.189674371	5.658331732	6.078233065	5.970677475	5.774972252	5.958785055	5.716402269	6.668228451	6.528168094	6.246384003	5.403417966	5.994828669	6.537334944	6.730289222	5.514875648	6.331606828	5.758121659	6.136174848	6.095962662	6.102208469	6.672487072	6.111763583	6.04687975	5.572979815	AT5G50850.1	MAB1	Transketolase family protein	similar to pyruvate dehydrogenase (lipoamide) (EC 1.2.4.1) beta chain - garden pea. [ORG:Pisum sativum]; [ co-ortholog (1of2) of P52904, AAB01223, T06532, ]	blue
Potri.001G061500.v3.1	3.917134477	3.683532468	3.630524138	3.244509864	3.257931745	3.746277867	3.56992799	3.927480162	3.612141653	2.033265884	4.154950238	3.521304796	3.632561284	3.899643282	3.996709994	4.186604839	3.729540929	3.786328173	3.45307632	4.527081401	4.142659568	3.462928458	3.503785093	1.64789778	3.403914829	4.00371003	3.497906911	3.859217975	3.512450829	3.176874385	3.519676413	3.685354844	4.047215544	AT2G33490.1		hydroxyproline-rich glycoprotein family protein	hydroxyproline-rich glycoprotein family protein; Common family member; [ co-ortholog (1of2) of At2g33490, ]	turquoise
Potri.001G061600.v3.1	3.183415152	4.039695175	2.998943655	2.913001643	3.367062873	3.516007946	3.18244513	3.978539129	5.168828391	1.778095537	4.271028595	4.389789221	3.761749881	3.9194746	3.170157485	2.618127039	4.512082192	4.360267947	3.764295015	3.325172953	4.569726753	3.239043543	4.608750013	2.215779266	3.3617735	4.0865837	1.774476239	3.949418036	3.009871629	2.601729247	3.894677516	3.115147212	4.779602774	AT5G21090.1		Leucine-rich repeat (LRR) family protein	PTHR27001:SF224 - SOMATIC EMBRYOGENESIS RECEPTOR KINASE 1 (1 of 6)	purple
Potri.001G061900.v3.1	3.605939792	2.898291303	3.444583498	3.137229553	2.397460696	2.599406467	3.727301374	3.185986477	3.315220967	2.082146286	2.860154564	3.514338402	3.384880311	2.995544442	3.096230202	2.828533701	2.287267455	2.944730962	3.224895607	3.744866312	2.320124427	2.82741872	3.129617631	2.578894701	2.376671025	1.458520663	2.938909735	2.000283841	3.210517192	3.568019593	2.523785788	3.831380449	2.043846176	AT5G13190.1			similar to expressed protein in Arabidopsis thaliana; [ co-ortholog (1of2) of At5g13190, ]	darkgreen
Potri.001G062000.v3.1	3.583536332	3.367678153	3.401521575	3.203095765	3.218816041	3.140335479	3.218285646	3.214488698	3.912013412	2.357593461	3.884569812	3.556996875	3.321666724	3.286635769	3.373790251	3.599360288	3.700015793	3.557944099	3.190868496	3.946221644	3.732473682	3.366832876	3.380510051	2.667422396	3.147659533	4.136992365	3.181034702	3.502728729	3.345828523	3.32286294	3.43944605	3.248089146	3.943688348	AT2G33510.1			similar to Humj1. [ORG:Humulus japonicus]; [ co-ortholog (1of2) of At1g28070, At2g33510, AAP94213, ]	turquoise
Potri.001G062100.v3.1	3.57985659	3.160612772	3.548614376	3.447954475	3.638583329	4.021566949	3.338012395	4.796666328	4.513082417	2.700693706	5.071224515	3.980064645	3.336690906	3.8954006	3.672124963	3.764588776	4.042035693	4.19176961	4.381523822	5.265939341	4.045315572	4.014343184	4.243349731	3.208586555	3.753458632	3.921026419	3.363405251	4.101989338	3.308920654	3.57812031	3.647422196	3.103509733	4.060408386	AT2G33520.1			NA	turquoise
Potri.001G062500.v3.1	1.998372761	0.056783521	-1.808755394	-0.438476935	0.48877251	-0.75700495	-1.948862165	0.816043852	0.032051917	-1.571451122	0.438773522	-0.814589128	-1.407929756	-0.094678336	-0.809028426	-2.106304932	-0.757902969	-0.505715083	-1.458174473	0.08866294	-0.542914575	-1.474482459	-0.53967379	-2.230252251	-1.830763772	1.602741973	-2.174745089	-1.056428944	-1.329674783	-2.120242113	-0.592767942	-1.642703947	-0.005998456	AT5G13220.1	JAS1,JAZ10,TIFY9	jasmonate-zim-domain protein 10	similar to expressed protein in Arabidopsis thaliana; similar to expressed protein in Arabidopsis thaliana; similar to expressed protein in Arabidopsis thaliana; [ co-ortholog (2of2) of At5g13220, ]	turquoise
Potri.001G062700.v3.1	2.784730307	2.719658178	3.297638906	3.405701209	3.443820434	3.548201585	3.133261622	2.790515165	2.098183382	3.084341452	2.428289833	3.507007841	3.241387413	3.003076688	3.550542115	3.05661704	3.182316342	2.951036813	2.78708634	0.764516871	2.868961091	3.509200174	2.519508306	2.666587393	3.241758599	3.361780563	3.403778922	2.786754848	3.365609838	3.014457415	2.881160681	2.875006266	2.782056245	AT5G13250.1		RING finger protein	PTHR10825:SF23 - RING FINGER PROTEIN (1 of 3)	brown
Potri.001G062800.v3.1	4.289570371	3.808174646	4.044745286	4.019808135	4.294953603	4.152203523	3.819878618	3.773013851	3.637048377	3.502682228	3.768734642	3.401626332	4.000060373	3.946062301	4.092088343	3.63542967	3.899047332	3.548866602	3.800768611	3.332396518	3.698555608	3.858942485	3.533278077	3.281626334	4.060944544	3.861416118	4.296826572	3.868258403	3.770338922	3.915080559	3.62117367	3.763381346	4.113206303	AT3G48800.1		Sterile alpha motif (SAM) domain-containing protein	PTHR10627 - SCP160 (1 of 5)	brown
Potri.001G063000.v3.1	2.336668207	4.189761125	1.907203991	1.009971393	2.516219941	3.842162565	2.79980787	3.459893475	5.028527346	2.690138982	3.311658787	3.26777193	1.904039229	3.128684502	1.286390222	3.497708079	2.788898518	1.770371139	5.368206203	3.568901996	3.58524424	2.071876522	2.795971954	2.361713264	2.124772026	4.455806995	1.691359775	4.452556646	3.516621668	2.021599993	3.766714294	2.998115746	4.11555266	AT4G20970.1		basic helix-loop-helix (bHLH) DNA-binding superfamily protein	PTHR13935:SF46 - BASIC HELIX-LOOP-HELIX DOMAIN-CONTAINING PROTEIN (1 of 3)	turquoise
Potri.001G065600.v3.1	5.958572125	5.297628676	5.400042404	5.430999615	5.467523252	5.680754506	5.277896146	5.410711159	5.308640142	4.501679962	5.060428032	5.365264316	5.533997052	5.75708849	5.266785125	5.417702171	5.52156457	4.983723792	5.117804559	4.661935345	5.494441851	4.917641293	4.533090103	4.740359026	5.58705657	5.496558609	5.648243956	5.441473512	5.623351727	5.106034273	5.347765921	5.404483637	5.570852421	AT2G33540.1	ATCPL3,CPL3	C-terminal domain phosphatase-like 3	similar to CTD phosphatase-like protein 3 (CPL3); similar to CTD phosphatase-like 3 (CPL3) (Arabidopsis thaliana) GI:22212705; [ co-ortholog (1of2) of At2g33540, ]	pink
Potri.001G065800.v3.1	3.628320578	3.974417412	3.833419727	4.238535366	3.830009487	3.957739953	4.095759818	3.488430818	3.359618005	2.798649167	2.791818586	3.906826603	3.8628085	3.658080655	3.668498292	3.25164432	3.717011691	3.797491966	3.926829223	2.192867937	3.651125174	4.408657538	4.406205587	2.983578352	3.638718874	3.135114047	3.877198425	3.541205147	3.625002164	4.167733565	3.796075431	4.230995634	2.692275861	AT5G13260.1			similar to expressed protein in Arabidopsis thaliana; [ co-ortholog (1of2) of At5g13260, ]	blue
Potri.001G065900.v3.1	2.534882927	2.406391046	1.785049749	2.055729508	2.931803315	3.01196957	2.306391114	2.439318161	2.583996458	2.218329369	2.829656422	2.755831376	3.174908252	2.813868233	1.9643187	1.732414086	3.08388455	2.453219238	1.986114618	1.283054783	2.772037391	3.27539292	3.533320114	1.945205111	2.942888185	2.523927389	2.363370422	2.988157119	2.604974004	3.282223459	3.065202625	2.727359476	2.74193275	AT1G28110.1	SCPL45	serine carboxypeptidase-like 45	serine carboxypeptidase S10 family protein; similar to Serine carboxypeptidase 2 chains A and B (SP:P08819) (EC 3.4.16.6) (Triticum aestivum (Wheat); [ co-ortholog (1of2) of At2g33530, At1g28110, ]	black
Potri.001G066200.v3.1	4.277007574	4.118224828	4.046228048	4.255023619	4.604469098	4.466414049	3.735716823	4.365159632	4.562790513	3.786464807	4.528426443	4.177546654	3.82423172	4.246165545	4.141640728	4.198458228	4.157782494	3.701290068	4.23699936	5.354510885	4.121494999	4.0345068	3.922012503	3.216013821	4.177877811	4.384912675	4.295668627	4.384342913	4.370400212	4.551948381	4.060405509	3.844726738	4.889401733	AT5G62000.2	ARF1-BP,ARF2,HSS,ORE14	auxin response factor 2	PF02309//PF02362//PF06507 - AUX/IAA family (AUX_IAA) // B3 DNA binding domain (B3) // Auxin response factor (Auxin_resp) (1 of 25)	turquoise
Potri.001G066400.v3.1	5.72330704	5.552877339	3.263216146	4.027853944	5.050580051	5.393966788	3.537269334	3.53033511	5.523515437	3.109311768	5.199436463	2.277481888	3.495933467	4.727199036	3.217097317	5.226170296	4.120350167	4.145044776	5.294863477	5.607584628	4.287181129	4.569056717	4.815937122	3.544213411	3.775265926	5.112528418	4.604192525	5.94089182	5.504984836	4.802833427	4.588580901	2.848093912	5.179701712	AT3G26740.1	CCL	CCR-like	similar to gene GA protein - garden pea. [ORG:Pisum sativum]; [ co-ortholog (1of2) of At3g26740, T10182, T06776, CAA46272, BAA06153, ]	turquoise
Potri.001G066700.v3.1	2.787229874	2.427774132	0.821533623	0.727365685	1.274542577	1.852518154	1.854877952	2.00627825	3.217591172	-0.938061509	2.675748304	0.801730057	1.445858095	1.558863298	1.038985844	-0.396419339	2.22890802	1.714807291	2.425468249	2.846089034	1.807272949	1.177513205	1.903051857	0.509151546	1.582197386	2.514120464	1.001616204	1.987603316	1.166070279	0.95555232	1.689895241	1.650548334	3.211461292	AT5G13290.2	CRN,SOL2	Protein kinase superfamily protein	2.7.10.1//2.7.11.1 - Receptor protein-tyrosine kinase / Receptor protein tyrosine kinase // Non-specific serine/threonine protein kinase / Threonine-specific protein kinase (1 of 64)	turquoise
Potri.001G066800.v3.1	5.509246619	5.378320255	5.240402647	5.04728353	5.171466517	5.211672514	5.331664386	5.264458287	4.98999659	4.689936899	5.532784326	5.25179391	5.252385359	5.003040819	5.601825795	5.144072391	5.147039198	5.228509424	5.260704016	5.410153049	5.269219307	5.195631899	5.153428201	4.507094513	5.243180189	5.684928117	5.310062574	5.10792824	5.267489002	5.206290386	5.141358736	5.31956743	5.588474295	AT5G13300.1	AGD3,SFC,VAN3	ARF GTPase-activating protein	PF00169//PF01412//PF03114//PF13637 - PH domain (PH) // Putative GTPase activating protein for Arf (ArfGap) // BAR domain (BAR) // Ankyrin repeats (many copies) (Ank_4) (1 of 1)	tan
Potri.001G066900.v3.1	5.485154215	5.044099914	4.509153161	4.549926987	5.235493836	5.213122924	4.441455559	4.246531162	4.919686235	3.900960532	5.010757074	4.090836803	4.645207259	4.789131162	5.07055077	4.709550579	4.523898581	4.448199339	4.797745571	4.658210137	4.680806614	5.114918051	4.643492252	3.377800875	4.497192115	4.794746801	4.56554931	4.846876952	5.082967091	4.568626015	4.817912861	4.327259889	5.638124364	AT2G33550.1		Homeodomain-like superfamily protein	similar to gt-2-related; weakly similar to gt-2 (GI:20249) (Oryza sativa); [ co-ortholog (1of2) of At2g33550, ]	turquoise
Potri.001G067300.v3.1	4.4383434	4.436435405	4.062979131	4.201594106	4.24413595	4.452613734	4.085742397	4.248806836	4.24338627	3.306826929	4.436883111	3.860656233	4.283450478	4.320134372	4.346387078	4.146358643	3.993087851	4.011700917	4.148500843	4.494068074	3.977569944	4.159100796	3.754632236	3.264931765	4.079112537	4.103654983	4.195831236	4.33902432	4.308181185	4.059692787	4.114731539	4.020282787	4.757685865	AT5G61960.2	AML1,ML1	MEI2-like protein 1	PTHR24012:SF465 - PROTEIN MEI2-LIKE 1-RELATED (1 of 2)	turquoise
Potri.001G067400.v3.1	2.561424036	2.412237273	2.238770848	2.585837019	2.095521667	2.450161308	2.504745764	1.827447436	2.650070331	2.046060765	2.369971304	2.484144329	2.238787081	2.280432859	2.050051913	3.455862122	2.333491531	2.775903935	2.086004655	2.604218038	1.914196509	2.714141779	2.287481432	1.893965964	2.540944839	2.701706755	2.841787114	2.322618092	2.397718176	2.575269648	2.58292111	3.115697315	2.474292787	AT1G28120.1			K09602 - ubiquitin thioesterase protein OTUB1 [EC:3.4.19.12] (OTUB1) (1 of 2)	tan
Potri.001G067800.v3.1	4.814523251	4.972805563	5.001222261	4.960187715	4.76759173	5.024806515	4.834672658	4.785493855	5.126205923	4.144386817	5.08113735	4.954462525	4.925017973	4.798120766	4.781068142	5.052826909	5.0055254	5.093622927	4.946081824	4.984914194	5.089398031	5.093883157	5.130297806	4.130221156	4.937411764	4.287922439	4.867567844	4.913943746	5.082413184	5.085660283	5.125109446	5.039323189	4.968627363	AT1G29880.1		glycyl-tRNA synthetase / glycine--tRNA ligase	similar to Glycyl-tRNA synthetase; similar to mitochondrial precursor (EC 6.1.1.14) (Glycine--tRNA ligase) (GlyRS).; [ co-ortholog (1of2) of At1g29880, At1g29870, At3g44740, ]	tan
Potri.001G067900.v3.1	5.829644802	5.877210916	6.275102491	6.455747067	5.730684143	5.868910348	6.378747147	6.083075831	6.123543781	5.463842517	6.456724865	6.129625413	6.309539945	6.033571442	6.387705818	6.553601806	6.132778409	6.241968758	5.982403187	6.413487492	5.883440685	6.261661207	5.924151594	5.474330546	6.206720112	6.150434015	6.053716405	6.174135919	6.095133149	5.893227889	6.044260549	6.257578539	6.002598267	AT5G13430.1		Ubiquinol-cytochrome C reductase iron-sulfur subunit	similar to ubiquinol-cytochrome C reductase iron-sulfur subunit; similar to mitochondrial; putative; similar to Rieske iron-sulfur protein; putative; similar to ubiquinol--cytochrome-c reductase from Solanum tuberosum (SP|P37841|; similar to Nicotiana tab	darkturquoise
Potri.001G068000.v3.1	3.076652242	2.684540606	3.689692216	3.653427412	3.498534378	3.70263777	3.345905113	3.399639907	3.02472544	1.857069837	3.493397155	3.406483603	3.521282933	3.494496651	3.888780191	4.233765549	4.104184116	3.603108544	2.900461484	2.819146189	3.919746491	3.972085924	4.321625614	3.371817059	3.841532988	3.544609537	3.428802098	3.537393034	3.638066215	4.044327279	3.634976737	3.259727264	3.405183096	AT1G01630.1		Sec14p-like phosphatidylinositol transfer family protein	PTHR10174//PTHR10174:SF145 - RETINALDEHYDE BINDING PROTEIN-RELATED // SUBFAMILY NOT NAMED (1 of 4)	blue
Potri.001G068100.v3.1	9.149306485	9.646474924	9.9376441	10.2852491	9.391331433	9.409695049	10.08730045	8.844881594	8.392369576	8.971016045	8.622935141	9.583805102	9.867055305	9.221297907	10.80885486	9.056884202	9.763635525	9.622170156	9.124285759	7.274260973	9.431282644	9.420549038	9.520667812	9.15028843	9.853649281	9.824165672	9.898645138	9.039536272	9.425682568	9.915306501	8.988403219	10.09163215	9.849400116	AT1G27440.1	ATGUT1,GUT2,IRX10	Exostosin family protein	exostosin family protein; [ co-ortholog (1of2) of At1g27440, ]	blue
Potri.001G068200.v3.1	3.040882433	3.489112813	3.786193274	4.84901192	3.842637902	3.939018806	3.637248565	4.313886985	3.567497344	2.640525826	3.668751143	4.220715194	4.021780807	3.344501239	4.428727996	4.449310506	4.296420271	4.273507614	3.691997814	3.075182525	4.094899467	3.892241165	4.978629408	3.594431276	4.324985076	3.317782105	4.004403078	4.10694648	4.164582118	4.477150655	3.91520358	3.95707154	3.116848427	AT5G13420.1		Aldolase-type TIM barrel family protein	similar to transaldolase; putative; [ co-ortholog (2of3) of At5g13420, ]	blue
Potri.001G068400.v3.1	2.927351773	2.953505229	3.920384841	3.455427927	2.218883027	3.298654349	4.358851058	3.358098958	2.760525698	2.842056089	2.835819613	3.937712597	3.541386214	2.909000502	2.53957342	2.082111919	3.313106671	3.680426124	3.722696675	2.021687111	3.10703849	4.175268775	3.839673193	3.427879012	3.795558667	3.276749928	3.324021338	3.130870479	3.196483716	3.449817622	3.2888557	3.955796651	2.262316145	AT1G11680.1	CYP51,CYP51A2,CYP51G1,EMB1738	CYTOCHROME P450 51G1	similar to CYTOCHROME P450 51; [ co-ortholog (1of2) of At1g11680, ]	black
Potri.001G068500.v3.1	2.806086874	2.114618642	2.237358137	1.750889264	2.54610912	1.972517881	2.195803777	1.44462392	1.999027075	1.365539171	2.411545609	2.418310029	1.609350868	2.728677152	1.730399936	1.68110102	1.880771718	2.336209523	2.528710174	3.070207007	1.945672073	2.292436917	2.59793684	0.914073061	2.535648353	3.170960263	1.514245641	2.108288111	1.942741345	2.566016891	2.544019566	2.222605158	2.573500752	AT5G64680.2			PTHR36407:SF1 - MEDIATOR-ASSOCIATED PROTEIN 2 (1 of 1)	tan
Potri.001G068700.v3.1	3.991264328	3.571797259	3.326023865	3.376016421	3.412767523	3.472493321	3.356111636	3.467046572	3.801872856	2.714055833	3.77597716	3.317250978	3.575511018	3.319832036	3.784468686	3.580603961	3.546454812	3.415521209	3.702101861	3.90610101	3.711199329	3.741510848	3.920583237	3.088051038	3.842582822	3.19895677	3.289845544	3.723640728	3.597841035	3.632330315	2.947822313	3.679813512	4.000901585	AT5G38895.3		RING/U-box superfamily protein	PTHR22763//PTHR22763:SF12 - RING ZINC FINGER PROTEIN // SUBFAMILY NOT NAMED (1 of 2)	turquoise
Potri.001G068900.v3.1	4.371987523	4.691186594	4.601327387	4.774464387	4.279976978	4.301479392	4.489146229	4.55088932	4.631250968	3.366601766	4.608679407	4.870322186	4.445491082	4.311126718	4.592307371	4.730850073	4.782781384	5.004476358	4.338850934	4.329007202	4.679097188	4.675131284	5.19439118	4.294245576	4.919381655	3.986334443	4.296826572	4.240893661	4.383040675	5.025048595	4.21123936	4.605684735	4.503388495	AT5G13390.1	NEF1	no exine formation 1	PTHR35313:SF1 - NO EXINE FORMATION 1 (1 of 2)	darkgreen
Potri.001G069100.v3.1	6.830323715	7.433450281	7.298948654	7.346164974	6.889510308	6.898381921	7.339090329	8.040410457	7.536935578	6.197195379	7.862852023	7.851024371	7.022889614	7.119965682	7.29255396	7.463095077	7.777144309	8.054942026	7.613278808	7.955225113	7.738435348	7.341930581	7.569700644	6.256988179	7.21370532	7.117401216	7.23505278	7.566456146	7.11478194	7.531542026	7.380161821	7.389611048	7.104340873	AT3G61110.1	ARS27A,RS27A	ribosomal protein S27	similar to ARABIDOPSIS RIBOSOMAL PROTEIN S27; [ co-ortholog (1of2) of At3g61110, At2g45710, ]	darkturquoise
Potri.001G070200.v3.1	1.748408146	-0.364976128	-0.34485126	-1.74905701	0.28693544	0.78948032	-1.044971569	-0.360986709	3.557317315	-2.009344224	0.226962529	-1.525098938	0.509242609	-0.272433605	-0.324744633	-1.423588463	-0.770999575	-1.037333843	0.410608562	1.859712408	-1.844515598	0.207352066	0.344396114	-1.015653267	-0.472604847	-0.325008228	-0.703763679	0.714308971	0.826421272	-1.126923681	-0.28726974	-0.277816994	1.629802293	AT5G32450.1		RNA binding (RRM/RBD/RNP motifs) family protein	PF14259 - RNA recognition motif (a.k.a. RRM, RBD, or RNP domain) (RRM_6) (1 of 27)	turquoise
Potri.001G070400.v3.1	2.380707001	1.717459164	1.316859204	1.525925227	2.225130209	1.24788244	1.702257512	1.742045951	2.225389064	-0.418472014	2.317292769	1.675694218	1.817689872	1.610515584	2.308070811	2.619152916	1.907156957	2.249110428	1.952316095	2.357149651	1.70842421	1.878601861	1.550197172	-0.911920024	1.561843045	2.455428213	2.170072918	2.158914354	1.647050357	1.921215975	1.387365782	2.087972063	1.421578994	AT4G15755.1		Calcium-dependent lipid-binding (CaLB domain) family protein	PF00168 - C2 domain (C2) (1 of 123)	tan
Potri.001G070500.v3.1	1.619872986	1.210400475	1.918027138	1.597732617	1.589932832	2.115351094	2.391503604	2.733823229	1.895918954	1.17499619	2.32953637	2.550581615	1.992901229	1.994145517	1.823283399	1.731382485	2.662984564	2.920642699	2.269823423	1.448077029	2.508127852	2.130895618	2.079815856	1.636981953	1.931235967	2.780823552	1.31383711	2.451848305	1.766488914	1.268824165	3.046067271	1.364572783	1.841614042	AT1G44900.1	ATMCM2,MCM2	minichromosome maintenance (MCM2/3/5) family protein	K02540 - DNA replication licensing factor MCM2 (MCM2) (1 of 2)	black
Potri.001G071000.v3.1	4.207185862	3.737973575	4.114885285	3.552537968	3.324062529	3.959424352	4.119133111	4.545923383	3.819472268	1.441841319	3.462797667	4.692975427	4.152245858	4.426287541	3.233210459	2.224963129	4.987963418	5.032234371	4.367297	2.359264795	4.106414594	3.672568845	4.225870624	2.610873544	4.38009449	4.116423304	2.910294329	3.910000195	3.598927766	3.556082796	3.928996251	3.87222792	3.990734605	AT5G13870.1	EXGT-A4,XTH5	xyloglucan endotransglucosylase/hydrolase 5	similar to EXGT1. [ORG:Pisum sativum]; [ co-ortholog (1of2) of 1UN1_B, At2g06850, BAC58038, 1UN1_A, 1UMZ_B, CAH18931, BAA34946, ]	black
Potri.001G071100.v3.1	9.378149821	9.700058861	9.453206485	9.214309741	9.17918388	9.011451418	9.542711782	9.566413927	9.840537801	7.84701956	9.713645938	9.345074729	9.200346473	9.281526829	9.475743309	8.996375334	9.529141286	9.512017385	9.619226758	10.16663435	9.419313168	9.085652939	9.272884076	8.298637621	9.319358414	9.488080326	9.180908561	9.244028314	8.960624947	9.47704695	9.06373915	9.546510099	9.868023681	AT1G09690.1		Translation protein SH3-like family protein	similar to 60S ribosomal protein L21.; [ co-ortholog (1of2) of At1g09690, At1g09590, ]	tan
Potri.001G071400.v3.1	-0.390052211	-0.741645768	-2.897684878	-1.837805484	-0.397740592	-0.998962983	-2.621034048	-1.247298366	1.911328806	-3.19956209	2.276024284	-3.486093935	-0.802813361	-0.014704942	-2.403068657	0.51615096	-0.551372217	-3.003232785	-0.390987411	0.82676533	-0.98389837	-0.928986806	-0.75227897	-1.820868442	-1.442251059	-1.123887355	-0.964558675	-1.222497097	-0.482842327	-2.51455173	-1.20342165	-3.197007616	0.78512903	AT3G50120.1		Plant protein of unknown function (DUF247)	PF03140 - Plant protein of unknown function (DUF247) (1 of 146)	turquoise
Potri.001G071700.v3.1	3.079051268	3.138404494	3.194492951	2.625439083	3.121754538	2.730961623	2.8446601	3.934951712	3.472385159	2.471059057	3.82382196	3.082867374	2.828515156	3.307472042	2.772611134	3.563117437	3.307138013	3.206129875	3.480216032	3.594382557	3.558222933	3.477354063	3.267613735	1.378386957	2.898696483	2.762343838	3.008465386	3.49075456	3.189171501	2.868594647	3.227998808	3.109172355	2.903040033	AT2G19640.2	ASHR2,SDG39	ASH1-related protein 2	PTHR12197:SF138 - SET AND MYND DOMAIN-CONTAINING PROTEIN DDB_G0292140 (1 of 1)	turquoise
Potri.001G071900.v3.1	7.937043729	8.222949357	8.239935494	8.193663869	7.814730805	7.732403344	8.439907596	7.733679049	7.684026339	6.838669798	7.72818824	8.177161836	8.010255075	7.744055416	8.136365642	7.6743568	8.212141842	8.539391813	8.003072378	7.504734794	7.9382052	7.805134266	7.912625607	6.766977479	7.730702717	7.53231302	8.130879146	7.678778172	7.718135418	8.011956844	7.599506595	8.412426918	7.561413664	AT5G47890.1		NADH-ubiquinone oxidoreductase B8 subunit, putative	K03946 - NADH dehydrogenase (ubiquinone) 1 alpha subcomplex subunit 2 (NDUFA2) (1 of 2)	blue
Potri.001G072000.v3.1	3.495296174	3.039513154	4.004389142	4.472814782	3.640895845	3.679647516	3.703568028	4.492784006	3.296860669	3.469180416	3.939032947	3.739482343	4.167259171	3.522760255	4.135322626	4.267977354	3.709828654	4.236995084	3.174492769	4.495059717	4.220019207	3.919279797	4.611997304	3.735841204	4.086772095	3.014060806	3.611173489	3.980223844	3.984885753	4.593118696	3.819920732	3.947851683	4.055916568	AT3G26618.1	ERF1-3	eukaryotic release factor 1-3	similar to Eukaryotic peptide chain release factor subunit 1-2 (eRF1-2) (Eukaryotic release factor 1-2) (Omnipotent suppressor protein 1 homolog 2) (SUP1 homolog 2).; [ co-ortholog (2of3) of At1g12920, At3g26618, ]	darkturquoise
Potri.001G072100.v3.1	2.223001509	2.696298719	2.050744942	2.431202645	1.897860309	1.962795096	2.388562015	2.686880473	2.147274264	1.113231088	2.778426165	2.455958105	2.454868011	2.622355607	2.420081368	2.962067306	2.359356478	2.412259684	2.017330804	2.782801631	2.53798666	2.230722675	2.298817608	2.000049057	2.474607674	2.500248237	2.294861977	2.219182715	2.394787257	2.13679001	2.171106212	2.220782103	1.663817079	AT1G09760.1	U2A\'	U2 small nuclear ribonucleoprotein A	similar to U2 small nuclear ribonucleoprotein A' (U2 snRNP-A').; [ co-ortholog (2of2) of At1g09760, ]	tan
Potri.001G072200.v3.1	3.786850218	3.663217635	3.432833309	3.74913678	3.979692911	3.854753639	2.917360028	3.913077088	3.542109644	2.907477846	3.645330401	3.722704502	3.507517015	3.286033088	3.544171781	4.032575948	3.52254571	3.624000342	3.551373473	3.669202489	3.691986678	3.577292725	3.825714985	2.744581022	3.767422048	3.819142804	3.541367149	4.225425117	3.574148397	3.567881053	3.994277551	3.285439864	3.149058798	AT3G51980.1		ARM repeat superfamily protein	similar to expressed protein in Arabidopsis thaliana; [ ortholog of At3g51980,]	turquoise
Potri.001G072300.v3.1	6.73956766	6.751953014	6.935725576	7.618290873	6.737986221	7.306994762	6.860548291	6.754744077	6.303188213	6.678652462	6.505769277	7.230496463	6.583440979	6.238805229	7.038479813	6.732532958	7.115414277	7.419816751	6.750639832	5.852516025	6.8381827	6.771783748	7.135039468	6.040801763	6.682008075	6.054478976	7.22098368	6.704872818	6.616971607	7.151623327	6.689153595	6.936952059	6.054896395	AT5G47870.1			NA	blue
Potri.001G072600.v3.1	4.759057329	5.01859948	4.725460303	5.042969825	4.543900992	4.605227585	4.995736962	4.280445304	4.590156714	4.931976568	4.40156074	4.646949817	4.72641675	4.299159661	4.860413502	4.716926237	4.890846673	4.696562298	4.600321549	3.80250929	4.683800932	5.011670891	4.817860957	4.195410101	4.722745683	4.495712707	4.987204947	4.559189443	4.974190711	4.916255762	4.741838971	4.937698546	4.193308957	AT5G11680.1			KOG3294 - WW domain binding protein WBP-2, contains GRAM domain (1 of 2)	blue
Potri.001G072800.v3.1	4.867610499	4.741336997	4.307369907	4.497682694	3.52879499	4.359400997	4.749659632	4.355240224	4.68090044	4.462112623	4.769359329	4.80692669	4.25788324	4.309589703	4.861171725	4.751883514	4.647628599	4.870260272	4.485545765	5.570328125	4.607802702	4.917051384	4.558559548	3.60025807	4.380723721	4.632426185	4.16090731	4.824448613	4.549620247	4.66321894	4.724968009	4.74322544	4.918920614	AT3G46740.1	MAR1,TOC75-III	translocon at the outer envelope membrane of chloroplasts 75-III	similar to outer membrane protein. [ORG:Pisum sativum]; [ co-ortholog (1of2) of At4g09080, At1g35860, CAA58720, AAA53275, S55344, At3g46740, At1g35880, ]	tan
Potri.001G073100.v3.1	3.039918764	1.998662319	2.697695238	1.765904008	1.274813546	1.478832094	3.072148354	2.781663425	2.812422771	0.783264482	3.46807325	3.455055757	2.169090824	2.350353636	1.752917368	2.759830171	2.462333897	2.78311421	2.304725409	1.835623481	2.15818369	1.470585608	1.416628647	1.93036533	1.825213362	2.432668214	1.768856714	2.826622859	1.037579305	0.78269957	2.48811715	2.993125053	2.511248468	AT1G30820.1		CTP synthase family protein	similar to CTP synthase; putative; similar to UTP--ammonia ligase; putative; similar to SP|P17812|CTP synthase EC (6 3.4.2.UTP) (ammonia--ligase {Homo) {sapiens} ; [ co-ortholog (2of2) of At2g34890, At1g30820, At4g20320, ]	tan
Potri.001G073300.v3.1	3.132758276	2.766071935	2.704030769	3.219942735	2.780577586	3.479801265	3.218691808	2.773539991	2.861099119	3.241960878	2.858250168	2.799260054	3.026054263	2.948451533	2.957845229	3.211144376	3.388236471	2.933819476	2.416235418	2.718587134	2.902388011	3.494036739	2.632232398	2.171929942	2.926227975	3.030692296	2.735252822	3.055384374	3.369074237	3.045442388	3.186346203	3.008863828	2.97167874	AT1G30825.1	ARPC2A,DIS2	Arp2/3 complex, 34 kD subunit p34-Arc	similar to actin-related protein 2/3 complex 34kDa subunit; similar to actin-related protein 2/3 complex 34kDa subunit family; similar to arp2/3 complex 34kDa subunit family; similar to actin-related protein 2/3 complex 34kDa subunit family; similar to ar	blue
Potri.001G073350.v3.1	-1.146055374	1.811839702	0.963725942	-0.423088345	0.395349702	-0.197598794	-0.36608351	-1.540376138	-1.142769863	0.827800954	-1.344704068	-1.716497665	-0.569423989	1.060594241	-1.590667697	1.883153924	-1.155376636	-0.728074451	-0.721224646	-2.070763677	-2.002632783	0.286263428	-0.181603405	-1.605217434	1.245540278	-0.325008228	0.586870331	-0.086463668	-0.157477216	1.997381707	0.421702999	0.91790097	-0.801011402				PF04043 - Plant invertase/pectin methylesterase inhibitor (PMEI) (1 of 113)	darkred
Potri.001G073400.v3.1	3.834830908	3.867890315	3.857761729	3.927082879	4.48995822	4.161095764	4.063401662	4.196550774	2.884994443	4.157838905	2.789476364	3.52268909	4.069738853	4.509440456	3.792320979	3.763378495	3.560038526	2.988885256	3.979136736	2.668169733	4.131909895	3.383809937	3.152743488	3.431234863	3.995640967	4.435064458	4.646446956	3.592676161	4.236986435	3.825263096	3.910026036	3.978981477	3.724770128	AT4G20300.2		Protein of unknown function (DUF1639)	PF07797 - Protein of unknown function (DUF1639) (DUF1639) (1 of 15)	brown
Potri.001G073500.v3.1	2.8277918	2.772757414	2.83833324	2.53184615	2.467365918	2.452280621	2.442679674	2.186317417	2.537719648	2.579043294	2.582307788	2.516142082	2.345125333	2.700072519	2.601505666	2.714410751	2.740678603	2.889358139	2.62836534	3.210526511	2.56568592	2.380993239	2.835602111	1.015918325	2.653832513	2.501929258	2.550417137	2.51483907	3.012919673	2.489960556	2.701746617	2.618470047	2.748723281	AT4G20280.1	TAF11	TBP-associated factor 11	transcription initiation factor IID (TFIID) 28 kDa subunit (TAFII-28) family protein; similar to SP|Q15544|Transcription initiation factor TFIID 28 kDa subunit TAFII (28-TAFII28) (TFIID) (subunit p30 beta-{Homo) {sapiens} ; [ co-ortholog (1of2) of At1g200	tan
Potri.001G073600.v3.1	2.24597574	2.193577998	0.657596229	0.962864126	0.727918722	1.881965666	1.40531252	1.819976692	4.259849372	1.817113791	3.882481063	2.672828248	2.038024919	2.487871591	2.031230796	1.716910955	2.166077098	2.036540737	2.168537325	3.342051721	2.300463538	1.172222116	2.104583564	0.954835345	1.088992968	2.252062151	0.389883526	2.510019026	1.773181574	1.045129221	2.523381341	2.093652506	3.526499744	AT4G20270.1	BAM3	Leucine-rich receptor-like protein kinase family protein	similar to leucine-rich repeat transmembrane protein kinase; putative; similar to CLAVATA1 receptor kinase; similar to Arabidopsis th.; similar to PATX:G2160756; [ co-ortholog (2of2) of At4g20270, ]	turquoise
Potri.001G073700.v3.1	2.887112483	3.025178947	2.430146193	3.014729884	3.074137414	3.038390056	2.742023509	2.50553345	2.880828676	2.809778032	2.49932235	2.971328816	2.703675315	2.752979946	2.769266224	2.800850618	2.798355912	2.749071706	2.636736973	2.495426999	3.076268904	2.99835427	3.060918374	2.498505765	2.860968615	2.838948158	2.282752551	2.865717653	2.826216579	3.011393813	2.794066649	3.010135601	2.647091808	AT3G13440.1		S-adenosyl-L-methionine-dependent methyltransferases superfamily protein	2.1.1.72 - Site-specific DNA-methyltransferase (adenine-specific) / Restriction-modification system (1 of 2)	blue
Potri.001G073800.v3.1	5.086828844	4.842862733	4.801842433	5.080250658	5.048324369	4.721443066	4.868028256	4.674597332	5.137095545	4.874474667	4.938125978	4.958664798	4.677885352	4.556969552	5.056497994	4.371826986	4.915763448	4.808333924	4.796164	5.102763813	4.883020978	4.767728204	4.905365403	4.474187806	5.146988628	4.758481752	5.034595336	4.591160011	4.432365274	5.135195548	4.566363276	4.875877423	5.399620758	AT2G34900.1	GTE01,GTE1,IMB1	Transcription factor GTE6	PTHR22880:SF163 - TRANSCRIPTION FACTOR GTE1 (1 of 3)	tan
Potri.001G073900.v3.1	5.480052517	5.877569679	6.17252237	6.747240566	6.002917804	5.808533171	6.390716384	5.641421707	4.961922033	6.7000063	5.800740216	6.614000243	5.777097059	5.674190145	7.166089929	6.354985556	6.261045687	6.402404863	5.667245007	4.470986225	6.508144118	5.95527684	5.881426167	4.521017492	5.928122031	6.528057915	6.278071026	6.135138697	6.120833051	6.11261098	6.489343251	6.739347411	5.643818929	AT4G20260.1	ATPCAP1,PCAP1	plasma-membrane associated cation-binding protein 1	DREPP plasma membrane polypeptide family protein; DREPP plasma membrane polypeptide family protein; [ co-ortholog (2of2) of At4g20260, ]	blue
Potri.001G074100.v3.1	4.47419917	3.73308594	2.616699962	2.64375293	4.329471521	2.688477978	2.184712698	3.279841458	4.778835621	3.34525196	4.986299239	3.392575189	2.413958784	3.549354837	3.966605099	5.298170309	4.114898677	2.488925677	3.329874841	4.537050258	4.244452596	3.690916339	2.208616546	-0.102578239	3.462434431	3.123972622	3.181699906	4.881520757	3.673018048	3.357064718	3.843180232	3.126647349	4.933365836	AT1G30840.2	ATPUP4,PUP4	purine permease 4	PTHR31376:SF3 - PURINE PERMEASE 4-RELATED (1 of 2)	turquoise
Potri.001G074200.v3.1	1.823277394	1.567559833	2.050744942	2.565216265	3.072935531	2.1958944	2.071505321	2.53424671	1.84786104	2.510824806	2.684051322	2.388994885	2.6515063	2.730937599	3.071324779	3.729677541	2.784343164	2.89546063	1.628382513	1.592068709	3.102428592	2.198927881	2.513339194	1.194981696	2.478871735	2.561846115	2.258164007	2.661139511	2.37246287	2.620767101	2.598050263	1.623507247	1.523000945	AT5G44650.1	AtCEST,CEST		NA	blue
Potri.001G074400.v3.1	-0.720257405	-0.712353926	-2.104429689	-2.807496756	-0.148930586	-1.109426478	-2.600556971	-1.738356695	-1.873777863	-1.758832853	-2.003240971	-1.525098938	-1.026926589	-2.083964061	-3.109255434	-1.227622417	-1.843185528	-1.449958359	-1.086617995	-2.026917133	-1.187577261	-1.500788046	-1.494198861	-2.681487287	-1.307619433	-0.823463388	-1.68578088	-0.487552721	-2.534508484	-1.979277116	-2.063304116	-1.920596849	-2.163692764	AT3G26430.1		GDSL-like Lipase/Acylhydrolase superfamily protein	similar to early nodulin 8 precursor - alfalfa. [ORG:Medicago sativa]; [ co-ortholog (3of5) of AAP37470, AAA91034, Q7Y1X1, AAL68833, T52338, AAC26810, AAB41547, AAL68831, S59943, AAL68830, AAL68832, ]	turquoise
Potri.001G074600.v3.1	5.130880719	5.321360485	5.179082287	4.516890287	5.624613891	4.78675044	5.239334703	5.326034443	5.23732113	4.746525325	5.439309368	4.708374125	5.460116838	5.476662995	4.649776186	4.73565045	4.998626228	5.101816148	5.331484952	6.425317561	5.340481019	5.054681793	5.168951567	4.139345226	4.72635532	6.36891106	5.112093623	5.031777345	5.014139927	4.841545343	4.662733339	5.333237504	6.28653092	AT5G44670.1		Domain of unknown function (DUF23)	PTHR21461:SF12 - F21O3.9 PROTEIN-RELATED (1 of 2)	turquoise
Potri.001G074901.v3.1	5.337985434	5.469301561	5.812215755	5.323001773	5.150945835	5.095808962	5.83863258	5.267695809	4.939957416	5.349573083	4.741634023	5.525108351	5.453264348	5.501025986	5.080727634	4.853780635	5.605575347	5.735689265	5.633562166	4.556730451	5.385440647	5.430297061	5.468769522	4.604161821	5.469205219	4.975838443	5.504154262	5.069962561	5.221192445	5.417601941	5.099090165	5.735365163	4.911464001	AT4G20150.1			1.6.5.3 - NADH:ubiquinone reductase (H(+)-translocating) / Ubiquinone reductase (1 of 49)	blue
Potri.001G075201.v3.1	1.673664361	-0.222968481	-0.426734981	-0.639776249	0.838921421	-0.485242462	-1.76063481	-0.875944924	2.938456948	-1.189837629	1.454785141	-0.535464167	0.412019174	-0.275691716	-1.698465658	-0.743593294	0.239792255	-0.591469891	0.631435286	2.282596531	0.247838321	-1.025141471	-0.538890771	-1.720634097	-0.975318129	0.384886249	-2.543161693	0.21340846	-0.391102428	-1.403207961	0.553874054	-1.920596849	2.664995813				NA	turquoise
Potri.001G075500.v3.1	3.833116088	4.185654106	3.739851374	3.55726226	3.763077755	3.658088894	4.207751132	3.728263556	3.665497393	3.928932039	3.342882305	4.359248987	3.854849914	3.466658809	3.305069485	2.35281813	4.041252367	4.64112173	4.147587765	3.369078425	4.056193643	3.839636309	4.719740148	2.972662393	3.554075032	3.025642637	3.717318836	4.032611722	3.730231646	4.270629925	3.759059008	4.025044514	3.052022536	AT5G45680.1	ATFKBP13,FKBP13	FK506-binding protein 13	similar to FKBP-type peptidyl-prolyl cis-trans isomerase 3; similar to chloroplast precursor (EC 5.2.1.8) (PPIase) (Rotamase) (AtFKBP13) (FK506 binding protein 1).; [ co-ortholog (1of2) of At5g45680, ]	black
Potri.001G075600.v3.1	6.675001035	6.691866834	7.72215717	7.729404604	7.367187535	7.490085808	7.060686095	7.351419981	6.012521376	7.621948105	6.064949905	7.353108625	7.398131424	7.115329661	7.37497198	6.820270715	7.270847421	7.470056434	6.938012405	4.774665034	7.411844758	7.097808613	7.805426461	7.030056507	7.541319004	6.50830337	8.12526792	6.942103763	7.057104807	7.358896536	6.975303103	7.358995403	5.503249359	AT1G30900.1	BP80-3;3,VSR3;3,VSR6	VACUOLAR SORTING RECEPTOR 6	PTHR22765:SF56 - VACUOLAR-SORTING RECEPTOR 5-RELATED (1 of 3)	blue
Potri.001G075700.v3.1	4.126723932	4.03382382	4.645760153	4.374067081	4.071346857	4.205037416	4.794795375	4.086954626	3.26869911	4.102302622	3.87296293	4.04918263	4.561431559	4.27819603	4.874456013	4.201060079	4.103939793	4.293475773	3.648593334	3.117941147	4.182363574	3.888895728	3.798367707	3.862563441	4.492491836	3.777763874	4.691486366	3.538338563	4.006429762	4.305583521	3.965287712	4.776558018	2.693486273	AT4G20090.1	EMB1025	Pentatricopeptide repeat (PPR) superfamily protein	PF01535 - PPR repeat (PPR) (1 of 493)	blue
Potri.001G075900.v3.1	2.774486887	2.414617314	2.814875895	3.217813279	3.394892612	3.808533219	2.595058679	2.992427645	2.41243619	3.318312258	1.406090627	2.859444358	3.288506829	3.341803649	1.739377667	1.966979532	2.73350743	2.458298044	2.937243276	0.960784984	2.28600616	1.732345676	1.624405148	1.492870235	2.328120085	2.432668214	2.962953228	2.694849972	2.974885904	1.6882213	2.497194918	2.877503155	0.755091613	AT4G20090.1	EMB1025	Pentatricopeptide repeat (PPR) superfamily protein	PF01535//PF13041//PF13812 - PPR repeat (PPR) // PPR repeat family (PPR_2) // Pentatricopeptide repeat domain (PPR_3) (1 of 47)	brown
Potri.001G076300.v3.1	1.963392408	1.334491828	2.642386399	-1.939585532	0.973625745	0.631732587	1.306431384	1.012266869	1.140571001	-2.388697768	2.586658326	-1.089824708	2.511018277	2.176274489	-0.629572702	-0.160947513	1.266513242	-2.257849445	1.271681638	2.006187192	0.655836449	-1.641766548	-0.955909373	-1.590702389	-0.54075752	0.165516902	0.281001902	0.580583963	1.334041285	-1.71552327	-1.378878373	1.014386208	0.180868592				NA	turquoise
Potri.001G076400.v3.1	6.799287816	7.098453711	7.648928163	7.460227371	7.190763801	7.346206049	7.462710524	7.261985491	6.550469356	7.38777798	7.033917609	7.138005425	7.363470662	7.243843598	6.737133822	7.184019603	7.120458421	7.173720401	7.552538294	6.825866503	7.114848191	7.106815235	6.427518275	4.439044236	6.442997998	6.504687111	7.68145164	6.998943517	7.217101678	6.093540099	7.007313061	7.574469096	5.87752943				NA	brown
Potri.001G076500.v3.1	1.626102467	1.683859207	0.032513504	2.002745577	2.464211529	2.560481462	-1.732410313	0.96562785	1.70340768	2.616911703	0.00117153	1.787780664	-0.42148693	1.665350712	0.67887439	2.301466633	1.986795375	1.365135296	2.060821024	0.832691942	1.013101753	0.580974229	1.386579695	-0.894764354	-0.295908226	1.426869736	1.023704218	3.477667826	2.604943107	1.267069983	3.075098283	-2.214419061	-0.037311701				NA	turquoise
Potri.001G076600.v3.1	0.34446046	0.137726807	-2.104429689	-1.515718239	-1.38761538	-0.687977814	-3.143423294	-1.332944404	1.997149055	-2.009344224	1.106210976	-2.678253313	-2.323283253	-0.522736658	-3.109255434	-0.22391553	-1.039483183	-1.464091544	-0.195585609	2.033131763	-1.737025611	-2.039412115	-2.756674655	-2.681487287	-2.335957892	0.165516902	-1.478362376	0.226045588	-0.415173176	-2.923363919	0.476391296	-3.197007616	0.006317469				NA	turquoise
Potri.001G076700.v3.1	1.60100657	-0.099470989	-2.897684878	-0.996612404	-1.38761538	-0.380340517	-2.211888732	-1.953206246	3.577245277	-1.421641095	3.638165689	-1.716497665	-1.845116708	0.097354265	-2.073265468	-1.01737528	-1.321343991	-1.398314266	-0.041589706	4.313452257	-1.339343673	-0.792455108	-2.787111862	-1.026250465	-1.165777094	1.292048347	-1.405121292	1.03932029	-1.619678959	-2.120242113	0.64596524	-3.197007616	0.786286828				NA	turquoise
Potri.001G077400.v3.1	4.745927008	4.09681403	4.56623724	4.514914427	4.995036028	4.831890847	2.334322187	4.258711104	2.885771388	4.649382865	4.091537921	4.753242594	4.302005481	2.464238181	2.29122773	4.769968442	3.662716241	3.432558842	4.351471344	4.364701649	3.83002324	5.055369147	2.1337042	4.127201442	0.241075337	5.163728797	4.328088721	4.660881816	5.016927638	3.577281086	4.927010376	0.533000294	4.914354804				NA	turquoise
Potri.001G077600.v3.1	8.711044465	8.323302189	9.162678974	8.780198189	9.144477395	8.868773863	9.048816992	8.732149482	8.477547235	8.977611799	8.405019615	8.402038217	9.541888874	9.134213485	9.018037251	8.811961384	8.849247104	8.975464467	8.564267621	7.740483539	8.936613871	8.516945502	8.526962518	8.390631396	9.289031935	7.977866758	9.238007724	8.484256151	8.989214425	8.752617049	8.59782921	9.433194183	8.126659571				NA	brown
Potri.001G077900.v3.1	0.536635949	0.964760412	-2.897684878	-1.411951037	-1.05527249	0.922540299	-2.189300366	-0.848563115	3.019335196	-0.241902896	2.64708327	-1.393077409	-2.464761256	-0.476388745	-2.403068657	1.307930601	-0.515684022	-1.531252782	1.081767524	3.888962954	-0.282346979	-0.635425478	-0.904523652	-0.947374554	-1.419797767	1.730450923	-0.787584613	2.477625757	0.229816016	-1.671648453	1.169432975	-3.197007616	1.780787987				PF07716 - Basic region leucine zipper (bZIP_2) (1 of 7)	turquoise
Potri.001G078100.v3.1	7.910963416	7.885293725	8.287553936	8.365502576	8.267213038	8.33839474	7.757026959	8.04540678	8.037631985	7.986416776	8.366938876	8.372216155	7.936412867	8.242649141	7.862424102	8.29679305	8.197582462	7.879159345	8.29445717	8.245544095	7.957914537	8.402007816	8.155813466	8.132206485	8.151534329	8.326035952	8.069716654	8.686351358	8.354970266	8.144663978	8.531455955	7.930305104	7.906740922				NA	turquoise
Potri.001G078400.v3.1	4.194725474	2.164361199	3.601271296	3.263919623	4.057696336	3.814697357	3.23924503	2.471162767	3.901095122	3.027255167	1.995310012	4.062711884	3.17056861	4.252176837	3.250163127	2.194157544	3.296957369	2.970591539	2.194689553	1.265642488	2.787306765	3.956787729	2.720366783	1.71521702	2.06836283	4.041685017	3.012402802	2.521779686	4.227394763	2.720068693	3.374555141	2.780923781	2.62015757				NA	brown
Potri.001G078500.v3.1	2.411173566	2.567439231	3.079702503	3.440559152	2.010910535	2.357103049	2.981059243	3.047005302	2.618994696	3.058400155	2.774102578	3.26141481	3.033088021	2.702395316	3.465855428	3.262360528	2.983444494	3.486009621	2.688747715	2.535430147	3.066009476	2.970836422	2.517742779	1.441188236	2.76000289	1.499097924	2.889776382	2.638229826	2.462359456	2.704807794	2.997991616	3.259727264	2.320061246	AT1G02410.1		cytochrome c oxidase assembly protein CtaG / Cox11 family	K02258 - cytochrome c oxidase assembly protein subunit 11 (COX11) (1 of 1)	darkgreen
Potri.001G078600.v3.1	4.17752	4.003126048	3.401074864	3.775169437	3.640145417	3.580449425	3.819509038	3.631499683	3.828732021	3.6052005	4.030326167	3.98281635	3.397916371	3.196972552	3.91935568	3.577301154	3.859221299	3.978599315	3.855943892	4.659696665	3.871907837	3.566312604	3.84591535	2.373265985	3.556625246	3.897434089	3.328713897	3.814474802	3.660453579	3.654129633	3.93424001	3.414752711	4.464614497	AT1G33410.2	ATNUP160,NUP160,SAR1	SUPPRESSOR OF AUXIN RESISTANCE1	K14303 - nuclear pore complex protein Nup160 (NUP160, NUP120) (1 of 1)	tan
Potri.001G078700.v3.1	2.791989317	3.276727024	2.284267323	3.400874567	3.237151623	3.242318335	2.826472422	3.391615207	3.419616073	3.392900171	3.6209409	2.940644214	2.980224923	3.121891832	3.468289493	3.905966902	3.218183357	3.206243262	2.801090918	3.363027337	3.554371407	2.966238688	3.548147767	1.860253953	3.091021127	2.81543863	2.952297019	3.773950759	3.575385901	3.032605903	3.32341596	2.334590792	2.56516482	AT2G02370.1		SNARE associated Golgi protein family	KOG3140 - Predicted membrane protein (1 of 7)	turquoise
Potri.001G078800.v3.1	2.30033778	0.606621618	-0.832828848	0.731821791	1.078741574	1.636776546	-0.479508707	-2.029380878	3.088936909	1.681255959	1.908113062	0.670462609	0.708170634	1.204654497	-2.403068657	0.191422307	-0.222641264	-1.267477356	2.108216671	3.859875287	-0.126914087	-0.31561563	0.832231994	0.652044371	-1.716800239	1.002607288	-1.467338486	1.02266737	1.274413563	0.411090303	-0.703474276	-3.197007616	3.809868338	AT4G24250.1	ATMLO13,MLO13	Seven transmembrane MLO family protein	PTHR31942:SF19 - MLO-LIKE PROTEIN 13 (1 of 1)	turquoise
Potri.001G078900.v3.1	6.34488633	6.425479544	6.304336819	7.071094013	6.546066889	6.294716143	6.831592646	6.061771399	6.156947271	6.85980823	5.807730199	7.018386736	6.149978205	6.017036908	5.922159589	5.955762848	6.538220485	6.702083973	6.616867063	5.730738276	6.026569385	6.289851041	7.093204922	5.724632281	6.149909127	5.671621734	6.279621833	6.510376321	6.472667484	6.625739276	6.428108117	6.250571103	5.890626766	AT5G49720.1	ATGH9A1,DEC,GH9A1,IRX2,KOR,KOR1,RSW2,TSD1	glycosyl hydrolase 9A1	similar to endo-1; similar to 4-beta-glucanase. [ORG:Populus tremuloides]; [ co-ortholog (2of3) of BAC22690, AAS45400, At5g49720, At4g24260, ]	blue
Potri.001G079000.v3.1	3.803391589	3.453923304	3.696209793	4.40328743	3.543184883	4.694831391	3.21007205	4.663666952	4.459244355	4.100682838	4.495538872	4.070004122	3.173819717	3.728817053	3.467690368	4.36198063	4.299630426	4.110139073	4.088324981	4.247439233	3.758771307	3.499795911	3.91933008	3.177540066	3.502694269	3.030692296	4.153759281	4.622987745	3.715976273	3.628080349	3.99735107	3.449646726	4.099227083	AT5G49730.1	ATFRO6,FRO6	ferric reduction oxidase 6	ferric reductase-like transmembrane component family protein; similar to ferric-chelate reductase (FRO1) (Pisum sativum) GI:15341529; [ ortholog of At5g49740,At5g49730,]	turquoise
Potri.001G079400.v3.1	2.798719774	2.871962342	3.026581242	3.354347941	2.919568427	3.337128682	3.195875745	2.966934898	3.36368578	3.485892932	2.966826239	3.535609425	3.309521299	3.309491717	3.494791826	3.983050115	3.138407299	3.420506342	2.995004254	3.087326477	3.532747626	3.814006475	2.853237631	3.540214277	2.735861045	3.075665232	3.34541256	3.635531769	3.46580202	3.508457182	3.43944605	3.168502995	3.184293388	AT5G51180.1		alpha/beta-Hydrolases superfamily protein	similar to expressed protein in Arabidopsis thaliana; similar to expressed protein in Arabidopsis thaliana; [ co-ortholog (2of2) of At5g51180, ]	blue
Potri.001G079501.v3.1	1.984454988	1.363855697	1.646899808	2.721749719	2.37929774	1.376777593	2.436148242	1.949897553	0.999396211	2.498934221	0.780523468	2.185073569	1.983204619	2.319326593	2.028835195	2.174020667	0.918477086	2.070235738	1.763628074	1.397754271	1.497738064	2.311613847	1.732677579	2.286243364	1.832664433	2.326718902	2.814447808	1.901516131	2.450623836	2.345221528	2.366675441	2.054195704	0.755091613	AT5G61580.1	PFK4	phosphofructokinase 4	PTHR13697:SF33 - 6-PHOSPHOFRUCTOKINASE 4, CHLOROPLASTIC (1 of 2)	brown
Potri.001G079900.v3.1	3.232497053	1.890085764	1.327254122	1.841639266	3.181540174	2.209295196	1.384291136	2.429566683	3.823029289	3.659488695	4.681963089	1.995990016	1.09382264	2.454385614	2.771748521	3.274517694	2.366293589	0.981056281	2.568307423	5.508301834	2.514855467	2.257823	1.791088166	2.0482851	1.808722958	1.820315479	2.311520807	4.060995085	2.895354888	2.344401935	1.879729958	1.01129988	4.35621103	AT4G17500.1	ATERF-1,ERF-1	ethylene responsive element binding factor 1	K09286 - EREBP-like factor (EREBP) (1 of 48)	turquoise
Potri.001G080200.v3.1	4.478871362	3.54956373	3.644323211	4.039038401	3.707665551	3.93127507	3.8552983	3.25103444	4.496356413	4.081507696	3.964939409	3.417090534	3.745494601	4.00478587	4.096828269	4.228544423	3.87888208	3.193888313	3.974115699	4.335262189	3.474558012	4.189751043	2.540865152	2.752711306	3.614918352	3.861416118	3.869938431	3.415048292	3.966810176	3.771228331	3.647144116	3.75392538	5.008659552	AT5G51230.1	AtEMF2,CYR1,EMF2,VEF2	VEFS-Box of polycomb protein	similar to Polycomb group protein VERNALIZATION 2.; [ co-ortholog (1of5) of At5g51230, At4g16845, At2g35670, ]	turquoise
Potri.001G080400.v3.1	6.226004031	6.748884192	6.944333918	6.942313806	6.278019776	6.652969258	6.6677352	6.314071135	5.871331947	6.564791322	5.890393742	6.516671436	6.616196895	6.272209838	6.379918542	6.079003389	6.765540389	6.867547598	6.800232236	5.435669474	6.720571193	6.436026231	5.436604351	5.470217442	6.604734719	5.827232114	6.986262534	5.991722409	6.31524275	6.628137044	6.136469399	6.596825971	5.391296252	AT1G02130.1	ARA-5,ARA5,ATRAB1B,ATRABD2A,RA-5,RABD2A	RAS 5	K07874 - Ras-related protein Rab-1A (RAB1A) (1 of 6)	blue
Potri.001G081300.v3.1	2.937297516	2.598737094	2.670387096	2.61598124	2.375600592	2.615631829	2.545982802	2.448602562	2.139713327	2.716779548	1.949251795	2.797718873	2.246520272	2.527960634	2.07583167	0.851359583	2.694326384	2.423864488	2.849298883	2.157874061	2.156749543	2.626307288	1.727435824	1.547861713	2.084815607	2.481316726	2.4013098	2.505590167	2.685347084	2.527968303	2.487376763	2.315614854	2.798944943	AT1G80245.1		Spc97 / Spc98 family of spindle pole body (SBP) component	similar to hypothetical protein; [ co-ortholog (2of2) of At4g00695, At1g80245, ]	black
Potri.001G081450.v3.1	3.917298604	4.149983153	4.338911829	4.213845006	4.05944695	4.188622955	4.607032079	4.458441542	3.6324554	4.205273248	3.033853296	4.840111969	4.681610394	4.345329193	3.033152401	3.178771998	4.458063086	4.603295889	4.086832418	1.909713095	4.156359273	4.243789445	4.984807199	4.092596065	4.111419416	4.057700602	4.245807343	4.509090106	3.683986004	4.598890393	4.075539591	4.590926805	3.052022536				NA	black
Potri.001G081500.v3.1	5.798152168	5.662587877	5.275509911	5.334904558	4.63569246	5.159363952	5.261613562	5.185122842	6.142727973	5.184838647	6.130762319	5.449263637	5.111867777	5.478473198	4.799560753	5.83875608	5.404390558	5.648578317	5.617209515	6.328318992	5.209034852	4.939591212	5.178704678	4.747473747	5.208521926	6.034652612	5.247310166	6.38237591	5.478809036	5.230795304	5.596747977	5.068882386	5.931118776	AT1G31330.1	PSAF	photosystem I subunit F	similar to photosystem I chain III - garden pea (fragment). [ORG:Pisum sativum]; [ co-ortholog (1of2) of At1g31330, S00315, ]	turquoise
Potri.001G081600.v3.1	3.910875206	3.926232436	4.242379281	4.463253454	4.349801753	4.409385306	3.958280781	3.850982142	3.869298575	4.58554801	3.973411272	4.43204681	4.314548732	4.360681317	4.293652709	4.452918035	4.068936935	4.241328427	3.955063806	3.76575649	4.339977493	4.068503917	3.386808423	3.822216669	4.35013499	4.42418711	4.510912775	4.364732632	4.422862452	4.178340319	4.25079249	4.120525609	3.956826949	AT5G45190.1		Cyclin family protein	K15188 - cyclin T (CCNT) (1 of 7)	brown
Potri.001G081900.v3.1	5.421471346	5.314585378	5.128194192	5.462089138	5.480537338	5.293836642	5.270716482	5.101878499	5.012400971	5.421460137	5.216740606	5.248539541	5.144667113	5.025884038	5.761367649	5.225975735	5.159336109	5.038808315	5.437673997	5.842765553	5.292338449	5.265693766	4.371563606	4.690144973	5.550905865	5.574756426	5.700718721	5.345146336	5.270775212	5.521086287	5.170179387	5.24435037	5.81029028	AT1G22860.1		Vacuolar sorting protein 39	PTHR12894:SF17 - TRANSFORMING GROWTH FACTOR-BETA RECEPTOR-ASSOCIATED PROTEIN 1 (1 of 2)	greenyellow
Potri.001G082000.v3.1	5.0954094	5.164347014	5.191547739	4.795847357	5.384029782	5.229407344	4.779182087	4.783108853	4.639581402	5.245599132	4.663223558	4.715288237	4.924019556	5.109405896	4.999965946	5.006156654	4.946904351	4.711232942	4.961990078	4.847737453	4.766613487	4.9396179	3.996870934	4.271768602	5.122331596	5.452117848	5.157246354	4.855555888	4.965842221	4.885958804	4.918198113	4.804708622	4.951673595	AT5G16950.1			NA	brown
Potri.001G082100.v3.1	6.723744811	6.559372676	7.185239929	6.887690076	7.235137458	6.900831168	6.96239181	6.762178784	6.593048628	6.937301778	6.353431617	6.87371929	7.090107226	7.150867145	6.739455438	6.700438594	6.531416488	6.847067579	6.809710066	6.519767353	6.96279063	6.519031517	6.199599519	6.320309788	7.037700187	6.272128204	7.329300574	6.938494329	6.924359701	6.849626748	6.892239078	7.064200759	6.477500882	AT5G16780.1	DOT2,MDF	SART-1 family	K11984 - U4/U6.U5 tri-snRNP-associated protein 1 (SART1, HAF, SNU66) (1 of 1)	brown
Potri.001G082332.v3.1	4.824345402	4.423110093	4.972724253	3.415798276	3.67659909	3.812451253	5.205704974	4.095869411	4.389002982	3.367073961	3.934937867	4.933844259	4.217254691	4.820692526	2.653172672	2.143198607	4.943295376	4.873017349	4.284941746	3.362727167	4.430309772	4.837359917	4.441877015	3.77086027	4.651914099	4.572779374	3.764985676	4.357760554	4.114163432	3.618740303	4.465927174	4.919283765	4.647182785	AT1G31335.1			NA	black
Potri.001G082600.v3.1	2.649790875	2.184395544	2.102513462	1.787701694	0.973625745	1.790061708	2.467094358	2.393293317	2.250469471	1.503591902	1.799042218	2.341948273	3.12261209	2.54531829	2.186589203	0.706093197	2.704490987	3.089954082	2.415425615	1.646645055	3.101687205	2.036484034	0.530611768	0.123034868	2.324375649	1.818828678	2.367474307	1.845499042	1.948945082	0.859744624	2.803282028	3.286582303	3.239912929	AT1G64690.1	BLT	branchless trichome	similar to expressed protein in Arabidopsis thaliana; [ co-ortholog (1of2) of At1g64690, ]	black
Potri.001G082900.v3.1	2.31742015	2.070060274	2.811817994	3.649386211	2.703194051	3.859625049	2.722921808	3.327764325	1.412042196	3.807046099	2.862524212	3.335080149	2.240346722	2.126779846	1.330982864	3.185189677	3.288493246	3.369144095	3.458888675	0.950701302	3.514061057	3.219916617	0.848286383	-0.117213937	2.21567258	3.048829121	3.463651246	3.09009401	2.343058405	2.336931959	3.289322329	0.779578225	2.009054433	AT1G56140.1		Leucine-rich repeat transmembrane protein kinase	PF07714//PF11721 - Protein tyrosine kinase (Pkinase_Tyr) // Di-glucose binding within endoplasmic reticulum (Malectin) (1 of 65)	brown
Potri.001G083100.v3.1	1.641455379	1.922180343	2.321515444	1.859480653	1.284218941	2.085947758	1.689952673	2.279583101	1.443303441	1.984458059	1.836792504	2.114936037	1.686729864	1.619927651	1.62034232	2.416728152	2.316130774	2.144071811	1.122686982	1.397754271	1.505792167	2.215402762	1.988062898	1.778523912	2.125535934	2.523927389	2.413180144	1.381112745	1.931440439	2.175176397	2.187568303	1.892164702	1.209908573	AT5G42090.1		Lung seven transmembrane receptor family protein	similar to expressed protein in Arabidopsis thaliana; [ ortholog of At5g42090,]	blue
Potri.001G083200.v3.1	-0.833858337	-1.529231992	-0.518787768	-1.835690737	-0.734386304	-2.309124635	-2.189300366	0.809656652	-0.607116035	-2.429289958	-1.913830889	-1.310390905	-1.432725525	-0.319643516	-3.109255434	-2.106304932	-1.073731935	-1.627166512	-1.628551634	-1.498451511	-0.094757637	-2.362680226	-0.665877862	-1.605217434	-0.699415236	-0.340691018	-1.46723452	-0.858173309	-1.587773527	-1.809346308	-1.605581822	-0.120444529	-2.163692764	AT1G02800.1	ATCEL2,CEL2	cellulase 2	PTHR22298//PTHR22298:SF32 - ENDO-1,4-BETA-GLUCANASE // SUBFAMILY NOT NAMED (1 of 2)	black
Potri.001G083400.v3.1	1.668712604	-0.021434165	-0.289632687	-0.592159823	1.825924257	0.369067585	-1.726255705	0.510955717	1.478243541	-0.079574694	1.822103564	0.261162967	0.116072583	0.206541275	1.286390222	0.295028451	1.139234751	-0.194897083	1.483929885	0.499102845	2.069545129	-0.471127256	0.56667718	-0.324426634	-0.731965305	-1.702378944	-1.677130622	0.225369891	0.969331499	-0.825934689	0.225896614	-1.126606581	2.133283828	AT4G24140.1		alpha/beta-Hydrolases superfamily protein	similar to hydrolase; alpha/beta fold family protein; similar to low similarity to 2-hydroxy-6-oxo-7-methylocta-2; similar to 4-dienoate hydrolase (Pseudomonas putida) GI:2822275; similar to alpha/beta fold family; [ co-ortholog (1of2) of At5g41900, At1g6	grey60
Potri.001G083800.v3.1	3.61854053	3.920637432	3.477248694	3.65860601	3.045860703	3.579634074	3.419212055	3.348508056	3.902266714	3.398239123	3.671492805	3.420171614	3.773002773	2.830787412	3.753943462	4.118369305	3.574890336	3.856888705	3.333017878	3.783739468	3.695632153	3.507607108	2.234352432	2.625182643	3.816897861	2.652365338	3.474658296	3.454819713	3.424228105	3.735081425	3.535588338	3.779221948	3.744083365	AT1G26665.1		Mediator complex, subunit Med10	K15151 - mediator of RNA polymerase II transcription subunit 10 (MED10, NUT2) (1 of 4)	lightgreen
Potri.001G083900.v3.1	1.921424799	-0.183231624	-0.515424433	-2.005789101	0.344067931	-0.474833025	-0.961509319	-0.417387305	3.974686085	1.228171956	3.854259564	0.266757659	1.066944697	1.760725939	-0.540496363	0.191422307	1.291667138	-2.257849445	2.92191582	4.013129685	0.513496852	0.086572642	0.917414017	-0.480825648	-1.100272763	0.694242501	-2.014206353	1.88595453	-0.763964234	-1.060961302	1.286123491	-0.339165313	2.86484362	AT2G46660.1	CYP78A6	cytochrome P450, family 78, subfamily A, polypeptide 6	PTHR24298:SF46 - CYTOCHROME P450 78A6-RELATED (1 of 4)	turquoise
Potri.001G084000.v3.1	7.159404079	6.866890405	4.362393143	5.077793615	5.913294303	6.002853906	3.635030363	5.35534389	8.045342966	5.484169367	8.129734268	4.393007812	5.245680944	5.944136616	7.298434516	7.477559785	5.279447728	4.19209148	6.118523863	9.249959064	5.312572327	6.157268641	4.580264352	4.325262471	5.557766111	7.017595831	4.589575515	6.76165828	5.719895373	5.404629421	5.639787225	4.311221854	8.126433617	AT1G64660.1	ATMGL,MGL	methionine gamma-lyase	Cys/Met metabolism pyridoxal-phosphate-dependent enzyme family protein; similar to SP|P13254|Methionine gamma lyase-EC (4 4.1.11.L) (methioninase-{Pseudomonas) {putida} ; [ ortholog of At1g64660,]	turquoise
Potri.001G084200.v3.1	4.943357877	3.573236893	3.053347197	2.910199016	3.492798238	3.160572024	3.31817048	3.037391932	4.050323745	3.206123701	4.290918108	3.378611193	3.068167216	3.067457618	3.853025052	1.332325803	4.108224041	2.721586964	4.24160832	3.690572194	4.377699895	3.331033995	2.878584792	3.120684126	3.844201355	1.977365997	2.189977468	3.657848523	3.322031653	2.928654622	3.686875109	2.895600753	4.297878424	AT4G24130.1		Protein of unknown function, DUF538	PF04398 - Protein of unknown function, DUF538 (DUF538) (1 of 33)	grey60
Potri.001G084300.v3.1	3.322271041	2.538733151	2.576851955	2.431226672	2.43773744	2.887799971	2.367380828	2.621958615	2.960515306	2.862200751	2.762815553	2.392953657	2.832096753	2.950002415	2.449537722	2.470415534	2.32959302	2.483115175	2.805821896	2.704760276	2.447494447	2.555430205	1.932291487	1.78183505	2.405912711	2.588733048	1.858528079	2.502776649	2.641797459	2.751405525	2.729960029	2.768841467	3.663778783	AT5G41940.1		Ypt/Rab-GAP domain of gyp1p superfamily protein	PTHR22957:SF293 - GTPASE ACTIVATOR PROTEIN OF RAB-LIKE SMALL GTPASES-LIKE PROTEIN (1 of 4)	turquoise
Potri.001G084700.v3.1	3.892834608	4.339193043	3.872727282	4.355124717	3.716137692	4.138364777	4.091850328	4.33048108	4.103091552	3.70599193	4.170276518	4.271584762	3.790954436	3.814228599	4.03701469	4.091829192	3.982496239	4.201119872	4.350082403	3.923678397	4.135515764	4.05265413	3.60703836	3.926049775	4.332645047	3.868563219	4.149970078	4.323445141	3.805771111	4.380160657	4.33114911	4.057689799	3.724409412	AT4G10730.1		Protein kinase superfamily protein	KOG0983 - Mitogen-activated protein kinase (MAPK) kinase MKK7/JNKK2 (1 of 1)	darkgreen
Potri.001G085200.v3.1	3.841149509	3.386645301	3.629531361	3.178375021	3.455385213	3.662716913	3.473999099	3.266391568	3.971505135	3.657482043	3.531106596	3.096637505	3.589836246	3.559170357	3.825158011	3.825052627	3.910596387	3.274100231	3.341749789	3.346738855	3.47837511	3.468499361	2.282341598	2.997762691	3.425751877	3.382841792	3.074197207	3.597924767	3.127886046	3.331297181	3.467222511	3.443552261	3.544390789	AT4G10760.1	EMB1706,MTA	mRNAadenosine methylase	K05925 - mRNA (2'-O-methyladenosine-N6-)-methyltransferase [EC:2.1.1.62] (METTL3_14) (1 of 1)	turquoise
Potri.001G085400.v3.1	3.51602131	3.117758438	3.475803396	3.186914259	2.846187996	2.911349304	3.329372241	2.937452099	2.957858986	3.305881026	3.513180052	3.083722303	2.88832609	3.112645835	2.500998302	3.946214441	3.1820506	2.89240639	3.118946957	3.462650454	3.046364356	3.707620789	2.508933141	2.426894115	3.686652069	3.521619481	3.242259785	3.829774613	3.191167131	3.497734049	3.254737726	3.472399013	2.935276969	AT4G27745.1		Yippee family putative zinc-binding protein	similar to Yippee-like protein At4g27740.; [ co-ortholog (3of5) of At4g27740, ]	turquoise
Potri.001G085500.v3.1	2.682714864	2.885251146	2.893289811	3.067622118	2.308272468	2.756488069	3.012017828	2.894536495	2.514874561	3.112739171	3.017854591	2.853847689	3.192911855	2.793583357	3.177301651	3.783187946	3.190184838	3.304773172	3.015369197	3.888670224	2.937524349	3.032952192	1.617065818	2.009541671	2.640339095	3.870065198	2.617301775	3.000011505	2.611958012	3.065048464	2.6664868	3.159590114	3.77354865	AT5G41990.1	ATWNK8,WNK8	with no lysine (K) kinase 8	protein kinase family protein; similar to protein kinase domain containing protein; Encodes a member of the WNK family 9 members in all of protein; similar to the structural design of which is clearly distinct from those of other known protein kinases; si	tan
Potri.001G085600.v3.1	3.745388548	3.342140682	3.695569073	3.456039537	3.759436496	3.502619039	3.386789134	3.506688112	3.573057862	3.812256052	3.714614099	3.569505156	3.563579202	3.861079498	3.868094352	4.070768735	3.720834705	3.604945216	3.27193462	3.528848864	3.373864873	3.545920251	2.428689169	3.230893976	3.662059584	3.538919995	3.63854999	3.698785745	3.704261354	3.645343992	3.686868035	3.563905626	3.911039782	AT4G10790.1		UBX domain-containing protein	PTHR23322:SF1 - FAS-ASSOCIATED FACTOR 2 (1 of 2)	greenyellow
Potri.001G086000.v3.1	2.990417948	3.961094483	3.16234462	3.782199053	3.088551268	3.747318767	3.430964438	3.964924202	3.505262716	3.573936194	3.719818514	4.740566127	3.135308867	3.411457535	3.578967014	2.789877451	4.297792987	4.316135442	3.411161411	2.922792854	4.191391315	4.252181594	3.865760166	4.025490902	3.649881055	3.86152628	3.200819976	3.662610177	2.986072631	4.254875134	4.055282986	3.814126013	4.343751061	AT1G64625.2		Serine/threonine-protein kinase WNK (With No Lysine)-related	PTHR13902//PTHR13902:SF63 - SERINE/THREONINE-PROTEIN KINASE WNK WITH NO LYSINE -RELATED // SUBFAMILY NOT NAMED (1 of 3)	black
Potri.001G086100.v3.1	2.051610826	1.741689111	2.280901527	2.239898467	1.781051915	1.790061708	1.983888058	2.191481313	2.3577588	2.545293363	2.885470199	2.441040607	1.871218906	1.519153497	2.194647711	2.726378398	2.626607336	2.809655597	2.204691967	3.400850575	2.484274327	2.103177633	0.758217874	1.268992994	1.692587874	2.523927389	2.058457853	2.451443632	2.164612876	2.35057687	2.562420597	2.329755173	2.381847205	AT3G05675.2		BTB/POZ domain-containing protein	PTHR31060:SF8 - F8M12.23 PROTEIN (1 of 3)	tan
Potri.001G086300.v3.1	2.267737276	2.718077963	3.136056369	3.591428656	2.461184905	3.329817163	3.103184964	2.54784509	2.725309102	3.603355388	2.159814607	3.363674737	2.555426654	2.750028514	2.076390832	2.663493853	2.796381825	3.07451929	3.117688399	2.191661142	2.815153822	3.445872036	2.489784907	2.221625703	2.524755942	2.371671373	3.344634776	2.002605589	2.997488177	3.292189328	3.117982445	2.731273136	2.605463132	AT5G42000.1		ORMDL family protein	ORMDL family protein; [ co-ortholog (2of2) of At5g42000, ]	blue
Potri.001G086400.v3.1	4.659073323	5.109369282	4.903798063	4.303171015	5.197741381	5.161698639	4.78760644	4.782241302	5.183143164	4.748637299	4.489242522	4.462133654	4.759397283	4.980641253	4.993351689	4.968499146	5.416966094	4.72082912	5.267848066	4.41856252	4.973943362	4.874335286	3.619615936	3.39267138	4.75858143	5.067006313	4.569055549	4.884602698	5.191609134	4.951935876	4.997082231	4.282253533	5.323414886	AT4G24060.1		Dof-type zinc finger DNA-binding family protein	similar to DNA binding with one finger 7 protein. [ORG:Pisum sativum]; [ co-ortholog (1of2) of At4g24060, BAC81664, At1g64620, ]	turquoise
Potri.001G086600.v3.1	4.794646118	4.868961442	4.263874051	5.128936461	4.393409647	4.706865333	4.507941665	4.189575981	4.483548659	5.033574128	4.264156938	4.873256869	4.511339794	4.207261007	4.658777535	4.202697256	4.481596076	4.371681754	4.768719084	4.526188383	4.511445962	4.970049639	3.827514538	4.218630412	4.501027383	5.031538955	4.49297971	4.250274744	4.571378701	4.824262928	4.553421103	4.454616512	4.52696736	AT5G24320.1		Transducin/WD40 repeat-like superfamily protein	PTHR14221:SF5 - SIMILARITY TO UNKNOWN PROTEIN (1 of 2)	blue
Potri.001G086800.v3.1	3.299596802	2.911032485	3.485466968	3.125142956	4.065406156	3.612544688	3.117684723	3.378068078	3.072234601	3.652100587	3.044160515	3.407021885	3.805784413	3.767746312	3.010856831	3.172803917	3.086427996	3.206483646	3.493272931	3.165905314	3.789219598	3.045472425	2.372622497	1.943637474	3.286262925	2.960774023	3.3889875	3.757693798	3.148232984	3.349175873	3.762545351	3.97951315	2.99714632	AT1G64600.1		methyltransferases;copper ion binding	similar to expressed protein in Arabidopsis thaliana; similar to Hypothetical 72.2 kDa protein in RPS27A-GPM1 intergenic region (Swiss-Prot:P36056) (Saccharomyces cerevisiae); [ ortholog of At1g64600,]	brown
Potri.001G086900.v3.1	3.642661267	2.702580936	2.829537771	2.487718252	2.743772632	4.115041203	1.69321204	3.417546515	3.547311894	3.321218388	3.834333093	1.892706515	2.705222936	3.353962232	2.896827598	4.003815852	3.017517283	1.958510532	3.006930426	3.240690526	3.222252236	1.780664488	2.257685027	2.082011683	2.47396773	2.21318472	2.761985523	3.959388893	2.431686106	1.753922896	3.326162171	2.254123904	1.329324702	AT4G24050.1		NAD(P)-binding Rossmann-fold superfamily protein	short-chain dehydrogenase/reductase (SDR) family protein; [ co-ortholog (1of2) of At1g64590, ]	turquoise
Potri.001G087100.v3.1	3.307840459	2.953587054	1.966881587	2.133249119	2.246601549	3.071849323	2.291220311	2.155667888	2.886323482	3.138686321	2.532745978	2.177441204	2.532603148	2.080305377	1.550073251	2.521747263	2.558246678	2.217311393	2.738191338	3.171533015	1.939809441	2.73261942	1.304425801	1.800488842	2.631405498	2.688381032	2.308182561	2.142330565	2.604560518	2.305179637	2.582694458	1.77027143	3.180155508	AT4G24040.1	ATTRE1,TRE1	trehalase 1	K01194 - alpha,alpha-trehalase (E3.2.1.28, treA, treF) (1 of 3)	turquoise
Potri.001G087200.v3.1	6.300444169	6.837780787	6.375128971	6.366361361	6.087116522	6.415170197	6.345500447	5.5414148	5.564708598	6.450237434	5.415495154	6.372591461	6.077233852	6.216667013	5.57777623	5.635487011	6.461455412	6.063543037	6.625177399	4.690173917	6.359242685	5.478291357	3.548675144	5.22886895	6.070841426	5.373446459	6.56877445	5.776517498	6.116957589	6.384642852	6.050438161	5.936621866	5.093027741	AT4G10810.1			NA	brown
Potri.001G087300.v3.1	6.545447332	6.597668141	6.53963743	6.578621377	6.208678342	6.475841133	6.548585579	6.48462689	6.488836605	6.479803118	6.456804425	6.696513895	6.328352265	6.479414115	6.24788298	6.391332017	6.44463619	6.549145766	6.599127606	6.750968116	6.461015738	6.426742514	5.378792282	5.726118768	6.492831476	6.107619841	6.583981998	6.400806507	6.33726162	6.505323434	6.562365457	6.588266377	6.4410216	AT1G64550.1	ATGCN3,GCN3	general control non-repressible 3	ABC transporter family protein; similar to ABC transporter protein GB:AAF31030 GI:6899653 from (Leishmania major); similar to member of GCN subfamily; [ ortholog of At1g64550,]	tan
Potri.001G087500.v3.1	6.41817737	7.009950693	7.500631752	7.46944248	6.853771302	6.96414183	7.587083233	7.407134006	6.911398909	7.047423436	7.424714856	7.641556319	7.242160306	7.138450593	7.349386717	7.473780858	7.234558518	7.650464934	6.61499529	7.726043812	7.240546209	7.396766209	6.454634252	6.666245028	7.361899886	8.029341119	7.23977081	7.280562333	7.176549515	7.17143489	7.483964047	7.484499596	6.330559106	AT5G42020.1	BIP,BIP2	Heat shock protein 70 (Hsp 70) family protein	similar to BiP isoform A. [ORG:Glycine max]; [ co-ortholog (1of3) of AAK21920, T06598, AAA81954, CAB72128, AAA81953, BAA76421, T06357, At5g42020, CAC14168, AAA81956, At5g28540, ]	darkgreen
Potri.001G087600.v3.1	5.468623677	5.626124786	5.532161313	5.340434388	5.150025941	5.176017764	5.282549134	5.169369192	5.37004563	5.658340456	5.065281171	5.022675802	5.42853343	5.313779567	5.314844469	5.076577558	5.690160735	5.276283133	5.519726923	4.915604028	5.46566786	5.010491032	4.119694248	4.295933823	5.42065639	4.775669437	5.340361016	5.166787263	4.964747843	5.139548721	4.916399232	5.432470776	5.220135183	AT3G23920.1	BAM1,BMY7,TR-BAMY	beta-amylase 1	K01177 - beta-amylase (E3.2.1.2) (1 of 8)	orange
Potri.001G087701.v3.1	5.343303172	4.862918137	5.141797052	3.005352119	4.562343381	4.11290603	3.900923824	4.60635791	3.776939868	3.892572871	3.364000508	3.957126115	5.449260286	5.088698977	2.722799342	5.527786189	4.265634692	3.878390972	5.027484254	2.705979524	3.973359496	3.57260508	3.457590949	3.581148563	4.554783649	5.403631578	3.602927846	6.020595661	5.35200457	3.756651693	5.268657672	3.585307003	2.971967279				NA	darkgrey
Potri.001G087800.v3.1	6.786100054	7.259636098	7.367153231	7.657624037	6.75055266	6.800185151	7.611477176	6.890412286	6.480436937	7.418185501	6.86023832	7.743731711	7.210937245	6.763149389	7.164244605	7.239695675	7.34968613	7.792341046	7.170174262	6.274436955	7.431889845	7.108799086	6.667296428	6.716055424	7.184960877	6.928072211	7.459200793	7.070961608	6.726161751	7.389199551	7.083186456	7.735039148	6.155145277	AT4G10840.1		Tetratricopeptide repeat (TPR)-like superfamily protein	PTHR19959//PTHR19959:SF158 - KINESIN LIGHT CHAIN // SUBFAMILY NOT NAMED (1 of 4)	blue
Potri.001G088000.v3.1	3.309208256	3.57391279	4.179102649	3.506403773	3.134881438	3.076190782	3.493183755	2.950649872	3.335915082	3.366601766	3.543583585	3.510292093	3.721536231	3.460933553	4.081177599	4.211272513	3.920581746	3.998612208	3.229093301	2.678938767	3.653161129	3.588594269	2.394219841	2.393672806	3.505001596	3.348015501	2.991830188	3.488484224	3.298011241	3.397222102	3.340581343	4.158563449	2.869868566	AT5G63610.1	ATCDK8,CDKE;1,HEN3	cyclin-dependent kinase E;1	similar to HUA ENHANCER 3; [ co-ortholog (1of2) of At5g63610, ]	blue
Potri.001G088100.v3.1	-1.992583043	-1.335705117	-1.533842098	-2.260840645	-0.734386304	-0.407886369	-1.479105196	-0.70359206	1.108438922	-0.799601477	0.213434446	-1.525098938	-1.229749871	-0.053067148	-3.109255434	0.33327708	-0.890385626	-2.506462671	-0.480681532	2.427779648	-1.700577261	-1.925714755	-2.250300803	-2.681487287	-2.101016897	-1.123887355	-2.467715793	-1.532041593	-1.131523289	-1.979277116	-0.438474421	-2.214419061	0.634206482	AT3G49290.1	ABIL2	ABL interactor-like protein 2	PTHR10460:SF10 - PROTEIN ABIL2-RELATED (1 of 3)	turquoise
Potri.001G088200.v3.1	5.386399138	5.697846305	5.708979616	5.723562222	5.196311459	5.513615639	5.610026115	5.054520685	5.168106156	5.178452655	4.869678952	5.314189094	5.509663515	5.255285077	4.969785764	4.841677525	5.597116955	5.563375602	5.288930012	5.307549425	5.311294388	5.861150448	4.777124422	4.694065592	5.523442716	5.453547351	5.59887676	4.887648351	5.326345977	5.627598408	5.022510205	5.337691819	5.292200182	AT1G64520.1	RPN12a	regulatory particle non-ATPase 12A	similar to 26S proteasome non-ATPase regulatory subunit; putative; similar to Swiss-Prot:P48556 26S proteasome non-ATPase regulatory subunit 8 (26S proteasome regulatory subunit S14) (p31) (Homo sapiens); [ co-ortholog (2of2) of At1g64520, At5g42040, ]	blue
Potri.001G088300.v3.1	3.571180704	2.598906909	2.658106617	2.209365808	2.568301396	2.209295196	2.572629027	2.210217816	3.478304637	2.608640225	3.388884631	2.380471239	2.638533358	2.48294604	2.783375233	3.128609896	2.577546932	2.533603609	2.928279241	3.881667005	2.52987161	2.485231699	1.243665938	1.585542345	2.258227144	2.964631361	2.243021124	3.257398113	2.311622568	1.939269176	2.648244919	2.354565337	4.040977996	AT1G64510.1		Translation elongation factor EF1B/ribosomal protein S6 family protein	PTHR21011:SF1 - 28S RIBOSOMAL PROTEIN S6, MITOCHONDRIAL (1 of 1)	turquoise
Potri.001G088400.v3.1	2.789835892	2.228981065	2.128609282	2.834259154	2.669279674	2.510421841	1.788836585	1.949981061	2.718023505	3.471791338	1.865611168	2.757662696	2.548389079	2.373556578	1.747377603	2.759830171	3.054789802	2.599858088	2.568307423	1.673886715	2.261726949	2.740174767	2.171033226	2.14306191	2.142840004	2.087540729	2.556864319	2.826138387	2.284270053	2.885806327	2.863212248	2.228442747	2.206394628	AT4G24015.1		RING/U-box superfamily protein	PTHR22765:SF50 - RING-H2 ZINC FINGER PROTEIN RHA4A (1 of 2)	brown
Potri.001G088600.v3.1	7.031357743	7.055122316	6.507512047	6.499160396	6.92878393	6.752265327	6.310880366	7.050428507	7.107396551	6.711638074	7.471973398	6.422457445	6.460084716	6.736576892	7.164346584	6.726670195	7.0512123	6.44279938	7.039928342	8.142165009	7.082313519	6.69420732	6.218011005	6.206830768	6.969360239	7.526008549	6.615684878	6.871729361	6.675338115	7.052777547	6.397043211	6.710041527	7.964710305	AT4G23980.1	ARF9	auxin response factor 9	PTHR31384:SF1 - AUXIN RESPONSE FACTOR 12-RELATED (1 of 2)	tan
Potri.001G088800.v3.1	6.981380057	6.128922935	6.437317974	6.855728211	6.604227538	6.422949392	6.388346991	6.758917145	7.010346873	6.760206429	6.691773909	6.969031405	6.649521111	7.131176252	6.955907705	7.036725945	6.454081353	6.224184212	6.324573402	6.658996148	6.521113276	6.718915221	4.82727584	6.631093947	6.704419737	5.898189239	6.317281904	6.641295662	7.085400857	6.224024323	6.866897285	6.413088991	6.39972978	AT5G42050.1		DCD (Development and Cell Death) domain protein	PTHR10857:SF54 - DCD (DEVELOPMENT AND CELL DEATH) DOMAIN PROTEIN (1 of 2)	turquoise
Potri.001G089000.v3.1	2.090995662	1.806512275	1.380550139	2.127311503	1.089956638	1.856644695	1.974935825	1.193512812	0.997337255	1.974994775	1.100879974	1.64056856	0.604034588	0.732499898	0.704284777	-0.249385497	2.69799371	1.773216212	1.349046987	2.900707163	1.169211568	1.783163359	0.188160077	0.289978132	1.02045271	1.160254551	1.336565635	-0.200354535	1.478479701	2.163861088	0.834272341	1.343218752	2.743274115	AT3G61920.1			PF14009 - Domain of unknown function (DUF4228) (DUF4228) (1 of 60)	tan
Potri.001G089100.v3.1	3.241404858	3.41510389	3.999588133	3.915874311	3.596255767	3.714394597	3.565975874	3.601308038	2.997158537	3.770978498	3.563112188	3.614810312	3.426713856	3.162837422	3.679412148	3.338223986	3.803597773	3.775300819	3.720761415	3.571828809	3.718178769	3.843624823	2.617925319	3.142999866	3.648898045	3.414008163	3.913744387	3.34683274	3.567063946	3.460987541	3.376049857	3.837312577	3.036791463	AT5G10560.1		Glycosyl hydrolase family protein	PTHR30620:SF19 - BETA-D-XYLOSIDASE 6-RELATED (1 of 1)	blue
Potri.001G089300.v3.1	3.484755563	3.242765657	3.362192006	3.106908988	2.86395147	3.378284944	3.194080064	2.635212796	3.456045974	3.250532689	3.442330504	3.126570829	2.86475679	3.174450478	3.180538311	3.101774723	3.549767949	3.330738361	3.29543559	3.672575157	3.258243737	3.193459606	1.855308072	1.982068645	3.335113696	3.659171506	3.089852453	3.161292476	3.09300035	2.937652177	3.331563135	3.373106844	3.510738852	AT3G13550.1	CIN4,COP10,EMB144,FUS9	Ubiquitin-conjugating enzyme family protein	K06689 - ubiquitin-conjugating enzyme E2 D/E (UBE2D_E, UBC4, UBC5) (1 of 15)	tan
Potri.001G089400.v3.1	3.725090955	3.34196912	3.518074404	3.384279614	2.652867211	3.051062725	3.493555979	3.33684058	3.751121842	3.124019041	3.758796492	3.395967872	3.206898637	2.99971984	3.466251111	3.442685635	3.461891925	3.521415129	3.193825154	3.89304263	3.117354126	3.776072264	2.636520481	2.727303904	3.648605152	3.592763964	2.631100055	3.339092308	3.065541643	3.654146101	3.535588338	3.609780039	4.231343816	AT4G10920.2	KELP	transcriptional coactivator p15 (PC4) family protein (KELP)	zinc knuckle (CCHC-type) family protein; [ co-ortholog (2of2) of At4g00980, ]	tan
Potri.001G089500.v3.1	2.585625911	2.086840599	2.234020414	1.987406372	2.560243785	2.084072933	2.179015596	2.186395323	2.676739402	2.254347785	2.246613509	2.412986723	2.274631294	2.170245804	1.665894353	2.521747263	2.211591198	2.064988689	1.634632598	2.029646846	2.327524749	1.437876513	0.735923681	1.658370975	1.934911617	1.868651705	1.990834111	2.256178228	2.260591611	1.836505844	1.932466961	0.879597457	2.059516111	AT5G42070.1			PTHR12446 - TESMIN/TSO1-RELATED (1 of 14)	turquoise
Potri.001G089600.v3.1	3.394194464	3.941585295	3.617023034	3.492469374	3.598897629	3.539623858	3.273295024	3.299964274	3.146343132	3.788275527	3.240521161	3.424286717	3.366431984	3.654036234	3.715102699	3.525350463	3.521373163	3.333277815	3.589364334	2.850556771	3.199116983	3.018102589	2.082355068	3.166141273	3.55675533	2.964631361	3.611824574	3.000571061	3.474998908	3.492581369	3.296870594	3.356017247	3.439247486	AT4G10925.3		Nuclear transport factor 2 (NTF2) family protein	PF13474 - SnoaL-like domain (SnoaL_3) (1 of 4)	brown
Potri.001G089700.v3.1	4.083359796	3.074359714	2.791214563	1.61535261	2.660792242	2.92724183	2.653849367	2.406622317	3.239951739	2.776135573	3.099980445	2.212636845	2.473842881	3.128719574	2.630518293	2.155640709	2.73906477	2.495348715	1.686153566	3.700512105	2.735944541	2.443536916	1.301067951	0.899194425	2.42102575	2.716776415	1.931321185	2.708529	2.567181261	2.138210541	2.664270079	2.768841467	3.607372415	AT4G23950.1		Galactose-binding protein	PTHR12953 - MEMBRANE PROTEIN CH1 RELATED (1 of 4)	turquoise
Potri.001G089800.v3.1	4.965053584	4.584106107	4.887163267	4.953893693	4.760966855	4.929925242	4.606267223	5.001437316	4.297644681	5.407452537	4.815129195	4.929765864	4.751314552	4.928746537	5.051258482	4.992208283	4.780177969	4.58381094	5.121679226	5.016065306	4.911319313	4.412505321	3.305940172	3.601742856	4.638681396	4.557676195	4.893802174	5.182220935	4.86023703	4.653988188	5.1223178	4.604034046	5.1185236	AT4G23940.1		FtsH extracellular protease family	PTHR23076:SF71 - CELL DIVISION PROTEIN ISOLOG (1 of 1)	pink
Potri.001G089900.v3.1	4.590596653	3.686779205	3.990294806	4.238772085	4.404273953	4.267578236	4.184950552	4.100616541	3.527598257	4.388267067	3.83535668	4.267556253	4.237940741	4.409920001	4.08932463	4.118369305	3.544735795	3.935639592	3.938110393	3.294047831	4.063417523	3.609561085	2.621749471	3.255896734	3.973170918	4.42418711	4.540698887	3.952046402	4.2005128	3.796144015	4.19856278	4.01768496	4.100109263	AT4G10930.1			PF15870 - ElonginA binding-protein 1 (EloA-BP1) (1 of 1)	pink
Potri.001G090300.v3.1	3.939071933	3.945696375	4.323474092	4.615993036	3.943595697	4.09954381	4.980169549	4.211206528	3.495707578	4.533353339	3.700343605	5.030894798	4.305496199	4.262665264	4.335390017	3.445955262	4.674019258	4.616276798	4.071805634	3.222093772	4.273832854	4.611350063	3.151329997	3.742766133	4.163162826	3.689223612	4.332553106	4.032011405	4.047118274	4.229103494	4.149368148	4.798229297	3.44703585	AT2G46500.2	ATPI4K GAMMA 4,PI4K GAMMA 4,UBDK GAMMA 4	phosphoinositide 4-kinase gamma 4	phosphatidylinositol 3- and 4-kinase family protein; ubiquitin family protein; phosphatidylinositol 3- and 4-kinase family protein; ubiquitin family protein; [ ortholog of At2g46500,]	blue
Potri.001G090400.v3.1	2.848352846	3.076380819	3.309132239	2.564844781	2.547310481	2.57153919	2.90037804	3.220414005	3.259932987	2.729541145	3.346369717	2.531160424	3.225294122	2.511838691	3.679929173	3.05661704	3.314188662	3.075796026	3.324400359	3.658079699	3.106030578	3.502761993	1.780702727	1.835630192	3.459817962	3.386704852	2.198830324	2.942796313	2.952137929	3.082243688	2.399728356	3.472199184	4.07058431	AT1G64450.1		Glycine-rich protein family	PTHR31852:SF22 - LATE EMBRYOGENESIS ABUNDANT HYDROXYPROLINE-RICH GLYCOPROTEIN (1 of 2)	tan
Potri.001G090500.v3.1	4.529651935	4.664211927	4.885778955	4.929289421	4.504614615	4.782113297	4.745344164	4.015749303	3.646712049	4.923124338	3.722050517	4.233836567	4.493128592	4.216630396	4.592307371	4.209291818	4.792182323	4.52590986	4.352019293	2.891674085	4.470808415	4.663314983	4.204501362	4.071820097	4.494231802	4.122385334	4.821189271	4.19862418	4.272654494	4.620028889	4.189972089	4.88682354	3.904752598	AT4G10955.1		alpha/beta-Hydrolases superfamily protein	lipase class 3 family protein; [ co-ortholog (1of2) of At2g05260, ]	blue
Potri.001G090600.v3.1	6.664202039	7.035815877	7.190242289	7.519739261	6.677860389	6.677380015	7.297574717	7.071044343	6.455806201	6.960415216	6.939127057	7.419422662	7.031549843	6.620910334	7.480580167	6.897809062	7.275594827	7.447737108	6.847145357	6.575662664	7.221115605	7.186583393	6.549974214	6.26418407	7.141015108	6.780939017	7.059626887	6.719302467	6.576530165	7.352969776	6.824485552	7.327340258	6.734412314	AT5G42080.1	ADL1,ADL1A,AG68,DL1,DRP1A,RSW9	dynamin-like protein	similar to Dynamin-like protein.; [ ortholog of At5g42080,]	blue
Potri.001G090700.v3.1	4.357566473	4.435437241	4.841359972	4.991826977	4.107281155	4.48629506	5.132923699	4.261300879	4.384028971	4.518048397	4.196695303	4.529771443	4.428053421	4.32541729	4.931843292	4.499152346	4.99719465	5.185724446	4.472257273	4.137713597	4.049203754	4.366562131	3.218080482	3.57701328	4.574392102	4.553372628	4.459744884	4.233979972	4.803312611	4.618781339	4.226354009	4.89719677	4.238191048	AT4G10960.1	UGE5	UDP-D-glucose/UDP-D-galactose 4-epimerase 5	similar to UDP-glucose 4-epimerase. [ORG:Malus x domestica]; [ co-ortholog (1of2) of At1g64440, AAQ54518, CAA06339, O65781, ]	blue
Potri.001G090900.v3.1	4.687293028	4.652691297	4.673585589	4.556318167	4.271329404	4.466414049	4.747977498	3.968214789	4.383413261	4.754000406	4.40146303	4.211982011	4.626151058	4.639435649	4.461468614	4.612415472	4.328567374	4.411875477	4.642235171	4.644797945	4.324954487	4.661093544	3.889486521	3.549378806	4.641279364	4.538447127	4.701613613	4.546672872	4.340990715	4.378880924	4.484845905	4.566632697	4.620482733	AT4G10970.3			similar to expressed protein in Arabidopsis thaliana; similar to expressed protein in Arabidopsis thaliana; similar to expressed protein in Arabidopsis thaliana; [ co-ortholog (1of2) of At4g23910, At4g10970, ]	tan
Potri.001G091100.v3.1	3.557128415	3.391288934	3.650550786	3.922551273	3.391088382	3.718945627	3.57310885	3.196606359	3.319345952	4.063768204	2.703981365	3.363674737	3.548907276	3.305579036	3.758938015	3.618042735	3.460627011	4.02247184	3.02199254	3.062892826	3.485386619	3.435599175	3.251731958	3.080384113	3.501847721	2.874135859	3.941338785	3.527535351	3.520073543	3.944632827	3.587497087	4.016493733	3.547355246	AT4G23895.3		Pleckstrin homology (PH) domain-containing protein	NA	blue
Potri.001G091300.v3.1	5.364108735	4.925420242	4.52946007	4.522142362	4.598845958	5.227403751	4.255417005	4.879220353	5.390307471	4.574027437	4.758014116	4.100593595	4.49042482	4.867724491	4.404989972	5.122855541	4.7105854	4.406087164	4.951344721	4.945820962	4.650834535	4.641795761	4.144805824	3.780033285	4.389236424	4.386406004	4.918972438	5.317611423	5.105014613	4.746646149	4.615695211	4.256243396	5.279626046	AT4G23890.1			similar to expressed protein in Arabidopsis thaliana; similar to hypothetical protein; similar to Synechocystis sp.; similar to PIR:S76577; [ ortholog of At4g23890,]	turquoise
Potri.001G091600.v3.1	3.171590405	3.36719613	3.510783098	3.617955688	2.691659367	3.551521158	3.252756632	3.503565109	3.180977527	3.880852753	3.516940456	3.395925394	3.255358368	2.657018206	3.378218042	3.619271062	3.320784508	3.453660697	3.771960285	3.827799574	3.363162679	3.746430366	3.39742086	3.355143979	3.600974019	3.311043154	3.716807841	3.38376337	2.845645168	4.053024333	3.413156477	3.370069998	4.040977996	AT4G23860.2		PHD finger protein-related	similar to PHD finger protein-related; similar to PHD finger protein-related; [ co-ortholog (2of2) of At4g23860, ]	tan
Potri.001G091800.v3.1	2.189164609	1.809322739	2.466979448	1.592829263	2.516429072	1.906576028	2.545371945	1.516295055	2.291530229	2.7798401	2.068523163	2.088487865	2.031736212	2.288443145	2.263971638	2.512566391	1.8749243	2.258796043	2.040414831	2.002270676	2.125507676	2.06642577	1.602705709	1.84654034	2.156336738	2.922407123	2.220165506	2.522678525	2.118202353	2.439933505	2.324103026	2.46170468	2.511248468	AT5G62050.1	ATOXA1,OXA1,OXA1AT	homolog of yeast oxidase assembly 1 (OXA1)	similar to Inner membrane protein OXA1; similar to mitochondrial precursor (Oxidase assembly 1 protein) (AtOXA1).; [ co-ortholog (1of2) of At5g62050, ]	pink
Potri.001G091900.v3.1	4.855624561	4.950470836	4.998096172	5.264339787	5.2037075	5.167544401	5.104494996	5.092143686	4.696978822	4.884199612	4.943043677	4.601354187	4.921215963	4.831709813	5.426629504	4.901571523	5.239622095	5.097644608	4.958925324	5.520210407	4.985167553	4.957652332	3.638769318	3.973889693	5.187140529	5.530669259	5.261813989	4.481359504	5.01842502	5.409221753	4.997742079	5.020948056	5.673939415	AT4G23850.1	LACS4	AMP-dependent synthetase and ligase family protein	similar to acyl-coA synthetase. [ORG:Cicer arietinum]; [ co-ortholog (1of2) of At4g11030, CAA06820, At4g23850, ]	greenyellow
Potri.001G092000.v3.1	3.480058854	3.277346263	3.099996308	2.732005529	3.469071212	3.048655663	2.632468694	2.784342204	3.061951509	3.190795944	3.501246641	2.346672812	2.988300846	3.188431231	3.40755905	3.475299085	2.946669804	3.255770701	2.870774964	3.152230351	2.85460465	3.097170249	1.970539729	2.165209118	3.027600944	3.034714669	3.17881141	3.422562639	2.976270406	2.851525671	2.885564291	3.24748786	3.510738852	AT4G23840.1		Leucine-rich repeat (LRR) family protein	NA	turquoise
Potri.001G092300.v3.1	2.442755676	2.365544153	2.837014684	3.008085092	3.081106467	2.316700564	2.749007413	2.84166458	2.00112877	3.167987898	2.623767813	3.066682037	2.914343296	2.584112716	3.001308001	2.964629152	2.744308951	1.950989498	2.831931599	2.064381208	2.722674104	2.446057702	1.842261266	1.711849753	2.511206342	3.317782105	3.068887868	2.827927468	2.762667923	2.302372362	3.44029379	2.789119161	1.715522345	AT1G64385.1			similar to expressed protein in Arabidopsis thaliana; [ co-ortholog (1of2) of At1g64385, ]	brown
Potri.001G092500.v3.1	4.879260964	4.233275778	3.465061861	3.997478293	3.716001889	4.388711405	3.876849909	4.426974231	4.242621666	4.396306786	4.175336309	4.11273545	3.592580886	3.66994416	2.874114496	4.015533578	3.223428522	4.415796588	3.857929382	4.858491036	4.18932784	4.332866211	4.222213947	2.897282767	3.081145996	3.348015501	4.391209836	4.49128143	4.48139689	4.366571179	4.154515727	3.109172355	4.176706804	AT5G53160.2	PYL8,RCAR3	regulatory components of ABA receptor 3	PTHR31213:SF4 - ABSCISIC ACID RECEPTOR PYL7-RELATED (1 of 4)	turquoise
Potri.001G092600.v3.1	8.16305595	8.242319133	8.249850871	8.670543419	8.111986293	8.374971532	7.801764725	8.749671166	8.670660969	8.573848684	9.175441294	8.487807115	7.886103926	7.928483618	7.970001278	8.734570743	8.203718512	8.528544514	8.62245405	9.154503301	8.460036185	8.558831428	7.921693761	7.743862902	8.481302101	7.920200175	8.554301709	8.524416038	7.708453603	8.719505233	8.226644777	7.853488939	8.59393802	AT5G41860.1			NA	turquoise
Potri.001G092800.v3.1	2.674525813	2.364142213	3.407114983	3.55896507	2.439621854	2.646243933	2.808156782	2.430638354	2.344718747	3.607688634	3.692730054	2.695264002	2.742191634	1.806434013	2.481131891	4.278320941	2.784307643	2.89293113	2.36095236	2.163430674	3.285504649	2.830822365	1.908677442	0.753245882	1.638920389	1.916218539	2.94756032	3.466385363	2.21370685	2.103928537	3.162888463	3.139300398	2.1458559	AT5G41850.1		alpha/beta-Hydrolases superfamily protein	similar to expressed protein in Arabidopsis thaliana; [ ortholog of At5g41850,]	blue
Potri.001G092900.v3.1	0.529071957	0.770669096	0.373993537	-0.048035041	-0.3422206	0.499648106	0.090015882	0.418979463	0.870584455	0.107586572	0.558049281	0.639055795	-0.974922991	-0.071191619	-0.561735369	1.124926542	0.756852541	-0.13228745	1.015907996	0.28877217	1.061212759	-0.100659112	-0.750367603	-0.66515437	0.732807538	0.750135712	0.712670173	-0.563623322	0.974453578	0.304834375	0.763775084	-0.054632623	0.646402635	AT4G11070.1	AtWRKY41,WRKY41	WRKY family transcription factor	similar to Probable WRKY transcription factor 41 (WRKY DNA-binding protein 41).; [ ortholog of At4g11070,]	turquoise
Potri.001G093001.v3.1	1.318492635	0.507606898	1.580235409	2.188149223	0.875204371	1.186689194	1.443498216	1.745959722	0.411774217	1.645698518	1.060369965	1.549299652	1.73007042	1.812763352	0.85294174	2.675376575	2.036623435	2.05419738	1.177188893	-0.278456939	1.320980686	1.271106349	1.225712131	0.498964639	0.885788441	0.437348681	1.207535177	1.770139813	1.575201498	0.265402209	1.32713037	2.159744824	-0.459835749	AT1G64355.1			PF12159 - Protein of unknown function (DUF3593) (DUF3593) (1 of 2)	blue
Potri.001G093100.v3.1	4.269500059	3.125209515	1.677886751	0.512605007	2.632334275	4.144255292	-0.118032446	1.180433395	4.234752367	2.109255155	2.484375938	0.606919659	3.937217628	4.231098949	-0.540496363	2.548474524	1.427073958	0.914113856	5.959046346	4.873922361	2.018849248	0.750440515	3.490176754	1.930334572	1.994985866	2.983893712	0.98564522	4.205196118	2.995491841	0.737973337	1.849557288	0.291570949	6.124478552				NA	turquoise
Potri.001G093600.v3.1	2.536125992	2.282765607	2.218903131	2.961164584	2.73673145	2.964927607	2.257482788	2.222388917	2.373920352	3.17393726	1.458391284	2.429735264	2.603748458	2.692469994	2.566824485	2.66797261	2.55331721	3.046336497	2.737735141	1.399317738	2.668942108	2.133675298	0.357358683	0.918714551	3.10713782	2.004947415	3.003216473	2.931851502	2.391793323	3.674672291	1.717500372	2.467029065	1.764158098	AT5G41800.1		Transmembrane amino acid transporter family protein	amino acid transporter family protein; similar to amino acid permease 1 (Nicotiana sylvestris) GI:976402; similar to family II; [ co-ortholog (2of2) of At5g41800, ]	brown
Potri.001G093700.v3.1	4.330127919	3.495679466	4.987158425	3.297101272	3.109702919	3.527119408	4.935756488	3.624181436	3.755094811	2.943895198	3.132659306	4.778942839	4.210054217	4.855430789	1.822396483	2.351592391	4.21470006	4.298011461	3.417414817	3.025089203	3.584372392	3.987701644	3.05868496	3.523457092	4.561815462	4.93033599	3.83669203	4.282504087	3.730490524	2.722768492	4.098830219	4.418828605	3.967260974	AT4G11080.1		HMG (high mobility group) box protein	high mobility group (HMG1/2) family protein; similar to SP|P40618|High mobility group protein HMG2A {Gallus {gallus} ; [ ortholog of At4g11080,]	black
Potri.001G093800.v3.1	2.517575434	3.202551253	3.466123926	3.728224761	3.841101135	3.631929826	3.413798056	3.663505729	3.464985123	4.166164206	3.921476476	3.405874248	3.39615244	3.378658723	3.789606853	3.995855853	3.690517082	3.36516048	3.603283904	3.982524271	3.617215426	3.524591207	2.943363962	2.529656753	3.356081565	3.296230797	3.948555504	3.425643889	3.582473205	3.450999858	3.589441918	3.391662143	3.247434851	AT4G11090.1	TBL23	TRICHOME BIREFRINGENCE-LIKE 23	similar to expressed protein in Arabidopsis thaliana; similar to many other Arabidopsis putative proteins; [ co-ortholog (2of2) of At4g23790, At4g11090, ]	cyan
Potri.001G094100.v3.1	4.117834406	4.081197564	3.818696005	4.057137332	4.016075918	3.837137764	3.803807377	3.895311358	4.056290321	4.129069167	4.19548603	3.626698332	3.705004221	4.134953433	4.039190734	4.035262192	4.200602028	4.253508665	4.115758669	4.366130413	4.142782893	4.166609714	3.797197557	2.840361971	3.864055278	4.10746791	4.295593298	4.055761165	3.971674097	3.852050269	4.075960433	3.927448028	3.81725191	AT4G01100.1	ADNT1	adenine nucleotide transporter 1	K14684 - solute carrier family 25 (mitochondrial phosphate transporter), member 23/24/25/41 (SLC25A23S) (1 of 10)	turquoise
Potri.001G094200.v3.1	1.641876788	1.279586106	2.480619322	1.556901879	2.228904651	2.085947758	2.650858252	1.932183579	1.049534106	2.347986835	0.776964792	2.044111444	1.84415321	2.443469939	0.481798488	1.68110102	1.791853612	1.950989498	2.122389767	1.35019044	2.395627491	1.623471412	0.941223649	1.495043432	2.219912133	3.580862067	1.978539123	1.965250897	2.592204423	1.905230639	2.284156237	2.087972063	1.037372364	AT5G41790.1	CIP1	COP1-interactive protein 1	similar to COP1-INTERACTIVE PROTEIN 1; [ co-ortholog (2of2) of At1g64330, At5g41790, ]	brown
Potri.001G094400.v3.1	4.731864751	4.235518645	4.424119891	4.452278634	4.417538215	3.88855297	4.257137511	4.647839598	4.287439705	4.660528998	4.311977323	4.605286674	4.523691146	4.551362115	4.798785903	3.905123501	4.015664487	4.330257935	4.575727992	4.335787616	4.236497187	3.943143932	3.050594217	3.868281166	4.416954986	4.477782374	4.551722805	4.303996389	4.112701394	4.33923762	4.651864693	4.410137173	4.724832835	AT5G41770.1		crooked neck protein, putative / cell cycle protein, putative	similar to crooked neck protein; putative; similar to cell cycle protein; putative; similar to Swiss-Prot:P17886 crooked neck protein (Drosophila melanogaster); [ ortholog of At3g13210,At3g51110,At5g45990,At5g41770,]	pink
Potri.001G094500.v3.1	3.498351635	3.32807139	3.48589954	3.542223532	3.5215802	3.7768883	3.600653664	3.627142721	3.442098152	4.033886353	3.341685728	3.436032656	3.200246136	3.615944603	3.418572613	3.279282878	3.593005318	3.1724099	3.583003602	3.427148911	3.547056438	3.34832694	3.05261644	2.948386057	3.592821759	3.449552791	3.740025982	3.658630191	3.924399458	3.87021923	3.421681659	2.940881332	3.414854434	AT4G11110.1	SPA2	SPA1-related 2	K16240 - protein suppressor of PHYA-105 1 (SPA1) (1 of 2)	brown
Potri.001G094700.v3.1	6.362748588	7.062737431	6.180884799	5.689048944	6.273816272	5.787062171	6.9125836	6.635049088	6.792367886	5.587445376	5.654007721	6.306295897	6.745881085	6.355989547	6.243570988	4.909182651	6.443762091	6.661039717	6.822476509	5.523982232	6.345495428	6.419433602	6.293123699	5.188479764	6.232018581	6.398000961	6.198629137	5.73432872	6.22961913	6.558283285	5.485322665	7.137782137	7.577345245	AT3G61640.1	AGP20,AtAGP20	arabinogalactan protein 20	PTHR33374:SF6 - ARABINOGALACTAN PEPTIDE 16-RELATED (1 of 2)	black
Potri.001G094900.v3.1	8.283474825	8.55945354	8.464756477	8.217060777	8.659197009	8.50939369	8.525622163	8.433408175	8.810402824	8.418244946	8.338566948	8.017764633	8.473823339	8.397645347	8.366047879	8.512727976	8.64523375	8.466518376	8.555193997	8.100036431	8.52373413	8.434351617	7.910127402	7.769306793	8.584191388	7.629655756	8.705828039	8.341448462	8.563043994	8.747735256	8.28516502	8.341912517	8.341037338	AT1G64230.2	UBC28	ubiquitin-conjugating enzyme 28	similar to ubiquitin conjugating-like enzyme. [ORG:Malus x domestica]; [ co-ortholog (10of12) of AAV34697, AAU14828, AAM08932, AAN03469, AAA64427, AAU14827, ]	brown
Potri.001G095200.v3.1	3.473001874	3.50048033	3.767454627	3.499827646	3.173833432	3.6804576	3.619175755	3.475784825	2.844398707	3.508151242	3.154599947	3.19264836	3.403991488	3.321396225	2.601505666	2.789474913	3.201185902	3.163674743	3.587625037	2.322408632	3.180446953	3.215826364	2.608351239	2.384491114	3.624313033	3.487542101	3.787664888	3.144726815	2.965360539	3.108665983	2.885564291	3.519144435	3.487148944	AT4G23740.1		Leucine-rich repeat protein kinase family protein	similar to leucine-rich repeat transmembrane protein kinase; putative; similar to receptor-like protein kinase - Arabidopsis thaliana RKL1; similar to PID:g4008006; [ co-ortholog (1of2) of At4g23740, ]	brown
Potri.001G095500.v3.1	3.794685404	3.60265094	4.116518711	3.27891402	4.234573096	3.73595451	3.492217515	4.003349753	3.213157844	3.858717268	3.344452672	3.804720358	3.695866767	4.377302581	3.420959913	3.49273409	3.458725081	3.143929626	3.776798603	3.214871931	3.821071235	3.070457606	2.271036872	2.762301664	3.778304703	4.130302579	3.620096244	3.685183489	3.758411895	3.425341873	3.881591973	3.772715668	2.800285057	AT4G11160.1		Translation initiation factor 2, small GTP-binding protein	PTHR23115:SF184 - TRANSLATION INITIATION FACTOR IF-2, MITOCHONDRIAL (1 of 1)	brown
Potri.001G095600.v3.1	0.420682393	1.125079651	1.842925601	2.625733927	1.053069497	1.438797668	0.864722542	3.584844657	1.078837123	1.965712837	1.733423089	3.092623055	0.63019703	0.888616591	0.562892311	0.776887001	2.281916603	2.59473863	2.301969899	1.70163264	2.398984029	2.866904072	2.687488126	2.281030185	1.914740875	1.698465495	1.797252631	2.042394718	0.471245307	2.034021959	2.960781927	-0.950413704	1.037848346	AT3G59140.1	ATMRP14,MRP14	multidrug resistance-associated protein 14	3.6.3.44 - Xenobiotic-transporting ATPase / Steroid-transporting ATPase (1 of 72)	blue
Potri.001G095800.v3.1	5.644780046	5.576438141	5.843782232	5.79720824	4.890349507	5.419594834	5.78075285	5.820320761	5.734777604	5.188102574	5.748355952	5.611864292	5.687239392	5.43689981	5.725759879	5.695942926	5.83115819	5.817810186	5.623537698	5.971671598	5.443105895	5.749972311	4.218144611	4.69552283	5.462861368	5.597617948	5.313549308	5.686447735	5.259319958	5.345534925	5.57893547	5.55856177	5.663610743	AT5G41670.2		6-phosphogluconate dehydrogenase family protein	6-phosphogluconate dehydrogenase family protein; [ co-ortholog (1of2) of At1g64190, At5g41670, ]	tan
Potri.001G096000.v3.1	2.613942845	2.851546337	2.973257332	2.179930807	2.563897662	2.26711112	3.455447222	3.349574626	2.920890829	1.974994775	1.984246816	3.149298673	3.292370195	3.302460277	1.9511618	1.187277291	3.526402265	3.455330108	2.68578566	0.446261697	3.052204733	2.687236747	1.865544433	1.692725323	2.931658566	3.41189121	2.302989857	2.463363929	2.800934868	2.807723318	2.899404678	3.544159509	2.605463132	AT4G23720.1		Protein of unknown function (DUF1191)	similar to expressed protein in Arabidopsis thaliana; similar to expression supported by MPSS; [ co-ortholog (1of2) of At4g23720, ]	black
Potri.001G096100.v3.1	2.39975821	2.764177331	2.88346997	2.84623454	3.230855344	3.324557216	3.027224324	2.504043822	2.859316942	3.10083085	2.726645007	2.552181873	2.921827839	2.776728852	3.277322013	2.880283166	3.1632154	2.37565319	2.652039995	2.751572572	2.754891289	2.404649202	0.728267217	1.358146281	2.587681445	3.048829121	3.452782794	2.553741216	3.087119604	2.996392089	2.492273826	3.048943314	2.92726759	AT3G61600.1	ATPOB1,POB1	POZ/BTB containin G-protein 1	PF00651//PF07707 - BTB/POZ domain (BTB) // BTB And C-terminal Kelch (BACK) (1 of 4)	brown
Potri.001G096200.v3.1	3.198717284	3.14455291	2.852177042	2.973116562	2.978443488	3.458237326	3.270022977	3.59814506	3.358798138	2.58620554	3.003014885	3.281407218	3.030252543	3.040516548	2.93497677	2.512566391	3.47352524	3.3393303	3.427490089	3.216336709	3.195876126	3.112724634	1.912583666	1.577364638	3.074546428	3.34086073	2.566319372	3.204567019	3.1478509	3.141803925	2.964265606	2.898572968	3.954800301	AT5G41620.1			PTHR31071:SF9 - INTRACELLULAR PROTEIN TRANSPORT PROTEIN USO1-LIKE PROTEIN (1 of 3)	tan
Potri.001G096400.v3.1	3.260576521	2.763477254	1.040662471	4.18931779	3.612667811	3.5783624	3.222665705	1.514425805	3.16782745	3.968739766	1.491858459	3.480692705	0.435378751	1.101967227	1.068861635	2.438248895	0.581844266	2.900101571	1.594226417	2.799599286	2.86266921	3.264619987	-0.125591178	0.44443034	0.572709292	1.999178489	3.494353945	1.176673595	3.261156837	3.842502548	3.078619146	1.08276149	3.329454365	AT5G41610.1	ATCHX18,CHX18	cation/H+ exchanger 18	similar to cation/hydrogen exchanger; similar to putative (CHX18); similar to monovalent cation:proton antiporter family 2 (CPA2) member; similar to PMID:11500563; similar to cation/hydrogen exchanger; similar to putative (CHX18); similar to monovalent ca	tan
Potri.001G096900.v3.1	4.540455637	5.8928786	6.070802852	6.640755226	5.420462941	5.527473375	6.609849143	6.026258883	5.314295258	6.194188753	4.859356791	6.919325869	6.16170534	5.504108776	6.183627237	5.733581885	6.545492499	7.044586233	5.427469359	4.056402743	6.263026335	6.35086372	5.592046357	5.84376288	6.428622452	5.969431805	6.213233013	6.019636462	5.785319304	6.262911958	6.179041199	6.92634672	3.519568839	AT4G23690.1		Disease resistance-responsive (dirigent-like protein) family protein	similar to pathogenesis-related protein. [ORG:Pisum sativum]; [ co-ortholog (6of6) of AAF25371, P13240, AAD25355, AAB18669, 1604467C, T06433, AAF25372, AAA33662, ]	blue
Potri.001G097200.v3.1	6.710546009	6.42834857	5.692666366	5.880869684	5.695293319	5.884278057	5.661413439	6.116857507	6.797682495	6.124568664	5.94507965	5.606935275	6.093181074	6.016799215	5.999187435	6.550567813	5.854743409	5.822609712	6.606911301	7.584637983	5.983054845	6.109625908	5.300106266	5.11960587	6.085340146	6.399099321	5.571976623	6.296603794	5.795602397	5.614225257	5.808437997	5.604906007	7.160211814	AT1G64140.1			PTHR31827:SF14 - F22C12.10 (1 of 2)	turquoise
Potri.001G097400.v3.1	4.18994183	3.308981755	3.984507699	3.964964174	3.94407074	3.87945841	4.447161654	3.990826241	4.160151945	3.958439729	3.376365831	4.131517535	4.209985397	3.659173947	3.951689441	3.354113627	3.420762041	4.067660106	3.548451205	4.059349907	3.648402028	3.981727447	3.007658348	3.922156701	3.841167351	3.883289352	3.69998747	3.593345369	4.031301972	3.968188009	3.804888393	4.492455889	3.764436297	AT4G23650.1	CDPK6,CPK3	calcium-dependent protein kinase 6	similar to calcium-dependent protein kinase 1. [ORG:Vicia faba]; [ co-ortholog (2of6) of CAC41022, 1S6I_A, A43713, CAE54079, AAB00806, AAK26164, AAP03012, CAC41023, CAC41003, P28583, CAC44471, AAV28169, CAC83060, AAK38161, AAB21539, ]	blue
Potri.001G097500.v3.1	2.90856315	2.644660212	2.815603305	3.118853592	2.371956991	2.45985914	2.736485205	2.841132306	2.981755198	2.936031553	2.329540646	2.8627857	2.732400014	2.585054523	3.333868863	3.203681155	3.122893874	3.171150052	3.145054364	2.934469544	2.938392324	2.794034376	1.582341404	1.657207309	2.690145461	1.730450923	2.582445845	2.919720479	2.68556175	2.868081201	2.954408112	2.637028593	2.866188274	AT5G60750.1		CAAX amino terminal protease family protein	PTHR10794:SF58 - CAAX AMINO TERMINAL PROTEASE FAMILY PROTEIN (1 of 2)	orange
Potri.001G097700.v3.1	7.982370078	8.085783915	8.121234999	7.883867595	8.004369713	8.013847301	8.147539875	8.022713882	8.206242522	7.782204672	7.492198035	7.472313276	8.273931548	7.812011494	8.307853649	7.705091154	8.00829655	7.737435143	8.173011173	8.79405851	8.006251696	7.671319022	7.074324515	6.954923773	7.950106973	8.121025526	8.0163789	7.779780791	7.932558322	7.944708607	7.431580463	8.080062066	8.435087371	AT1G64090.1	RTNLB3	Reticulan like protein B3	reticulon family protein; weakly similar to SP|O95197|Reticulon protein 3 Neuroendocrine (specific-protein like-{Homo) {sapiens} ; [ ortholog of At1g64090,]	tan
Potri.001G097800.v3.1	1.340054676	1.258505821	2.307584147	2.094419606	3.41425148	2.949017819	2.659683194	2.454863428	2.609505288	2.392679108	2.355268478	2.232412349	3.037787882	2.124541618	2.299585165	2.301466633	1.57109764	2.168363102	1.740852685	2.791467424	2.234465751	2.597646093	2.313464416	1.98514895	2.022198947	2.555144456	2.354600416	1.988895098	3.12674591	2.70177983	2.392715491	2.376784962	0.428685551	AT4G23620.1		Ribosomal protein L25/Gln-tRNA synthetase, anti-codon-binding domain	PTHR33284:SF1 - RIBOSOMAL L25/TL5/CTC N-TERMINAL 5S RRNA BINDING DOMAIN-CONTAINING PROTEIN (1 of 2)	cyan
Potri.001G098300.v3.1	3.771653266	2.682474872	2.981140338	2.330907475	2.94294005	3.160572024	2.927712592	3.617323309	3.424426255	2.803402985	2.32085669	2.990214127	3.379642403	3.074845257	2.812145084	2.843168057	2.886678742	2.530060077	3.360611419	2.940588879	3.027654171	2.529326266	1.991152305	2.307739144	2.727376046	3.240227069	2.543654234	2.927695522	3.110854466	2.875335985	3.010478957	2.467318708	3.716973928	AT1G64060.1	ATRBOH F,ATRBOHF,RBOH F,RBOHAP108,RBOHF	respiratory burst oxidase protein F	PTHR11972:SF69 - RESPIRATORY BURST OXIDASE HOMOLOG PROTEIN F-RELATED (1 of 2)	turquoise
Potri.001G098500.v3.1	5.819048709	5.101648597	5.057433737	5.035969546	4.978762951	5.094418929	4.97953919	4.786869942	4.843573307	5.503230437	4.416701377	4.870036175	5.113425567	5.121134561	4.900857035	4.725235098	4.843684373	4.805429466	5.077578348	5.497819645	4.914452342	4.664223349	3.459913916	3.992240829	4.997312226	5.24630152	5.229622879	4.868758239	4.59568992	5.024450348	4.977670529	4.615589126	5.807622812	AT1G64050.1			PTHR36723:SF1 - F22C12.19 (1 of 2)	greenyellow
Potri.001G098600.v3.1	3.631316749	3.652701219	3.623654392	3.623948594	3.180842734	3.613884886	3.867193064	3.479806069	3.552467259	3.753745321	3.067240573	3.939648529	3.570723983	3.076042136	3.473924796	4.048299982	3.715943007	4.135764908	3.438855843	3.33991028	3.475513389	3.694002113	2.862821394	2.474299495	3.710291442	3.094784086	3.237286832	3.957322932	3.641026914	3.532350521	3.89531164	3.838563656	3.02169443	AT4G11240.1	TOPP7	Calcineurin-like metallo-phosphoesterase superfamily protein	similar to type 1 protein phosphatase-II. [ORG:Vicia faba]; [ ortholog of BAA92333,At4g11240,S46282,At1g64040,P48488,]	darkgreen
Potri.001G098700.v3.1	3.404753544	3.375563823	2.429788383	3.486124842	3.026952718	3.027844976	3.014450622	2.753864769	3.147769275	3.054348641	1.82482588	3.036481579	3.229667466	2.604440771	3.048409784	2.749021938	2.839535178	3.017825007	3.014753833	3.539579525	3.361259873	2.898458424	2.236288488	1.54996521	2.33269593	2.371671373	3.211092209	2.664448515	3.269194049	3.518852167	3.169293205	2.448225326	3.779425858	AT4G11270.1		Transducin/WD40 repeat-like superfamily protein	PTHR22844//PTHR22844:SF185 - F-BOX AND WD40 DOMAIN PROTEIN // SUBFAMILY NOT NAMED (1 of 2)	tan
Potri.001G099200.v3.1	1.935358171	2.636806039	2.795652485	3.163285191	2.412912107	2.316700564	2.800242908	2.500105817	2.80826137	2.885277477	2.958414812	2.84747573	2.443975102	2.476095803	2.972885419	2.732082129	2.844099202	3.033925804	2.265064655	2.975937386	2.686764712	3.114703824	1.430578947	2.100985184	2.524340504	2.764473838	2.767621504	2.77642972	2.677776922	2.948358747	2.704699986	2.920844627	1.365140596	AT5G41560.1			similar to expressed protein in Arabidopsis thaliana; [ ortholog of At5g41560,]	darkgreen
Potri.001G099600.v3.1	5.226000286	5.486989636	5.785660237	5.242306153	5.784019993	5.703399189	5.824128798	5.74721587	4.905348181	5.332587824	5.221750075	5.133722658	6.021403185	5.507662271	4.911653338	5.378147013	5.238731688	5.522970577	6.017512223	5.564660641	5.397951782	5.350828199	4.201717975	4.98568142	5.728416306	5.512822682	5.885828016	5.372256289	5.541639211	5.717945029	5.181968544	4.987899922	5.247933819	AT1G63940.2	MDAR6	monodehydroascorbate reductase 6	similar to Monodehydroascorbate reductase; similar to chloroplast precursor (EC 1.6.5.4) (MDAR).; [ ortholog of At1g63940,]	brown
Potri.001G099700.v3.1	6.604669859	6.42972589	6.791889084	6.866318321	6.555479057	6.588303184	7.30979497	6.229978621	6.511448664	6.702770127	6.018244547	6.749617282	6.662973579	6.831957345	6.080719697	6.062915372	6.816163043	6.61243211	6.808257131	5.408591273	6.649241428	6.795364665	6.101916458	6.03772098	6.810278181	6.748671256	7.094313381	6.098637147	6.498822176	6.828333734	6.521797257	7.164469937	5.774143729	AT1G63930.1	ROH1	from the Czech \'roh\' meaning \'corner\'	similar to expressed protein in Arabidopsis thaliana; similar to expression supported by MPSS; [ co-ortholog (2of2) of At1g63930, ]	blue
Potri.001G099800.v3.1	3.959718834	5.311591724	5.218920453	5.914924351	5.386494469	5.445254365	5.206848174	4.793305976	4.167143462	5.485049324	4.562801549	5.134596195	5.16054197	4.523843173	5.88210529	5.5480996	5.70526077	5.586814876	4.000302621	2.776342868	5.671424072	5.457922038	4.563385264	4.810307506	5.537117799	4.34997856	5.833609472	4.83959886	5.384221151	6.263716527	5.136282802	5.544398928	3.612513177	AT1G63910.1	AtMYB103,MYB103	myb domain protein 103	PTHR10641//PTHR10641:SF667 - MYB-LIKE DNA-BINDING PROTEIN MYB // SUBFAMILY NOT NAMED (1 of 2)	blue
Potri.001G100000.v3.1	5.216800989	4.164599256	3.741524485	3.040408813	3.831317283	4.599053091	3.420821597	4.738205665	5.478839612	3.511852257	4.461174847	3.757481345	4.117513137	4.189218715	2.986718232	4.028388797	4.44143816	3.351241015	4.016444201	5.109525321	3.642987633	3.913931835	3.295519766	3.519334701	4.313474594	4.185020509	3.101091053	4.115827624	3.890831391	3.670555716	4.218608534	3.664507941	5.673079308	AT4G23500.1		Pectin lyase-like superfamily protein	PTHR31339:SF7 - POLYGALACTURONASE-RELATED (1 of 4)	turquoise
Potri.001G100100.v3.1	7.973756256	8.741249471	7.855930478	7.896750515	7.983027147	8.087517134	8.561289403	8.027722252	8.35180999	7.874999311	7.907248629	8.19304015	7.651892937	7.911764992	8.458255978	7.384306811	8.392960089	8.524776972	8.181197389	6.604495019	8.497983591	7.370213067	5.423778915	5.942202981	8.262619849	6.827958198	8.262482567	7.563640972	8.114560473	8.556222331	7.768072589	8.104076582	7.26589156	AT1G69230.1	SP1L2	SPIRAL1-like2	PTHR33403:SF2 - PROTEIN SPIRAL1-LIKE 5 (1 of 2)	blue
Potri.001G100300.v3.1	1.242373255	0.967243444	1.294424337	1.67242003	1.513026825	1.685219502	1.266962642	1.557817498	2.084871579	1.106358274	1.786861657	1.777946099	0.870766349	1.083319786	1.373458034	1.547414183	0.856055033	1.783396692	1.227029955	2.538210933	1.310028499	1.61843304	1.017210437	0.584071176	1.048897272	1.186273999	0.886710352	1.299306712	1.160449047	1.200304329	1.207679607	0.627048813	1.148814358	AT1G28140.1			similar to expressed protein in Arabidopsis thaliana; similar to cytochrome oxidase 1 GI:1289267 from (Xantholinus sp.); [ ortholog of At1g28140,]	turquoise
Potri.001G100700.v3.1	5.110323511	4.949432029	5.417088013	5.320590811	5.463853352	5.205966362	5.641651613	5.100004995	4.997896595	5.343629493	4.358389346	5.081168155	5.70675256	5.019833531	5.439481404	4.00199982	5.51224958	5.007509411	5.312302195	4.164670927	5.303982064	5.098678687	3.848792535	4.177438839	5.599844712	4.942452654	5.439726222	4.461485566	5.155902343	5.14962818	4.733335908	5.375285982	4.742372419	AT5G41460.1		Protein of unknown function (DUF604)	similar to fringe-related protein; similar to hypothetical protein GB:AAC23643 (Arabidopsis thaliana) + + weak similarity to (Fringe Schistocerca)(gregaria:GI)6573138; similar to Fringe encodes; [ co-ortholog (1of2) of At5g41460, ]	brown
Potri.001G100900.v3.1	2.781411679	3.240792389	3.434356983	3.379152525	2.762332477	3.261522455	3.398867199	3.348036994	3.640977038	3.440092449	3.194853563	4.145588318	3.50604913	2.773270053	3.048218753	1.838717465	3.721086278	3.879271966	3.393032074	2.927790005	3.605546683	3.843441187	3.044937441	2.673734369	3.413634924	2.935134335	2.486334633	3.167931857	2.862828496	3.753936275	3.696535379	3.559325113	2.980204726	AT1G63850.1		BTB/POZ domain-containing protein	NA	black
Potri.001G101100.v3.1	7.361279544	7.265462646	7.504835441	7.139996738	7.518513149	7.079899717	7.45787122	6.979352058	7.244142222	7.318771404	7.028931049	6.992803186	7.445557854	6.99202285	6.846835783	7.194076105	7.042331674	7.033513876	7.234445857	5.978808756	7.232103994	7.047335166	7.03127018	6.569187938	7.339308542	6.028509476	7.923875169	6.99434781	7.080854941	7.37990078	6.663961923	7.540625604	6.326657978	AT1G63830.2		PLAC8 family protein	NA	brown
Potri.001G101300.v3.1	5.447099479	5.149223276	5.303519779	5.39325551	4.950149576	4.843015303	5.60048938	5.257414599	5.262630368	5.162122382	5.337647151	5.306845692	5.125309715	5.026200347	5.885351346	4.990987861	5.252437256	5.184580329	5.200920223	5.55217426	5.272754773	5.431386911	4.714600263	5.119637475	5.557330594	4.974044414	5.31927462	5.147134244	5.193983869	5.458201425	5.473749153	5.647122561	5.642151143	AT5G41370.1	ATXPB1,XPB1	homolog of xeroderma pigmentosum complementation group B 1	similar to DNA repair protein and transcription factor; similar to putative (XPB2); similar to SP|P49135|TFIIH basal transcription factor complex helicase XPB subunit EC (3 6.1.Basic.-) (transcription factor 2 89 kDa subunit {Mus) {musculus} ; [ co-orthol	tan
Potri.001G101400.v3.1	5.50566862	5.910245085	5.682003863	6.211756844	5.322864547	5.655745437	5.873845968	5.679194071	5.100898557	5.885110428	5.492859625	5.772353874	5.608229829	5.142075716	5.879751901	5.577556374	5.981422982	6.115413476	5.566564438	5.702218249	5.712450128	6.14669502	5.206241352	5.180057536	5.906043665	6.066450095	5.924369783	5.293629652	5.524765372	6.132106822	5.418056648	5.915607533	5.47774484	AT4G23460.1		Adaptin family protein	K12392 - AP-1 complex subunit beta-1 (AP1B1) (1 of 2)	blue
Potri.001G101600.v3.1	4.259964913	4.123480713	4.441831323	4.094364649	4.070956335	3.855158283	4.88668702	4.11606767	4.243834053	4.412024555	4.337974912	4.459959681	4.206721513	4.386304515	4.332054969	4.253228523	4.505233524	4.653113514	4.616375614	5.019928078	4.317971545	4.448392127	2.589146189	3.426139671	4.1358373	5.054558168	4.366886433	4.51748103	4.331697817	4.188913832	4.278854961	4.575893594	5.42672559	AT1G75060.2			PF13867 - Sin3 binding region of histone deacetylase complex subunit SAP30 (SAP30_Sin3_bdg) (1 of 4)	tan
Potri.001G101700.v3.1	5.510917055	5.558924781	5.684649162	5.769618995	5.818624054	5.624983459	5.135351932	5.702406741	5.665018199	6.009841235	5.684264899	6.018576229	5.597740323	5.7114925	5.630213887	5.200906968	5.816531014	5.297160402	5.507167038	5.208069453	5.690392739	5.565269391	4.724028889	4.983488486	5.83812507	5.371663999	5.550174224	5.644589687	5.545036456	5.644192384	5.651782169	5.697188091	5.503898197	AT5G41350.1		RING/U-box superfamily protein	zinc finger (C3HC4-type RING finger) family protein; similar to C3HC4 type (RING finger); [ co-ortholog (1of2) of At5g41350, ]	pink
Potri.001G101800.v3.1	5.051241033	5.941470456	5.74647329	5.658137645	5.985219855	5.526625013	5.423029417	5.651283431	4.593273128	5.808988698	5.144445789	5.64643535	5.528382045	5.642067565	5.568415186	4.655143707	5.461334365	5.4370978	5.547702893	3.912229711	5.949165076	4.879778188	3.665690106	4.307918018	5.772276028	5.024099909	5.791501256	5.190285137	5.293301808	5.459973521	5.180129913	5.425259808	4.543645119	AT4G11400.1		ARID/BRIGHT DNA-binding domain;ELM2 domain protein	PF01388 - ARID/BRIGHT DNA binding domain (ARID) (1 of 15)	brown
Potri.001G101900.v3.1	2.125222114	1.752500208	2.505462994	2.792269046	2.301147213	2.874427934	2.675061127	2.54555392	2.56632751	2.599580224	1.928752764	1.990411085	2.164574999	2.081860522	2.247455531	2.902831509	2.656686085	1.992356231	2.252698209	2.34666617	2.341145902	3.19733559	1.821564117	2.322496526	2.763277859	1.843369496	2.734639544	2.368768896	2.823594036	2.857911609	2.728819595	2.403311499	2.084626588	AT1G63800.1	UBC5	ubiquitin-conjugating enzyme 5	similar to Ubiquitin-conjugating enzyme E2-21 kDa 3 (EC 6.3.2.19) (Ubiquitin- protein ligase 6) (Ubiquitin carrier protein 6).; [ co-ortholog (1of2) of At5g41340, At2g46030, At1g63800, ]	blue
Potri.001G102200.v3.1	3.812684537	2.726493905	2.379508026	2.712790002	2.977193472	3.140335479	2.093690919	2.151383846	3.247415465	3.137481329	3.650567017	1.278280993	2.301617177	2.239928055	3.183583223	3.53917726	2.390289957	1.775875884	2.928951608	4.059292527	2.42504493	2.375787141	1.360160328	1.614042236	2.6236246	2.828919345	2.519194351	3.128171136	2.425129651	2.108872227	2.198876071	1.844857246	3.896054075	AT5G52430.1		hydroxyproline-rich glycoprotein family protein	NA	turquoise
Potri.001G102300.v3.1	3.37653058	2.418329242	2.136692782	2.346786705	2.834115437	1.900681206	2.536670207	2.208192868	3.513547625	2.83882864	3.290533252	2.117923902	2.87937833	2.474753801	3.396342097	3.176983944	1.182923058	1.422695506	2.165152126	4.035736167	1.501922566	2.442583953	1.828761228	1.995286487	1.090575447	1.914681466	2.171336324	2.857563364	2.738874986	1.690266898	2.13306962	3.075871053	2.626116716	AT5G41330.1		BTB/POZ domain with WD40/YVTN repeat-like protein	similar to potassium channel tetramerisation domain-containing protein; [ co-ortholog (2of2) of At5g41330, ]	turquoise
Potri.001G102400.v3.1	-0.166315343	0.243448239	-0.335137644	1.055799343	-0.152226929	1.280506815	-1.54036485	1.150831325	3.485758925	1.125150151	3.141115893	-2.30083854	-0.440995306	2.625916515	-0.540496363	0.990733895	-0.03758084	-0.376228173	0.169873359	3.426260725	1.045221518	2.059516398	-1.653420436	0.629915256	0.969861861	3.865089948	0.17954801	2.280798569	0.307747843	0.172369205	0.432994507	-0.913380131	-0.005998456	AT4G11650.1	ATOSM34,OSM34	osmotin 34	PTHR31048:SF19 - OSMOTIN-LIKE PROTEIN OSM34 (1 of 2)	turquoise
Potri.001G102501.v3.1	2.935984369	2.715286278	3.028107905	3.689876709	3.633118831	3.113466027	2.994145395	3.242020057	2.88785217	3.636615851	3.760596073	3.867143852	3.110307618	3.710493511	3.616112217	2.869038931	2.640559452	3.150408015	3.209194603	4.612789172	3.639612792	2.82446506	2.001773417	3.912121916	3.743666955	4.470157107	4.237140363	3.402632117	4.118397666	3.105796403	3.786188421	3.937890136	4.645882159	AT1G12770.1	EMB1586,ISE1	P-loop containing nucleoside triphosphate hydrolases superfamily protein	PTHR24031:SF303 - DEAD-BOX ATP-DEPENDENT RNA HELICASE 47, MITOCHONDRIAL (1 of 3)	pink
Potri.001G102900.v3.1	5.117474267	4.519567602	5.067313483	5.003698507	5.734267985	5.416273286	5.032183331	5.270075609	4.770396491	5.295423128	4.507770741	5.097481623	5.202414483	5.336054532	4.457947002	4.59089989	4.287484176	4.53322603	5.126542432	4.317739008	4.796480173	4.957932374	5.014939506	4.997440704	5.271687506	5.464022556	5.6234781	4.945020897	5.246112549	4.836021497	5.310100176	5.0668764	4.355859267	AT1G63700.1	EMB71,MAPKKK4,YDA	Protein kinase superfamily protein	PTHR24361//PTHR24361:SF341 - MITOGEN-ACTIVATED KINASE KINASE KINASE // SUBFAMILY NOT NAMED (1 of 2)	brown
Potri.001G103400.v3.1	1.772808667	1.048807615	-0.451548812	1.091513875	1.36746979	0.79718056	-0.703888868	1.395654405	2.098247773	0.991369889	2.504306791	1.146310804	1.186252754	-0.261015779	0.038186069	0.356920053	0.926341129	0.805051763	1.326315413	2.572395268	0.591838162	0.059119168	0.238189314	0.357690779	0.360656268	1.458520663	0.539340967	1.354091761	0.993081412	-0.097018665	0.876300267	-1.228173653	2.907006447	AT1G63670.3		Protein of unknown function (DUF3741)	PTHR21726:SF30 - PHOSPHATIDYLINOSITOL N-ACETYGLUCOSAMINLYTRANSFERASE SUBUNIT P-LIKE PROTEIN (1 of 3)	turquoise
Potri.001G103600.v3.1	4.192173247	1.827053937	2.663325338	3.497727198	2.139527551	2.470074972	2.49112806	3.272031795	3.683753236	2.777155379	3.498250491	2.900840443	2.861185878	2.689444396	2.198479134	2.862850307	2.512725301	2.851141826	2.347207391	3.132915196	2.406031943	2.192925919	2.107290508	2.294809104	2.717341058	2.288863543	2.070031692	3.482027304	2.461487951	2.229654937	3.132482585	2.47294099	3.026834505	AT5G41315.1	GL3,MYC6.2	basic helix-loop-helix (bHLH) DNA-binding superfamily protein	similar to regulator of anthocyanin biosynthesis pathway. [ORG:Fragaria vesca subsp. vesca]; [ co-ortholog (1of2) of At1g63650, AAK33141, AAM28200, At5g41315, ]	turquoise
Potri.001G103700.v3.1	1.696354543	-0.066214731	-0.460081537	0.696324948	-0.734386304	0.369067585	-0.183075211	0.674357242	0.943775747	0.259468934	1.629120524	0.37889333	0.165793732	0.396276985	0.037720228	0.535299516	-0.531539483	-1.445870499	0.169873359	2.107665149	-0.335152809	-0.224781177	-2.215573019	-0.631927306	0.191073428	1.602741973	-0.754290284	0.942319288	-0.875122459	-0.827102099	1.209529587	-0.120444529	2.218617346				NA	turquoise
Potri.001G103800.v3.1	2.777784734	2.617250976	2.444163311	2.936527651	1.967064368	2.400819892	2.161142768	2.658320468	2.796562563	2.553296167	2.500790184	2.937539742	2.687425444	2.207451745	2.626108937	2.706620074	2.942357067	2.843720072	2.295707625	2.974242222	2.328126108	2.715787816	1.44125805	1.719113959	2.687057391	1.738754735	2.440980118	2.902461885	1.853023551	2.681326783	2.557442176	2.734070083	2.243578234	AT4G23330.2			PF10157 - Uncharacterized conserved protein (DUF2365) (DUF2365) (1 of 1)	lightgreen
Potri.001G104000.v3.1	2.083218654	2.142726322	3.331270533	2.966615322	3.0532311	2.888975797	2.904062998	2.881689723	1.644062642	3.003321349	1.978434205	3.490609125	3.19506279	3.382290229	3.064946716	2.866291249	2.918428011	3.23934753	2.449831138	1.264521668	2.836059204	2.953300128	1.850557054	2.652638013	3.058640597	3.074308527	3.059633647	2.908245386	2.985332417	2.697634567	2.806529079	3.053210995	2.687305211	AT1G63640.1		P-loop nucleoside triphosphate hydrolases superfamily protein with CH (Calponin Homology) domain	similar to kinesin motor protein-related; [ co-ortholog (1of2) of At5g41310, At1g63640, ]	brown
Potri.001G104200.v3.1	2.125222114	2.254381171	2.782295489	2.90227028	2.533950732	2.524539709	2.83629238	2.703306988	1.300457573	3.233275402	1.610773817	3.090853337	2.006431129	2.781172133	3.304494152	1.297881629	2.524197018	2.764298263	2.408858201	1.062868345	3.17766509	2.675176963	1.44125805	2.546145768	2.57970162	3.088220991	2.767112197	2.309463812	3.088981006	3.014911823	2.794066649	2.46086617	3.138305282	AT4G11450.1		Protein of unknown function (DUF3527)	similar to expressed protein in Arabidopsis thaliana; [ co-ortholog (1of2) of At1g63520, ]	blue
Potri.001G104300.v3.1	4.513123236	4.810659713	5.06203039	4.875844278	5.920636112	5.436485043	4.486244313	4.593717833	4.329552178	4.942905225	4.415182736	4.724046084	5.262202979	5.339966904	4.294205816	5.057503413	4.530780017	4.514714203	4.924396203	4.161123045	5.008243246	4.58190152	4.312580105	4.208085568	5.439520361	4.90561913	5.546261204	4.83001621	5.223260674	4.850929079	4.733599958	4.946148523	3.98848106	AT4G11560.1		bromo-adjacent homology (BAH) domain-containing protein	similar to bromo-adjacent homology (BAH) domain-containing protein; [ co-ortholog (1of3) of At4g23120, At2g25120, At3g43990, At4g11560, ]	brown
Potri.001G104500.v3.1	3.183447625	2.655220046	3.254419317	2.748535931	2.685613827	2.714496785	2.977179561	2.702430477	3.229906779	2.651636961	3.190979649	2.966011601	2.986563002	2.412845047	2.519160404	3.371758461	2.569997008	3.094982256	3.116766257	3.695392116	2.788975833	3.076488038	2.922361507	1.586095836	2.377851191	2.970352503	2.670397183	3.054133293	3.036640407	2.507845614	3.07413733	3.420293	3.192163157	AT4G23100.1	ATECS1,CAD2,GSH1,GSHA,PAD2,RML1	glutamate-cysteine ligase	6.3.2.2 - Glutamate--cysteine ligase / Gamma-glutamylcysteine synthetase (1 of 2)	tan
Potri.001G104600.v3.1	6.537540423	7.206927818	7.698734784	8.22815015	6.822064507	7.00721002	7.805509799	6.830332156	5.902759635	7.65625584	6.242981106	7.659979325	7.417619469	6.67567389	7.409841868	7.074657638	6.984893878	7.628235398	6.704854727	4.60249401	6.806787213	7.550415679	7.478303277	7.736204166	7.516148088	7.281084515	8.373067499	6.570474631	7.239684188	8.083819433	6.806062359	8.12561701	5.541338481	AT5G12250.1	TUB6	beta-6 tubulin	PTHR11588//PTHR11588:SF72 - TUBULIN // SUBFAMILY NOT NAMED (1 of 1)	blue
Potri.001G104700.v3.1	4.736529337	4.185123777	4.481856891	4.333160957	4.423860819	4.192902429	4.577032914	4.149870108	4.234203944	4.556225088	4.749076954	3.805953705	4.400490673	4.251399738	4.828492459	4.250181889	4.16245792	4.144255979	4.549444895	4.834890056	4.150143394	4.294302692	3.556832615	3.996330005	4.121750262	4.805788136	4.399316866	4.53772732	4.150477221	4.246310806	4.053737566	4.494377435	5.314529286	AT1G63500.1		Protein kinase protein with tetratricopeptide repeat domain	protein kinase family protein; similar to protein kinase domain containing protein; [ co-ortholog (1of2) of At5g41260, ]	greenyellow
Potri.001G105100.v3.1	5.639769308	5.510433755	4.814277823	4.793835589	4.649386458	4.955568241	5.297788156	4.953551408	5.941133746	4.702641582	5.417483624	4.99350744	4.61363795	4.983596142	4.913486322	4.78976759	5.283161656	5.04133914	5.289156955	6.116036307	5.050115023	4.896382004	3.407576893	3.36130849	4.826712386	5.021282419	4.965404602	5.267025363	4.96839302	5.078524823	5.159348717	4.438367198	5.77173086	AT1G63460.1	ATGPX8,GPX8	glutathione peroxidase 8	PTHR11592:SF27 - GLUTATHIONE PEROXIDASE 8-RELATED (1 of 1)	turquoise
Potri.001G105600.v3.1	4.235295252	3.835954995	4.544502524	4.269587465	3.802410545	4.296240381	3.8968577	4.264418803	3.881469196	4.19286811	3.499228022	4.23342402	4.431266091	4.134927989	3.381481687	4.550501808	3.940816701	4.151622896	4.037334029	3.503499165	3.766919467	4.079036228	3.491813822	3.255837404	4.210432448	3.146552761	3.946539581	4.241870166	3.912509489	3.828738382	3.916679912	4.183594249	3.081537653	AT5G41240.1	ATGSTT2,GST10B,GSTT2	glutathione S-transferase THETA 2	similar to glutathione S-transferase. [ORG:Euphorbia esula]; [ co-ortholog (1of3) of At5g41210, At5g41220, At5g41240, AAF64449, ]	brown
Potri.001G105800.v3.1	6.141815005	4.619597808	3.195259732	2.833088192	4.455779633	3.584515996	3.094316579	3.810275982	4.973766127	3.404727315	3.943468791	2.557580786	4.325697522	3.859188555	4.917142529	4.873510231	3.609367667	2.397490247	3.85854034	4.594229731	3.960880653	3.959378691	1.724751634	2.107630986	5.126548626	5.085215629	3.054645516	4.896612333	4.353966113	4.144916141	3.663880113	3.486500173	6.471240296	AT1G63440.1	HMA5	heavy metal atpase 5	K17686 - Cu+-exporting ATPase (copA, ATP7) (1 of 6)	turquoise
Potri.001G105900.v3.1	4.689063725	4.20941896	3.693615734	4.820059889	3.611868317	3.681887647	3.315222129	4.525032314	4.325572774	4.085868013	5.293490978	4.224815002	3.810587675	3.926161652	5.397480058	5.145225551	4.146398092	3.982097709	3.782319984	4.316623733	4.206605408	4.256514934	3.029116337	3.54905165	4.334594812	3.767346311	2.975748117	4.698803498	4.042301833	3.528202138	4.910404213	3.569228452	4.394628705	AT3G48990.1		AMP-dependent synthetase and ligase family protein	6.2.1.8 - Oxalate--CoA ligase / Oxalyl-CoA synthetase (1 of 2)	turquoise
Potri.001G106000.v3.1	1.899302253	2.025468436	1.990121588	2.311682116	0.753192243	1.685219502	1.573039035	1.685087092	2.152518201	2.265022765	2.459561076	1.902205032	1.434273337	1.820528224	2.838149646	1.901486125	1.962919492	2.412576894	0.952809975	2.174120942	2.247893213	2.023163852	0.849852375	0.969986821	1.974096273	0.522933356	1.920779887	1.853740282	2.260079351	1.912907475	2.276348646	1.88202221	1.842860483	AT4G11640.1	ATSR,SR	serine racemase	4.3.1.17 - L-serine ammonia-lyase / Serine deaminase (1 of 1)	lightgreen
Potri.001G106100.v3.1	6.23648541	7.389214636	7.662719296	8.210130407	6.204487197	6.65996975	8.084622118	6.394101429	5.972839756	7.620172996	6.222922299	7.936829435	7.347914082	6.581310042	7.631732829	7.319748975	7.618575486	8.023676388	6.17815304	5.002116131	7.065788446	7.578600064	6.334485139	6.947588239	7.527192378	6.735235705	7.707839263	6.520590962	6.622115567	7.865383236	7.099355365	8.523476934	5.430609409	AT5G23860.2	TUB8	tubulin beta 8	PTHR11588//PTHR11588:SF114 - TUBULIN // SUBFAMILY NOT NAMED (1 of 5)	blue
Potri.001G106600.v3.1	3.424189577	3.541149617	2.808187137	3.148681022	3.516332213	3.2446775	3.446439862	3.392643058	3.802279525	3.38427627	3.178761568	3.224615183	3.172116756	3.640404449	3.414111022	2.35281813	3.251071873	3.454726817	3.435170695	3.065651499	3.642746196	3.606238008	3.546895519	3.379244211	3.586287913	2.892524051	3.582241657	2.7907907	3.347123771	3.711713571	3.241122213	3.033458669	2.990508727	AT1G63430.1		Leucine-rich repeat protein kinase family protein	similar to leucine-rich repeat transmembrane protein kinase; putative; similar to 1 predicted transmembrane domain containing protein; [ ortholog of At1g63430,]	blue
Potri.001G106700.v3.1	3.006156054	1.949149571	2.762057868	3.056506517	2.892943531	2.86658773	3.201814905	2.483011157	1.458629396	3.816429541	1.200975469	3.107982697	2.71564042	2.629272052	2.253580386	2.481005199	2.665097702	2.236181977	2.4803811	-0.609351122	2.60037484	3.087696074	1.911007572	1.724184156	2.730699772	3.146552761	3.621785527	2.462828076	3.130649201	2.754222003	2.7675733	2.552748868	1.503347791	AT1G63300.1		Myosin heavy chain-related protein	KOG4807 - F-actin binding protein, regulates actin cytoskeletal organization (1 of 1)	brown
Potri.001G107000.v3.1	6.755663093	7.220229516	7.898258992	8.279206392	7.46675302	7.662745354	8.072635407	6.844935433	6.225877793	8.079601665	6.330038713	7.90531897	7.806924737	7.127406628	7.881247923	7.657794376	7.448999242	7.906586543	6.814216403	5.237872548	7.550407099	7.629505326	7.231475475	7.64544236	7.766065336	7.088053894	8.397833219	7.121053604	7.598463742	7.891512823	7.482236438	8.288381815	6.168922821	AT5G23750.1		Remorin family protein	PF03766 - Remorin, N-terminal region (Remorin_N) (1 of 5)	blue
Potri.001G107200.v3.1	6.605687869	6.521251592	6.2555593	6.406106236	6.117854	6.464393036	6.760114871	6.050382096	6.046690062	6.150385019	6.230353038	6.18892926	6.434728938	6.264515371	6.762490499	5.931191817	6.363105436	6.324662763	6.586536498	6.186328191	6.363679532	6.444332436	5.728145528	5.163833528	6.5201339	6.544265189	6.565381401	5.859584234	6.355107127	6.679027077	5.973962348	6.57824814	6.890409348	AT1G63260.2	TET10	tetraspanin10	senescence-associated family protein; similar to senescence-associated protein 5 (Hemerocallis hybrid cultivar) gi|3551954|gb|AAC34855|; senescence-associated family protein; similar to senescence-associated protein 5 (Hemerocallis hybrid cultivar) gi|355	greenyellow
Potri.001G107300.v3.1	3.29295978	4.025102591	4.272612246	4.910869755	3.740730794	4.328763737	3.596860093	4.352349762	2.931587794	4.341785798	3.860728178	4.732062684	3.50234004	4.498867923	3.497628264	3.33687315	3.681556905	4.399913326	4.552796484	4.112028628	4.088054825	3.740009792	1.998715148	2.549135088	3.659060706	3.989371452	4.67665117	4.217653383	3.19172867	3.567328853	4.349278265	3.436050096	2.708162495	AT1G63250.1		DEA(D/H)-box RNA helicase family protein	K17679 - ATP-dependent RNA helicase MSS116, mitochondrial [EC:3.6.4.13] (MSS116) (1 of 2)	brown
Potri.001G107500.v3.1	4.642738638	4.938610315	4.767774767	5.103774826	4.321286492	4.649462374	4.92849748	4.604724284	4.877079305	4.819789776	5.099834206	5.058972391	4.46225145	4.296065853	4.784179703	4.981875986	4.939006662	5.041089112	4.621089792	5.324759096	4.692199942	5.113580089	3.706696557	4.016581536	4.862315288	4.64650529	4.722882204	4.889234807	4.693370194	5.011697614	4.733226666	5.014130703	4.74382937	AT4G20330.1		Transcription initiation factor TFIIE, beta subunit	similar to transcription initiation factor-related; weakly similar to Transcription initiation factor IIE; similar to beta subunit (TFIIE-beta) (Swiss-Prot:P29084) (Homo sapiens); [ co-ortholog (1of3) of At4g20330, At4g21010, ]	tan
Potri.001G107600.v3.1	6.282768748	4.922223727	1.8562368	1.466890326	5.192274631	4.039111806	1.820997853	5.221134034	5.955523916	3.266978565	5.624314085	2.809107465	4.174482684	4.224194653	2.639463416	6.885943027	2.871139948	1.830517955	4.146574512	7.49017823	4.096701847	3.546353021	3.603581676	1.498783183	2.715822472	4.392656443	2.769779541	4.642813006	5.098756015	3.35064496	5.118422024	0.919401466	7.090527635	AT4G11650.1	ATOSM34,OSM34	osmotin 34	similar to protein P21. [ORG:Glycine max]; [ co-ortholog (3of7) of PC1121, AAB23170, 1906370A, CAC22342, AAF13707, CAA09229, CAB36911, CAE54084, A33176, P25096, ]	turquoise
Potri.001G108100.v3.1	4.658414187	4.724852668	5.059485615	4.864640155	4.401648195	4.631095629	4.859912109	4.567757919	4.766260899	4.758517944	4.784556683	4.393780161	5.185594153	4.448274999	4.734165174	5.471177036	4.493972196	4.570305963	4.379374956	4.920300734	4.812595445	5.066376046	4.153002728	4.624107232	5.395672225	5.317990728	4.213059652	4.643154327	5.02506322	5.054526225	5.444348281	4.883758301	4.419689609	AT4G11660.1	AT-HSFB2B,HSFB2B	winged-helix DNA-binding transcription factor family protein	similar to heat shock transcription factor HSF29 - soybean (fragment). [ORG:Glycine max]; [ ortholog of CAA87078,At5g62020,S59541,]	darkgreen
Potri.001G108200.v3.1	5.372787572	5.46129046	5.464455942	5.247892826	5.683160856	5.233437233	5.77296018	4.767078392	5.415139469	5.149581361	4.71512055	4.632028482	5.848180881	4.962985594	5.654676953	5.377171986	5.61937588	4.854308508	4.971672767	4.193516997	5.479334788	5.485700945	4.40953581	4.728945662	5.877784549	4.870783947	5.50955215	4.840540693	5.66127769	6.025936422	4.727295713	5.514762552	4.439235285	AT3G47670.1		Plant invertase/pectin methylesterase inhibitor superfamily protein	PTHR31707:SF42 - PECTINESTERASE 1-RELATED (1 of 5)	blue
Potri.001G108300.v3.1	2.090995662	1.4778483	1.866490147	0.281954004	1.189488133	1.583387026	1.525628412	1.571931757	2.539962475	1.11440397	2.421513574	0.701986817	1.42917107	1.707083633	0.421478584	1.68110102	2.316859596	2.00397872	1.76391606	2.834123881	1.479399723	2.058389915	1.130800896	0.574083046	1.507942494	3.296230797	0.408934002	2.520560578	1.387337816	1.001405201	1.725814758	1.623507247	2.662215751	AT2G45760.1	BAL,BAP2	BON association protein 2	PF00168 - C2 domain (C2) (1 of 123)	turquoise
Potri.001G108400.v3.1	3.506479073	3.288506105	3.037967097	2.885434461	2.966826081	3.092155546	2.658216444	2.632771973	3.335293042	3.373056276	2.882841835	2.760191032	2.693838963	3.057077051	3.25493194	3.299637617	3.093093832	2.95499908	3.16183351	3.563903606	2.8112811	2.898244608	2.240605502	2.678895558	3.221295294	3.382841792	2.884638655	3.053701527	2.862996193	3.262587191	2.669824627	2.771697612	3.547382153	AT4G11670.1		Protein of unknown function (DUF810)	PF05664 - Plant family of unknown function (DUF810) (DUF810) (1 of 7)	turquoise
Potri.001G108700.v3.1	3.194368931	3.929179476	4.412195602	5.205935992	4.112833254	4.533479657	4.241446851	4.058229693	3.315869142	4.725386333	3.492571021	4.646874517	4.047347493	4.129051231	3.921155784	4.229246474	4.434075394	4.108080362	3.864991514	1.570336335	4.320627356	4.968038151	4.977441673	5.243283286	4.96092558	4.482289326	5.029654478	3.795222755	4.221489033	5.161876635	4.431265871	3.811686116	2.961498933	AT1G63120.1	ATRBL2,RBL2	RHOMBOID-like 2	rhomboid family protein; similar to Rhomboid family; [ co-ortholog (2of2) of At1g63120, At4g23070, At1g12750, ]	blue
Potri.001G108800.v3.1	4.297174715	3.547727506	3.788139197	4.705195607	3.211459729	3.993562731	4.182823759	4.109748873	4.548566182	4.330606098	4.103446926	4.307120987	3.757236049	3.357981881	3.221144284	2.800850618	3.595305509	3.606182029	3.739272138	4.727490618	3.359485768	4.244421429	4.331697054	4.935927859	4.599474151	4.0865837	3.724120769	3.358207012	3.83226409	4.68641159	3.615626739	3.986102736	5.653140071	AT4G23060.1	IQD22	IQ-domain 22	PTHR32295:SF13 - CALMODULIN BINDING PROTEIN IQD22 (1 of 2)	tan
Potri.001G109200.v3.1	3.347273513	3.659379214	4.284590229	4.152879505	3.751522828	3.905825013	3.555208042	3.473859843	3.158818545	4.252362609	3.749387436	4.071362704	3.876614758	4.068295582	3.427283864	4.579655245	3.669931673	3.86512985	3.800172043	3.109080915	3.849772821	3.930353705	3.547022444	3.241857864	4.081924965	3.170960263	4.014148294	3.88308338	3.932772965	3.884142953	3.809159886	3.999294363	2.708162495	AT1G63110.1		GPI transamidase subunit PIG-U	K05293 - phosphatidylinositol glycan, class U (PIGU) (1 of 1)	darkred
Potri.001G109300.v3.1	3.512512022	4.629546452	5.780256732	4.673151008	5.146815744	3.819439951	3.518448146	2.647335847	3.19452269	5.129283975	5.14152619	3.398072397	4.962719491	4.988368441	3.596877431	6.378855246	3.650961257	2.0592572	3.474297372	2.848432417	5.030529806	4.38404856	3.380515234	2.697304754	4.888904031	4.318573361	4.626397119	5.697863847	4.779704419	4.695712751	4.788985546	5.199842767	3.272048291	AT1G33720.1	CYP76C6	cytochrome P450, family 76, subfamily C, polypeptide 6	PTHR24298:SF107 - CYTOCHROME P450 82G1 (1 of 1)	darkred
Potri.001G109400.v3.1	4.174502728	3.858239631	4.566631845	3.861219609	3.981973601	4.448931401	4.678028801	4.694018357	4.211783627	3.792724063	3.547911301	4.53498058	4.38912168	4.49765492	2.579540486	2.90904705	5.147785284	4.819338117	4.355208433	3.21479803	4.407899639	4.414431758	3.561175456	3.317867814	4.478750985	4.809362028	3.686421877	4.383541327	4.042022446	3.582871864	4.419328028	4.237739453	3.617664966	AT1G63100.1		GRAS family transcription factor	PTHR31636:SF16 - SCARECROW-LIKE PROTEIN 28 (1 of 2)	black
Potri.001G109500.v3.1	5.162273094	5.396013773	5.498475116	5.671942848	5.476706213	5.54231564	5.415550386	5.237481505	5.425335107	5.558201552	5.564617222	5.463489475	5.665768036	5.616866844	5.63564648	5.466414155	5.584939848	5.371922887	5.554364047	5.948870951	5.359229804	5.697780751	4.475820359	4.992399613	5.576773323	5.818867169	5.665033247	5.45570965	5.4834368	5.526215234	5.610254814	5.595146818	5.505939478	AT4G11740.1	SAY1	Ubiquitin-like superfamily protein	similar to UBX domain-containing protein; similar to Ara4-interacting protein (Arabidopsis thaliana) GI:13160609; [ co-ortholog (2of2) of At4g00752, ]	greenyellow
Potri.001G109800.v3.1	4.226999677	3.939407949	3.738287356	4.126702592	4.132757748	3.957020251	3.801296603	3.907790063	4.034760148	4.045944502	4.338287912	3.909913929	3.492424757	3.910700669	4.217687486	4.019649215	3.509069068	3.380309768	3.884689933	4.478406594	3.807137012	4.206971958	3.033347425	3.240014377	3.856297626	3.582632825	3.532357229	3.703815494	3.827547816	3.982298883	3.362523953	3.397393245	5.19922551	AT1G12710.1	AtPP2-A12,PP2-A12	phloem protein 2-A12	PTHR31960:SF2 - F-BOX PROTEIN PP2-A11-RELATED (1 of 2)	turquoise
Potri.001G110000.v3.1	5.913134117	5.893904385	5.973578902	5.788801419	5.766305104	5.654000977	6.054439443	5.62588132	5.791410892	5.693569905	5.899648181	5.802791811	5.743548015	5.849306853	5.859328044	5.859514051	5.914168147	5.937521964	5.78102087	6.110378672	6.078251116	5.921669432	5.039321638	5.005246894	5.885346772	6.03137429	5.794721023	5.898922115	5.781047125	5.871383823	5.895262131	6.060302396	6.139054284	AT1G12650.1			similar to expressed protein in Arabidopsis thaliana; similar to KED (GI:8096269) (Nicotiana tabacum); similar to rRNA processing protein EBP2 (SP:P36049) (Saccharomyces cerevisiae); [ ortholog of At1g12650,]	tan
Potri.001G110100.v3.1	4.713664727	4.975372517	5.158416884	5.284750625	4.770684844	4.634746995	4.981453817	4.861871436	4.569978862	4.994898101	5.071310564	5.127670823	4.883414529	4.68063418	5.482239302	4.953132947	5.158018497	5.355023569	4.754892799	5.221479252	5.200039918	5.046142673	3.916397618	3.815458505	5.052259445	5.229717043	5.110320522	4.655685107	4.878291666	4.992566917	4.918522179	5.303769854	4.911464001	AT1G12640.1		MBOAT (membrane bound O-acyl transferase) family protein	membrane bound O-acyl transferase (MBOAT) family protein; similar to low similarity to porcupine from (Xenopus laevis) GI:6714514; similar to GI:6714520; similar to GI:6714518; similar to GI:6714516; [ co-ortholog (2of2) of At1g63050, At1g12640, ]	darkgreen
Potri.001G110200.v3.1	5.488859386	4.878809383	4.715478694	4.787062062	4.537660814	4.47655074	4.748597214	4.887149	5.434107748	4.674986528	5.392131219	4.595344598	4.692118518	4.595655337	4.947169554	4.492634469	4.684799578	4.805856315	4.965228014	6.288345032	4.856852481	4.642666229	3.728792308	3.885906211	4.681681887	5.445933338	4.596947064	5.005350266	4.811301923	4.663829561	4.796525933	4.58175673	5.521922014	AT4G20360.1	ATRAB8D,ATRABE1B,RABE1b	RAB GTPase homolog E1B	PTHR23115//PTHR23115:SF146 - TRANSLATION FACTOR // SUBFAMILY NOT NAMED (1 of 2)	tan
Potri.001G110300.v3.1	1.583688429	0.713163504	1.846484413	1.936140162	1.307851547	1.23526687	2.274335027	2.08909005	0.215711922	1.680498641	0.241216759	2.785430948	1.518662747	1.423477513	2.12076318	0.295028451	2.14067409	2.321685023	0.869598142	0.386767155	1.880613535	2.511316262	0.513790455	1.13729908	2.153635372	2.085998179	1.734887901	0.589492383	1.994870778	2.509891686	1.896504454	2.266033493	0.459582288	AT5G52060.1	ATBAG1,BAG1	BCL-2-associated athanogene 1	PTHR12329//PTHR12329:SF13 - BCL2-ASSOCIATED ATHANOGENE // SUBFAMILY NOT NAMED (1 of 2)	blue
Potri.001G110800.v3.1	-0.902793489	0.433304623	-0.518052205	-1.099584809	1.319227393	-1.430644698	-2.621034048	0.777066227	1.000331615	-1.758832853	0.343496065	-0.668811825	-1.701720533	0.771559724	-1.227327988	1.992273733	-0.514182216	-1.12957204	-0.901051714	1.014525188	0.071484611	-0.48453125	-1.291861185	1.525334602	0.279866026	1.186896352	-0.289584024	-0.333451294	0.322109638	-0.626567676	-1.769162445	-2.338417287	1.337785643	AT1G12610.1	DDF1	Integrase-type DNA-binding superfamily protein	PTHR31839:SF0 - DEHYDRATION-RESPONSIVE ELEMENT-BINDING PROTEIN 1E-RELATED (1 of 2)	turquoise
Potri.001G111000.v3.1	3.37313781	2.820384657	2.806967423	3.145954812	3.451368421	3.11944255	1.996849791	3.536806158	3.387914294	3.243672027	3.567500494	3.034322721	2.99064032	3.528046547	3.65335607	3.580603961	2.74880423	2.509772527	3.145054364	2.909673464	3.113362621	2.697221947	2.381178963	2.212285832	3.032804829	2.070576601	3.137108402	3.413298706	2.835211137	2.703762815	3.401784132	2.121665704	3.192163157	AT4G23010.3	ATUTR2,UTR2	UDP-galactose transporter 2	K15277 - solute carrier family 35 (adenosine 3'-phospho 5'-phosphosulfate transporter), member B3 (SLC35B3, PAPST2) (1 of 3)	turquoise
Potri.001G111100.v3.1	3.334377131	3.150839622	3.276701326	3.143113887	3.168759682	3.374682205	3.314522729	3.201663935	3.260546547	3.37906737	3.450975202	2.823129869	3.209631509	3.582755992	3.665600035	3.484647163	3.236768637	2.982387736	3.695145633	3.571272863	3.222665249	3.050696163	2.154245723	1.995402584	3.521945613	3.833143997	3.319424726	3.520806231	3.262942034	3.203541507	3.493288634	2.558628593	4.103405803	AT4G11790.1		Pleckstrin homology (PH) domain superfamily protein	K14295 - nuclear pore complex protein Nup50 (NUP50, NPAP60) (1 of 2)	turquoise
Potri.001G111400.v3.1	5.16544535	5.068978971	4.822748381	5.532568402	4.836754006	5.081599706	5.694543667	4.967954763	5.048344178	5.308360262	5.093304086	5.757649939	4.97949985	4.804212324	4.923857645	5.358577698	5.118192151	5.290478323	5.054017726	5.715783172	5.225201433	4.888098045	4.134470311	4.004570702	4.67961971	5.385922693	5.430575733	4.932483295	5.242867874	5.182183742	5.366882799	4.926122604	5.132589183	AT4G22990.1		Major Facilitator Superfamily with SPX (SYG1/Pho81/XPR1) domain-containing protein	KOG2325 - Predicted transporter/transmembrane protein (1 of 3)	tan
Potri.001G111700.v3.1	4.937136479	4.803999192	4.933767487	5.706691084	5.015136139	5.506143656	4.797617273	5.1444205	4.852304633	5.283935891	5.469018681	4.914042633	4.997117147	4.633872503	5.602402523	4.566805632	5.067198022	4.893207879	5.170575159	4.93138677	5.08486081	4.956605815	4.736581465	4.373646247	5.287845034	4.592782166	4.812854545	4.937144465	4.954791728	5.153888335	4.832902534	4.460290871	4.806883342	AT4G11820.2	EMB2778,FKP1,HMGS,MVA1	hydroxymethylglutaryl-CoA synthase / HMG-CoA synthase / 3-hydroxy-3-methylglutaryl coenzyme A synthase	2.3.3.10 - Hydroxymethylglutaryl-CoA synthase / Hydroxymethylglutaryl coenzyme alpha-condensing enzyme (1 of 3)	blue
Potri.001G111800.v3.1	3.33722784	2.164663602	2.124762403	2.275235687	2.181816055	1.502933748	1.752586917	2.56451198	3.468167726	2.616911703	3.403743129	2.289440065	2.057955136	2.047231552	2.450629037	3.638750656	2.548089586	2.245440891	2.049268444	4.121634637	2.427381519	2.563781053	2.254084389	2.211569534	2.65546793	1.935677215	1.446626138	2.81612841	2.669565121	2.506241734	2.32503371	1.879942359	2.705431507	AT5G51910.2		TCP family transcription factor	PF03634 - TCP family transcription factor (TCP) (1 of 36)	turquoise
Potri.001G112000.v3.1	4.4793667	5.015513277	5.476902103	5.694712429	4.661541234	4.918736918	5.585407064	5.004947126	4.584373767	5.167142025	4.87454204	5.512007006	5.124650496	4.800010852	5.798352705	5.104837286	5.363904252	5.849617773	4.716820662	4.116224831	5.168297697	5.325443786	3.669681278	4.190804914	5.302765939	4.853677912	5.186495511	4.611086427	4.925385269	5.13884886	5.064013869	5.764626066	3.653675116	AT1G63000.1	NRS/ER,UER1	nucleotide-rhamnose synthase/epimerase-reductase	similar to expressed protein in Arabidopsis thaliana; [ co-ortholog (1of2) of At1g63000, ]	blue
Potri.001G112200.v3.1	6.419061212	7.173156967	7.182218291	7.614538829	6.914091533	7.019111872	7.15808633	6.382763829	5.70099865	7.582379364	6.480115431	7.329005237	7.037401243	6.445236061	7.274431871	7.028125716	7.136482225	7.407378943	6.468194524	4.670884056	7.178689902	6.790135861	6.485271592	6.777955432	7.163681409	6.236008064	7.579512257	6.812948088	6.674757621	7.46035545	6.835772687	7.278883632	5.789304191	AT1G62990.1	IXR11,KNAT7	KNOTTED-like homeobox of Arabidopsis thaliana 7	similar to homeodomain transcription factor (KNAT7); similar to homeobox protein HD1 SP:P46606 from (Brassica napus); similar to cDNA homeodomain transcription factor KNAT7 (; [ ortholog of At1g62990,]	blue
Potri.001G112300.v3.1	4.996868222	5.197297836	5.045280286	4.947641481	4.821030486	4.830799048	4.628618643	4.624513009	4.854116279	4.860318656	4.896937221	4.75648527	4.927334036	4.668632109	5.215531913	4.561260209	4.853787594	4.989586223	5.043741749	5.133052245	4.99837781	4.860822512	4.142856862	4.18122029	5.129197812	4.578259586	4.772512652	4.899587347	4.148837577	5.050923237	4.492557032	5.052065452	5.354461692	AT4G11860.1		Protein of unknown function (DUF544)	KOG2427 - Uncharacterized conserved protein (1 of 1)	tan
Potri.001G112400.v3.1	1.635310429	0.956208777	2.738888002	2.412008087	2.046469624	2.280099838	2.576729582	2.183188471	1.972623618	2.556761716	2.077538945	2.479739395	1.921066278	2.866896479	2.392211127	1.297881629	1.950095644	2.419638979	1.854186043	1.045946186	1.738596538	2.675702097	2.097411579	1.979914136	2.775867062	1.786679866	1.905315522	2.499026152	1.616263447	2.867339448	2.171106212	2.593033903	1.64965212	AT4G22950.1	AGL19,GL19	AGAMOUS-like 19	PTHR11945:SF191 - AGAMOUS-LIKE MADS-BOX PROTEIN AGL14-RELATED (1 of 2)	blue
Potri.001G112600.v3.1	2.387654284	3.350782364	2.868820787	2.491221215	3.243047978	3.751401349	1.747955795	2.805805881	3.130564485	3.941728001	3.634751625	1.852430843	2.92314153	3.334146769	3.937611022	3.410399089	3.487329591	3.01905209	2.88757577	2.468740853	3.502186894	2.616502888	1.012243504	1.210592837	2.542357049	1.1113834	2.720760188	3.486866159	2.025030517	2.645707088	2.216589385	2.706329589	2.74193275	AT4G22920.1	ATNYE1,NYE1	non-yellowing 1	PTHR31750:SF4 - PROTEIN STAY-GREEN 1, CHLOROPLASTIC-RELATED (1 of 2)	turquoise
Potri.001G112700.v3.1	2.818489897	2.838137605	2.970040433	3.248943165	2.669546828	2.616966106	2.67894044	2.854041925	2.665719192	2.804634336	2.460565398	2.885051389	3.207758182	3.089628515	2.954179173	2.840505229	2.727058834	2.735935374	3.249089084	2.743795721	2.412179252	3.089845202	2.930883916	2.742882206	3.071169379	2.676221666	2.750013025	2.778855601	3.008158718	3.178434692	2.6664868	2.754340947	2.764570477	AT4G22910.1	CCS52A1,FZR2	FIZZY-related 2	PTHR19918:SF7 - PROTEIN FIZZY-RELATED 3 (1 of 4)	blue
Potri.001G112800.v3.1	3.000099942	3.990146483	4.080675629	3.815387655	4.200350279	3.974376292	3.650183106	3.8983415	2.468689717	3.924680302	2.282287883	3.674875791	4.22353358	4.158415757	3.799453399	1.716910955	4.05394247	3.80007728	4.12937243	1.295695675	3.835758381	4.00515662	2.691577324	3.098134548	4.304867319	4.386811017	3.636321956	2.953198822	3.480736597	4.08440716	3.227244695	3.882431305	3.180155508	AT4G22900.1		Protein of unknown function (DUF1191)	PTHR33512:SF2 - F16P17.15 (1 of 2)	black
Potri.001G113100.v3.1	4.617135775	2.103485115	1.606273547	2.262425058	3.290607514	2.239273231	0.022918376	3.39718811	5.588388108	1.952234365	6.805112478	2.324829486	3.190672352	3.729573354	1.340920341	1.992273733	2.716228384	0.202023313	4.148915382	4.565224013	2.484977108	1.060240232	2.091480405	2.789411179	2.953527987	2.890790215	0.846236463	3.651396346	1.057265721	1.225233054	2.410722501	0.311824292	4.831231165	AT4G22880.1	ANS,LDOX,TDS4,TT18	leucoanthocyanidin dioxygenase	similar to Leucoanthocyanidin dioxygenase (LDOX) (Leucocyanidin oxygenase) (Leucoanthocyanidin hydroxylase) (Anthocyanidin synthase). [ORG:Malus x domestica]; [ co-ortholog (2of2) of AAP49438, At4g22870, AAU12369, BAB92998, At4g22880, P51091, AAU12368, ]	turquoise
Potri.001G113500.v3.1	3.54872402	3.767018902	3.571402327	3.887604978	3.333111004	3.423952814	3.47333186	3.422869706	3.541128204	3.753239963	3.33791542	3.653517522	3.514974588	3.431782996	3.823358428	3.556525429	3.448232279	3.746826146	3.640591899	3.868907103	3.642049432	3.350710686	2.769817713	2.541615059	3.429037154	3.414258753	3.64734059	3.37151177	3.548966383	3.561164067	3.58088601	3.798497118	3.999311477	AT4G11970.2		YTH family protein	PTHR12357:SF32 - YTH FAMILY PROTEIN (1 of 1)	tan
Potri.001G113800.v3.1	1.47774888	1.412515625	1.268309217	1.111642759	0.97034295	0.93433916	1.357150535	0.556241678	0.928812397	0.699333322	0.862680752	1.720690796	0.583896891	0.69427635	1.445075858	1.332325803	1.194198133	2.226517599	0.535497311	1.964515701	0.524496688	2.352495154	2.145516654	0.371520646	2.669252611	2.222850043	0.886710352	1.390966859	1.179537025	1.795746445	1.32713037	0.566462124	2.156160279	AT1G12520.1	ATCCS,CCS	copper chaperone for SOD1	K04569 - copper chaperone for superoxide dismutase (CCS) (1 of 2)	tan
Potri.001G114100.v3.1	3.418719316	4.059597466	4.041711293	4.369222773	3.087481254	3.974166916	4.014680872	3.334106537	3.473085588	4.326372309	3.849541981	4.067265845	3.904011716	3.491131761	4.467156383	3.398187248	4.123263308	4.11841326	3.666404627	3.100994393	3.908228248	4.103960607	3.091797526	3.495120364	3.8116168	3.467387192	4.05657312	3.48849128	3.326846293	3.953326697	3.634492624	4.273951262	3.015417795	AT1G12500.1		Nucleotide-sugar transporter family protein	similar to phosphate translocator-related; similar to low similarity to glucose-6-phosphate/phosphate-translocator precursor (Zea mays) GI:2997589; similar to phosphoenolpyruvate/phosphate translocator precursor (Mesembryanthemum crystallinum) GI:9295275;	blue
Potri.001G114500.v3.1	1.305976797	2.16410435	2.68195052	3.142376706	2.721150575	2.326032472	1.970542691	2.605906796	1.684560068	2.140431954	2.555875016	2.58299572	2.463473755	1.351625108	3.101118896	2.988982516	2.335769331	2.651259274	1.596958442	0.918847153	2.506591562	2.457078334	1.478554615	2.364666579	2.89947235	1.603032163	2.517061043	2.659162693	2.534952575	2.985911852	2.785344049	2.626928415	1.430876645	AT1G12460.1		Leucine-rich repeat protein kinase family protein	similar to leucine-rich repeat transmembrane protein kinase; putative; [ co-ortholog (1of2) of At1g12460, ]	blue
Potri.001G114600.v3.1	5.214797891	5.364930546	5.485597241	5.465893837	5.376125298	5.694417719	5.228081761	5.12219419	5.059684919	5.647961219	4.919111068	5.429685231	5.145605293	5.226310359	5.200561891	5.232704883	5.521604905	5.330734622	5.468193829	4.713081881	5.370026734	5.521304055	4.712047578	5.12064869	5.679577935	4.652628449	5.635925533	5.206808376	5.301426666	5.739111448	5.208090287	5.118000515	4.791174356	AT1G12450.1		SNARE associated Golgi protein family	similar to expressed protein in Arabidopsis thaliana; [ co-ortholog (2of2) of At4g12000, At4g22850, ]	blue
Potri.001G114800.v3.1	3.394227328	3.532849568	3.705088144	3.881667081	3.952153822	3.921156375	3.921843183	3.308935371	3.134924726	3.30207185	3.312079748	3.250583662	3.513943693	3.475343966	3.535908385	3.433719149	3.97570108	3.444125224	3.727423537	3.216823024	3.420047184	3.814182959	3.229687285	2.895074759	3.461555986	3.923107942	4.059371278	3.608624768	3.93020351	4.077900012	3.591031515	2.91450286	3.218116633	AT4G22830.1			similar to expressed protein in Arabidopsis thaliana; [ ortholog of At4g22830,]	brown
Potri.001G114900.v3.1	5.165911084	5.140439767	5.291005692	5.321017284	5.592225068	4.85528168	5.856844277	5.330832427	5.381973031	5.110643096	4.514767577	5.147590198	5.511891469	5.289103292	5.195434525	5.488646261	5.891803345	5.457412223	5.104889354	3.457046335	5.648191884	5.647268693	4.873642043	4.793736403	5.804605435	4.814486849	5.503192508	5.388696284	5.736548565	5.80614646	5.398196783	5.62516668	4.183629013	AT3G60890.2	ZPR2	protein binding	NA	blue
Potri.001G115000.v3.1	6.176156246	6.077385308	6.306248728	6.600663571	5.744236381	5.936295829	6.285723685	5.669954026	6.161248923	6.531357098	6.748514914	6.217980476	6.182938597	5.932761391	6.78114574	6.688359526	6.184508778	6.151610916	5.791960661	6.486629016	6.053511186	6.47093107	5.865462288	5.739060789	6.28923471	6.783904884	6.084222949	6.437510727	6.05714401	6.483882969	6.250739881	6.465547511	6.499182465	AT4G12040.2		A20/AN1-like zinc finger family protein	zinc finger (AN1-like) family protein; zinc finger (AN1-like) family protein; [ co-ortholog (2of2) of At1g12440, ]	tan
Potri.001G115132.v3.1	4.597875545	4.601555341	4.335173979	4.878101409	4.587581676	4.663405201	4.821475903	4.262292339	4.355556242	4.393761034	3.596438382	4.52656769	4.342361485	4.56845729	3.83814363	4.487770021	4.613207631	4.567281553	4.516099653	3.325585978	4.441275572	4.761695142	4.535105329	4.221036861	4.609557271	4.777267664	5.210769169	4.212787451	4.873073703	4.982222706	4.777257017	4.258231501	4.456106524	AT1G12430.1	ARK3,PAK	armadillo repeat kinesin 3	PTHR24115:SF437 - ARMADILLO REPEAT-CONTAINING KINESIN-LIKE PROTEIN 3 (1 of 3)	brown
Potri.001G115500.v3.1	4.618518985	4.574622226	4.945092861	4.509045918	4.422836285	4.082469577	4.846155293	3.733030786	4.060435902	4.25758307	3.881621514	4.051995159	4.451231775	4.200450738	4.370780042	4.202718113	4.418825985	4.302059225	4.494277076	3.88965986	3.968982606	4.877962735	4.523189273	3.41846246	4.697599292	4.374782026	4.499864696	4.081486858	4.185844935	4.636830361	4.061348964	4.898572772	4.509336256	AT4G12060.1		Double Clp-N motif protein	PTHR11638//PTHR11638:SF105 - ATP-DEPENDENT CLP PROTEASE // SUBFAMILY NOT NAMED (1 of 3)	blue
Potri.001G115600.v3.1	6.13500258	7.259925357	7.214564362	7.100696714	7.54085256	7.295284626	6.775461401	6.989026087	5.855483553	7.283500513	6.162053637	6.908980261	7.22406053	6.912908263	6.821137816	6.772560241	6.906000728	6.920310586	6.815331475	4.629308205	7.260784461	6.590891889	6.261914413	6.115874883	7.309943471	6.201755235	7.522791547	6.904260286	6.914608724	7.180190278	6.592588416	6.844531911	5.789609663	AT1G12420.1	ACR8	ACT domain repeat 8	Member of a family of act domain containing protein; similar to ACT domain-containing protein (ACR7); similar to low similarity to uridylyltransferase SP|P56884 from Rhizobium meliloti; [ co-ortholog (1of2) of At1g12420, At4g22780, ]	brown
Potri.001G115800.v3.1	2.300326059	2.266973769	1.440427464	1.963391528	1.827272653	2.421819256	1.705235064	2.082570144	2.292299013	2.04232772	2.99437009	2.140416746	1.469530803	2.089408333	1.820387597	2.794404789	2.288240339	2.532280845	2.290260409	3.234990935	1.914163962	1.628067732	0.358775262	0.51744759	1.997411794	1.292048347	1.501888778	2.503754806	2.252376673	1.93986071	2.322792363	1.507065102	2.605463132	AT4G12080.1	AHL1,ATAHL1	AT-hook motif nuclear-localized protein 1	PTHR31500:SF7 - AT HOOK MOTIF DNA-BINDING FAMILY PROTEIN-RELATED (1 of 2)	turquoise
Potri.001G115900.v3.1	4.236330436	3.768787065	3.916641967	4.110036714	3.411020128	4.036759656	4.068472106	3.835174946	4.196212396	3.564057626	4.022973522	3.896013424	3.788315759	3.827297044	4.182330904	3.957072822	4.121254196	4.094954059	3.851141157	3.906859266	3.828322787	4.019430064	3.496859885	3.250819239	4.035846859	2.708732433	3.791159109	4.093888488	4.03096234	4.020373648	3.960739707	3.916958543	3.539527564	AT1G12410.1	CLP2,CLPR2,NCLPP2	CLP protease proteolytic subunit 2	similar to ATP-dependent Clp protease proteolytic subunit (ClpP2); similar to nClpP2 GI:5360589 from (Arabidopsis thaliana); similar to ClpP proteins; similar to this does not contains the highly conserved catalytic triad of Ser-type p; [ ortholog of At1g	orange
Potri.001G116000.v3.1	4.553254288	4.889460791	4.691071856	4.83938496	4.259267633	4.732290214	4.781868992	4.384560155	4.439490797	4.726190455	4.429741721	4.734239353	4.82347441	4.416081582	4.603706545	4.749859277	4.708942396	4.912152725	4.440379308	4.254781456	4.742806545	4.735731273	2.706625981	3.803857481	4.448719516	3.943721056	4.8960084	4.47438578	4.676879428	5.010589764	4.48162974	4.769184816	3.505191335	AT1G12400.1		Nucleotide excision repair, TFIIH, subunit TTDA	similar to expressed protein in Arabidopsis thaliana; [ co-ortholog (1of2) of At1g12400, ]	blue
Potri.001G116100.v3.1	3.683080141	3.792038214	3.795088467	3.378044249	2.945089106	3.482245803	3.504907734	2.915106834	3.271814207	3.740543405	3.416357932	3.206386731	3.535867279	3.561028677	3.362062236	3.25164432	3.705262204	3.346001035	3.300123693	3.071329061	3.47447353	3.628159482	2.691623117	2.345337742	3.45891392	2.877166917	3.691408809	2.965292057	3.345676723	3.358927029	3.169792838	3.582840912	3.205498029	AT1G12390.1		Cornichon family protein	cornichon family protein; [ co-ortholog (1of2) of At1g62880, At1g12340, At1g12390, ]	blue
Potri.001G116500.v3.1	5.036523165	6.314492017	5.844598633	5.431809511	5.731650377	5.655258119	6.099586798	5.949867908	5.154477786	5.389760185	5.62386486	6.034041904	5.801143752	5.332055139	4.958056565	4.004123541	5.952358696	6.23532786	6.187360381	4.104014449	6.182374848	5.870532356	5.239782436	4.720122717	5.642513272	5.63778071	5.367327611	5.93865572	5.022178266	5.919884541	5.429824379	6.078105983	5.549434023	AT4G12110.1	ATSMO1,ATSMO1-1,SMO1-1	sterol-4alpha-methyl oxidase 1-1	similar to STEROL-4ALPHA-METHYL OXIDASE 1-1; [ co-ortholog (2of2) of At4g12110, At4g22756, At4g22753, ]	black
Potri.001G116900.v3.1	3.955830482	3.882510754	3.929789996	4.076569085	4.190844217	4.002013698	3.619894654	4.440042039	3.590780912	4.215433148	3.680470105	4.060251826	3.955571696	4.104423015	3.530803203	3.989262514	3.892816071	3.829186838	4.073787004	3.27504749	3.680602261	4.068594007	3.415963003	3.648539468	4.062577361	3.256499576	4.143747176	4.158508415	3.681204461	3.750726355	4.040601092	3.796280886	3.455516463	AT1G12360.1	KEU	Sec1/munc18-like (SM) proteins superfamily	similar to KEULE; [ co-ortholog (1of2) of At1g12360, ]	brown
Potri.001G117200.v3.1	2.947565869	2.471062404	2.628880767	2.183265196	2.857679158	2.148312236	3.146624689	3.014798992	2.776693557	2.612187898	2.704886141	2.45125457	3.035506738	2.268753033	2.759561834	1.812220879	2.353958898	2.766789314	2.349103372	2.836920941	2.283469631	3.109375772	2.157623355	2.395481122	3.024460322	2.601006086	2.432777879	2.708579659	2.910980188	2.919315345	2.659652051	3.246669547	2.246093939	AT4G02570.4	ATCUL1,AXR6,CUL1	cullin 1	K03347 - cullin 1 (CUL1, CDC53) (1 of 6)	black
Potri.001G117400.v3.1	5.008694826	4.802105367	4.489225754	5.224634456	4.659838771	4.480972485	4.765589731	4.616373771	5.202560053	4.855871426	5.078581685	4.89770183	4.686266573	4.418449131	5.11792719	5.229742442	5.015316262	5.004057641	4.495709974	5.072600605	4.777833311	4.654313011	3.599056341	3.916479268	4.579621964	4.672565688	4.847735641	4.798685698	4.921663425	5.102282481	4.714441863	4.604231062	5.355449026	AT4G22740.2		glycine-rich protein	similar to glycine-rich protein; similar to glycine-rich protein; [ co-ortholog (2of2) of At4g22740, ]	tan
Potri.001G117800.v3.1	3.653837173	3.685406792	3.537327466	3.411697541	4.458240235	3.410168842	3.668212912	4.473992397	4.447291718	3.562523126	4.36985403	3.621793067	3.988580446	3.768723285	3.677071896	3.307109446	3.93757179	3.723836553	4.285358134	5.053138994	3.895276418	3.4892186	2.263375475	2.605696982	3.91421664	2.574825173	3.336113859	3.943319889	3.348938989	3.659632569	3.550642346	3.391349204	4.364712676	AT4G22730.1		Leucine-rich repeat protein kinase family protein	similar to leucine-rich repeat transmembrane protein kinase; putative; similar to leucine rich repeat receptor-like kinase; similar to Oryza sativa; similar to PATCHX:E267533; [ co-ortholog (1of2) of At4g22730, ]	turquoise
Potri.001G117900.v3.1	8.387223641	9.160140356	8.941718467	8.945172811	8.356171208	8.023381562	9.178201536	8.853901287	8.834965928	8.472606339	9.046137762	9.108655768	8.681399073	8.230860908	8.753073809	8.173716319	9.185374628	9.1829447	9.039497533	8.897264561	9.015070231	8.725163703	8.282420745	8.062923593	8.939964024	8.928297289	8.902850038	8.518101377	8.10435791	9.366593801	8.177512795	9.444539011	8.788440026	AT1G12310.1		Calcium-binding EF-hand family protein	PTHR23050:SF214 - CALCIUM-BINDING PROTEIN CML14-RELATED (1 of 2)	darkgreen
Potri.001G118000.v3.1	4.693473123	4.876257684	4.698199846	5.141631608	4.682672493	4.67087254	4.899951942	4.811215311	4.790414946	4.802970836	4.820908843	4.908336178	4.902891981	4.314893792	5.142599701	4.807295878	4.859654086	5.167147773	4.590052972	5.031385757	4.842747687	4.702429354	4.869764146	4.312234566	4.793703953	4.74409098	4.987052445	4.322802082	4.711926055	5.091288035	4.432629339	4.769863999	4.97114428	AT4G12230.1		alpha/beta-Hydrolases superfamily protein	esterase/lipase/thioesterase family protein; similar to low similarity to 2-hydroxy-6-ketonona-2; similar to 4-dienedoic acid hydrolase; similar to OhpC (Rhodococcus sp.) GI:8926386; [ co-ortholog (2of2) of At4g12230, ]	darkgreen
Potri.001G118100.v3.1	5.220343843	5.312469061	5.331595511	5.126517873	4.8395057	4.919484774	5.532760602	5.582836495	5.520033875	4.81010368	5.572432521	5.414151239	5.208795889	5.211221691	4.777748317	5.542804216	5.306304206	5.556195275	5.319716444	6.122260432	5.418156645	5.800131366	5.1494292	4.859763464	5.350314833	5.890060747	4.862817193	5.464816919	5.20284942	5.369858626	5.270334826	5.3386423	5.53496517	AT1G07770.2	RPS15A	ribosomal protein S15A	similar to wrp15a. [ORG:Citrullus lanatus]; [ co-ortholog (1of3) of BAA89231, ]	purple
Potri.001G118300.v3.1	6.889092367	6.517337177	6.446955698	6.946696881	6.31132224	6.930896885	5.738746751	6.273528707	6.370823908	7.208756649	6.594141203	6.49150395	6.268767142	6.441484736	6.629773121	6.90800027	6.731682922	6.208018661	6.062466296	6.064975891	6.283998247	6.592186819	5.057539753	5.612530223	6.363634923	5.554009664	6.530164301	6.728823579	6.453852563	6.131911758	6.714933767	6.197007693	5.902414398	AT4G12290.1		Copper amine oxidase family protein	PTHR10638:SF39 - AMINE OXIDASE-RELATED (1 of 1)	orange
Potri.001G118500.v3.1	5.919010371	4.77381382	4.334921866	4.450623434	4.527363406	4.488508673	4.04407167	4.046303403	4.891883551	4.425719634	4.67926896	3.956365642	4.845532434	4.56774498	4.43419233	5.193597798	4.362229201	3.747423597	3.757900528	4.248277713	3.929466075	4.23527388	2.688743979	2.343267359	4.532128239	3.914499154	3.912154037	4.973337858	4.788045341	4.379624487	4.704986193	3.704706087	5.24647812	AT4G12320.1	CYP706A6	cytochrome P450, family 706, subfamily A, polypeptide 6	PTHR24298:SF114 - CYTOCHROME P450 - LIKE PROTEIN-RELATED (1 of 2)	turquoise
Potri.001G118700.v3.1	3.382835615	2.950409083	3.757081737	3.573239102	3.248007186	3.3535605	3.858608352	2.899121036	2.924262755	3.56474658	2.965746263	3.512526651	3.2485031	2.743950896	3.62601827	3.514915894	3.341462197	3.569175649	2.733349495	3.081977101	2.920843487	3.716571852	1.962960859	2.651469303	3.548006937	3.16331299	3.63772107	2.615429877	3.271336199	3.179034254	3.498285347	4.155477251	2.692275861	AT4G12340.1		copper ion binding	similar to expressed protein in Arabidopsis thaliana; [ co-ortholog (3of3) of At4g12340, ]	blue
Potri.001G118800.v3.1	6.151719894	6.559848716	6.223396772	6.872098643	6.327759576	6.728789223	5.813619664	6.125286554	5.610650004	6.563643965	5.841752525	6.206660485	6.576071831	5.827440377	7.13891612	5.957708701	6.333998636	6.727885747	6.223108841	3.995780551	6.932118329	5.67408704	5.267922246	5.969262482	6.082751304	4.99576512	6.623093215	6.025607269	6.241447462	6.755506967	6.017330231	6.293880432	5.359776198	AT4G12350.1	AtMYB42,MYB42	myb domain protein 42	PTHR10641:SF674 - MYB DOMAIN PROTEIN 42 (1 of 2)	blue
Potri.001G118900.v3.1	5.09989186	5.156968183	4.891982079	5.122002031	4.846453916	5.006122772	5.26756058	4.947828614	5.156509895	4.577717581	5.134926081	5.09605439	4.699284978	4.925404882	4.802889619	5.160888225	5.121016787	5.035566333	5.131372299	5.142463046	5.125486731	5.241516498	4.271543788	4.084952683	4.974410866	4.815383908	5.01113067	4.840127814	4.855994719	5.086605689	5.148773741	5.220781564	4.449321898	AT4G22670.1	AtHip1,HIP1	HSP70-interacting protein 1	K09560 - suppressor of tumorigenicity protein 13 (ST13) (1 of 3)	orange
Potri.001G119000.v3.1	2.631345224	1.101790834	0.135571799	1.547636195	1.596718894	1.343097977	1.207532926	2.20227883	1.804074527	0.783264482	2.473363832	1.145735662	1.130301419	0.555942597	2.510492848	1.18993429	2.041518245	1.245158349	1.731174786	1.39236704	1.406494437	1.16428918	1.015320786	1.550367559	1.351174117	0.743127673	-0.098996357	2.020415362	1.657480091	1.533187652	1.097294037	0.985039479	1.899628329	AT1G62790.2		Bifunctional inhibitor/lipid-transfer protein/seed storage 2S albumin superfamily protein	PF14368 - Probable lipid transfer (LTP_2) (1 of 59)	grey60
Potri.001G119500.v3.1	5.406311241	5.721708332	6.488569643	6.237075644	6.099680928	5.980088077	6.268072947	6.28147307	5.463008982	6.181416419	5.460217588	6.127338042	6.368613324	6.449549986	5.931194915	6.007921038	5.900225307	6.136653259	5.820946059	5.575952914	6.387631552	6.05072251	4.575957214	5.174410713	6.435904053	6.022776166	6.14633343	6.026292666	6.302111902	5.761942077	6.611581003	6.351032226	4.709189795	AT4G12400.2		stress-inducible protein, putative	similar to stress inducible protein. [ORG:Glycine max]; [ co-ortholog (1of2) of At1g62740, At1g12270, CAA56165, ]	brown
Potri.001G119700.v3.1	3.454611582	2.815087943	3.254772437	3.064160033	2.853195198	3.236775242	2.995228031	3.179574398	2.935298174	2.928060043	2.352954531	2.834281115	2.894408952	2.949134771	2.9035584	2.843168057	3.026419995	3.042779877	2.795196725	2.813068687	2.411915827	2.904843985	1.785183329	1.706457117	2.819028111	3.023847541	3.268282295	2.618581243	3.126199888	3.135158613	2.441092953	3.006715183	2.696857819	AT1G62730.1		Terpenoid synthases superfamily protein	similar to expressed protein in Arabidopsis thaliana; [ ortholog of At1g62730,]	brown
Potri.001G119766.v3.1	3.19352115	3.689298312	3.6332665	3.89985464	4.298608089	2.870305164	3.535069727	3.393288285	2.87576417	3.555560636	3.715186132	3.396346697	3.098075831	3.545864847	4.310928141	3.913473964	2.8769812	3.163157558	3.129561593	3.929833229	3.638081937	2.894876869	0.072820526	2.766391554	3.58577731	4.323511174	4.447581121	3.674567263	3.727567792	3.829335556	3.696341129	3.653068856	4.267780225	AT1G62710.1	BETA-VPE,BETAVPE	beta vacuolar processing enzyme	PTHR12000//PTHR12000:SF16 - HEMOGLOBINASE FAMILY MEMBER // SUBFAMILY NOT NAMED (1 of 1)	greenyellow
Potri.001G119832.v3.1	1.862286417	1.533222364	2.647430939	3.229299114	1.919690017	1.939337031	2.193213657	2.308386121	1.729069055	2.154448781	1.661141817	2.386779458	1.857011578	2.146273129	2.646991366	3.119823887	2.73987132	2.321644805	2.25805576	1.541165622	2.270042937	2.108260538	0.127628143	1.354913969	2.853675591	3.174103154	3.053563381	2.382162084	3.288072064	2.877130076	2.784496332	2.75515881	2.626116716	AT1G62710.1	BETA-VPE,BETAVPE	beta vacuolar processing enzyme	PTHR12000:SF3 - LEGUMAIN (1 of 2)	pink
Potri.001G120300.v3.1	5.331354964	6.529341158	6.980721366	7.381919324	6.229613467	6.522792125	7.501302828	7.120406882	5.729847878	6.735306635	6.23636905	8.329278281	7.112970199	6.648939398	6.486407266	5.827150801	7.478929232	8.188211619	6.670816861	4.973500785	7.419534251	7.673188288	7.127964563	6.593096409	6.980871953	7.541339442	7.103242456	6.824958535	6.572551665	7.455235118	7.164051819	7.728747699	4.968479092	AT4G12420.1	SKU5	Cupredoxin superfamily protein	similar to Putative monocopper oxidase precursor (Skewed roots).; [ co-ortholog (1of2) of At4g12420, ]	blue
Potri.001G120400.v3.1	3.922981135	4.213982874	4.632720352	4.565832515	4.179493046	4.647971488	4.706102182	4.214938145	4.049591897	4.460188623	3.941839457	4.688345744	4.539465418	4.507126906	4.003379023	4.238111668	4.781841965	4.743870391	4.709419365	3.589761505	4.296179988	4.611952931	3.526242328	3.34523955	4.377160406	3.391820388	4.643326347	4.313535385	4.423548865	4.280272567	4.519795724	4.915949906	3.045554842	AT1G12230.1		Aldolase superfamily protein	PTHR10683:SF10 - TRANSALDOLASE-LIKE PROTEIN (1 of 1)	blue
Potri.001G120800.v3.1	2.188722965	2.469041236	2.681784392	2.922013147	2.218623629	2.45658027	2.319753478	3.331515861	3.191502504	3.151869916	3.539047893	3.226689867	2.268423932	2.37906078	2.924374368	3.593229755	3.044243146	2.981908609	2.567820934	5.04730357	2.898369041	3.445855591	2.386331867	2.844591486	2.853675591	3.768698547	2.595780805	3.242046515	2.645935726	3.456322168	3.41172319	2.756142392	3.647446604	AT4G22580.1		Exostosin family protein	exostosin family protein; [ co-ortholog (2of2) of At4g22580, ]	tan
Potri.001G120900.v3.1	4.301687509	4.90044966	5.351062578	5.742257402	4.585071282	4.724214234	5.507422915	4.541280163	4.136311344	5.022667013	4.647171735	5.506886665	5.125884373	4.185022236	5.372559697	4.673330757	5.142046792	5.540267005	4.629123419	4.371372175	5.221112305	5.370162631	4.674144051	4.812107197	4.986821324	4.943839537	5.235277233	4.532090251	5.006451967	5.405350569	5.000565743	5.276344704	4.539720113	AT1G62640.1	KAS III	3-ketoacyl-acyl carrier protein synthase III	similar to 3-oxoacyl-[acyl-carrier-protein] synthase III; similar to chloroplast precursor (EC 2.3.1.41) (Beta-ketoacyl-ACP synthase III) (KAS III).; [ co-ortholog (1of2) of At1g62640, ]	blue
Potri.001G121100.v3.1	4.298906165	3.731160791	3.851143771	4.055139672	3.180172214	4.0045018	2.92046188	3.007182324	3.189899559	3.745824976	4.107456714	3.356039944	2.573108411	4.020444689	4.113292874	3.745099582	3.156353729	3.273138527	3.348347224	4.577415633	3.30191555	3.472691853	2.336716954	1.987660453	3.833616555	4.103196134	3.681517798	4.10992956	3.587052696	3.311367177	3.941221773	2.951419151	4.674891225	AT1G63370.1		Flavin-binding monooxygenase family protein	similar to flavin-containing monooxygenase-related; similar to FMO-related; similar to low similarity to flavin-containing monooxygenase (FMO3) from Mus musculus (SP|P97501); [ ortholog of At1g62600,At1g63390,]	turquoise
Potri.001G121200.v3.1	4.598011764	4.117948144	4.65220891	4.256805391	4.884732023	4.154460367	4.166824727	4.529765874	4.047162905	4.218610972	3.945788571	4.614242081	4.582460904	4.520168032	4.102059865	4.673734225	4.229964611	4.159265001	4.591932307	3.614142965	4.290449102	4.202676716	4.20469498	3.755033286	4.638628848	3.77420422	4.472490543	4.528980667	4.407285028	4.37668947	4.009168722	4.74019259	3.881350398	AT1G62530.1		Plant protein of unknown function (DUF863)	PF05904 - Plant protein of unknown function (DUF863) (DUF863) (1 of 6)	brown
Potri.001G121400.v3.1	4.985913045	5.424612236	6.202270901	6.220392887	5.174611126	5.673270787	5.889367624	5.043440332	4.235033115	6.099988871	4.426965467	6.184826482	5.722264781	5.362339956	5.761856147	5.148118956	5.364129229	5.985394492	5.141001107	3.241482525	5.639725458	5.892291053	5.114671522	5.873457332	6.053250652	5.046538389	5.927334737	5.322280155	5.269146414	6.165947054	5.591824592	5.998276682	4.012988875	AT4G22570.1	APT3	adenine phosphoribosyl transferase 3	similar to MtN30. [ORG:Medicago truncatula]; [ ortholog of At4g22570,CAA77094,At4g12440,]	blue
Potri.001G121600.v3.1	2.44213815	3.673719058	4.145187163	5.264771298	3.996696395	4.280719208	4.307977147	4.520921959	3.701956084	4.642584979	4.267578858	4.899750002	4.318676001	3.432773174	5.64807234	4.075368934	5.044719305	4.775659711	3.380387091	2.603178448	5.035533317	5.301685908	5.545158336	5.687111056	4.309878896	5.902494425	4.463361679	4.154135395	4.310096633	5.460324458	4.545253455	4.641440829	4.400902947	AT4G22560.1			similar to expressed protein in Arabidopsis thaliana; [ co-ortholog (1of2) of At1g62520, ]	blue
Potri.001G121700.v3.1	4.398973426	5.439702678	6.040480788	6.302253147	5.831691061	5.539036134	5.424368573	5.752433864	4.257353546	5.951435719	5.535687814	5.915145844	5.888897542	5.32890798	5.891350941	5.817924021	5.415553197	6.010937618	5.197304236	3.717859701	6.217534986	5.557901396	5.060055306	4.913661532	5.612382921	6.324540645	6.041982421	5.847508098	5.633102433	6.097468005	5.79326145	5.853755185	4.744274951	AT4G22540.1	ORP2A	OSBP(oxysterol binding protein)-related protein 2A	oxysterol-binding family protein; similar to SP|P16258|Oxysterol binding-protein 1 {Oryctolagus {cuniculus} ; oxysterol-binding family protein; similar to SP|P16258|Oxysterol bin-; [ ortholog of At4g22540,At4g12460,]	blue
Potri.001G121900.v3.1	4.845714434	4.700796621	5.111657516	5.045976001	4.978569528	4.87854038	6.179027825	5.977330337	4.149627155	4.607183711	3.292097035	4.846145877	4.918342697	4.320482869	5.920694597	2.772296946	6.103237853	5.154074141	4.079205728	2.537356534	4.327280202	5.875948957	4.825084523	5.305610092	6.082753342	5.704349427	4.830374419	3.329347652	5.0792762	6.107768013	4.092455574	5.457291159	4.117489537	AT4G12510.1		Bifunctional inhibitor/lipid-transfer protein/seed storage 2S albumin superfamily protein	PF14547 - Hydrophobic seed protein (Hydrophob_seed) (1 of 20)	blue
Potri.001G122200.v3.1	6.097963428	6.255345462	6.638448918	6.419063825	5.897373988	6.231188802	6.720833308	6.394888846	6.382098147	6.157409673	6.272810572	6.436960059	6.33509098	6.145901379	6.351289446	6.402037999	6.596820403	6.682253803	6.438669752	6.109698771	6.263168807	6.517181816	5.511829862	5.58279487	6.432078023	5.965052582	6.397438463	6.232508983	6.384574629	6.408987157	6.158474967	6.656956562	5.722979639	AT5G47570.1			NA	darkgreen
Potri.001G122400.v3.1	2.748295187	3.437835843	3.157030908	4.023235709	2.463389673	2.964927607	3.73933947	3.591780254	2.825740823	3.235245123	2.62412377	4.023953079	3.225658021	2.748251387	3.249774464	2.501428611	3.719709149	3.832645824	2.855184192	1.7658491	3.546634435	3.451131048	1.36627667	2.199458506	3.104655377	2.43184813	3.195767907	2.77714231	3.048072647	3.805186453	3.409653576	3.554726364	2.339503095	AT4G17260.1		Lactate/malate dehydrogenase family protein	1.1.1.27 - L-lactate dehydrogenase / L-lactic dehydrogenase (1 of 2)	blue
Potri.001G122700.v3.1	2.899894326	2.961169458	3.046595031	3.730671206	2.581958304	2.984413528	3.001700548	2.575434996	2.56648031	3.241960878	2.916225813	3.150169705	2.872008266	2.851187965	2.519160404	3.207668796	2.81303191	2.958979113	2.936813472	2.284488209	2.64351334	3.436787447	3.147092582	3.048812699	2.967333779	2.829969898	3.326129452	2.721054784	3.190499494	2.941275054	2.966320684	3.261832877	2.478600539	AT4G16520.2	ATG8F	Ubiquitin-like superfamily protein	similar to autophagy 8g (APG8g); similar to autophagy 8g (Arabidopsis thaliana) GI:19912163; similar to light chain 3; [ co-ortholog (2of2) of At4g16520, At3g60640, ]	blue
Potri.001G122800.v3.1	2.816573035	2.60710387	3.318030825	2.869395229	3.012036388	2.859419523	3.118453053	2.592528332	2.738630748	2.477442377	2.499219351	2.140416746	3.171716242	3.43896687	2.334422447	2.673695142	2.768268031	2.320154596	2.679968558	2.599969601	2.622899067	2.406411498	1.539765865	2.071559621	2.6739087	3.754963859	3.119748214	2.509502965	3.096691117	2.559542749	2.070634632	2.904751489	3.446557363	AT4G00150.1	ATHAM3,HAM3	GRAS family transcription factor	PF03514 - GRAS domain family (GRAS) (1 of 103)	pink
Potri.001G123000.v3.1	2.99239575	4.097303808	3.996730352	4.356916583	4.682452111	4.39545117	4.517943032	5.049404976	4.057662109	4.025904844	4.422505739	4.204674813	4.483616169	3.897818778	4.485209495	4.004491011	4.410453647	4.202294754	3.625751238	4.937551449	4.255366837	4.112160262	3.175290145	2.894199427	3.367132398	4.347495207	4.379601318	3.666167368	4.482465126	4.086437609	4.150963455	4.585607885	2.092366096	AT2G35736.1			similar to expressed protein in Arabidopsis thaliana; similar to expression supported by MPSS; [ ortholog of At2g35736,]	cyan
Potri.001G123200.v3.1	4.349487163	4.199362371	4.536027664	4.721031089	4.628989561	4.410429859	4.592220901	4.329013116	3.991749992	4.468019554	3.961683984	4.453214135	4.706510352	4.464674453	4.30404456	4.236643347	4.277356974	4.220860086	4.278116468	3.882883356	3.998153146	4.235248787	3.308890409	3.98384776	4.583221417	4.010919847	4.467272043	4.070795913	3.95118544	4.463697542	4.527757801	4.8080955	4.13717071	AT4G16530.1		Family of unknown function (DUF577)	similar to expressed protein in Arabidopsis thaliana; [ ortholog of At2g03010,At4g16530,]	brown
Potri.001G123400.v3.1	5.329372071	5.176267156	5.321051004	5.509439179	5.180591913	5.249675507	5.161355052	5.144950684	4.896815894	5.576168555	5.135764137	5.701771532	5.062045599	5.381667268	5.289004948	4.995939859	5.157344174	5.285807135	5.27464984	5.017297989	5.448731093	5.005551625	3.845328024	4.643257419	5.373940757	5.227169285	5.442372474	5.178457666	5.203434995	5.215302159	5.691901505	5.384733438	5.360823179	AT5G44800.1	CHR4,PKR1	chromatin remodeling 4	chromodomain-helicase-DNA-binding family protein; CHD family protein; similar to chromatin remodeling factor CHD3 (PICKLE) (Arabidopsis thaliana) GI:6478518; [ co-ortholog (1of2) of At5g44800, ]	pink
Potri.001G123500.v3.1	6.767844011	7.407281668	7.223968531	7.433806128	7.414432142	7.298085832	7.085411595	7.405625776	7.097760635	7.180986299	7.121688019	6.943500549	7.366858951	7.042781401	7.41300765	7.087004909	7.155524115	7.128061487	7.302173824	6.605698669	7.486522971	7.075594218	7.08141817	6.496613168	7.255445069	6.244601308	7.584832832	7.243954328	7.277322827	7.361683952	6.987741771	7.156474194	6.488419664	AT1G79570.1		Protein kinase superfamily protein with octicosapeptide/Phox/Bem1p domain	PTHR23257:SF537 - PROTEIN KINASE FAMILY PROTEIN (1 of 2)	blue
Potri.001G123600.v3.1	2.416748072	2.524769964	2.706306206	3.345880845	3.163466874	3.136201213	3.048009524	3.783016222	2.689778052	3.160236629	3.111429885	2.920351969	3.139505499	3.241886178	3.29111241	3.639817129	2.655425127	3.211694221	3.114279329	3.409984937	3.259448921	3.47497624	3.54477828	2.937354577	3.482972449	3.465370212	3.004422193	3.087092781	3.369802919	3.351814668	2.889958132	3.177983474	3.068763948	AT1G45332.1		Translation elongation factor EFG/EF2 protein	similar to Probable elongation factor G; similar to mitochondrial precursor (mEF-G).; [ co-ortholog (1of2) of At1g45332, At2g45030, ]	cyan
Potri.001G123800.v3.1	4.640445185	4.554882224	4.213094606	4.532499104	4.371893389	4.83141077	4.396014074	4.794183931	4.775834056	5.043184348	5.071959809	4.143062478	4.555727508	4.435008602	5.733771527	4.871037077	5.280330356	4.662928616	4.432708924	4.689747423	4.837403661	4.747132638	4.832049546	3.747187858	4.770834425	4.59929494	4.557103335	4.759567189	4.81017601	4.493787626	4.578808866	5.017286046	4.680376587	AT2G35060.1	KUP11	K+ uptake permease 11	similar to Potassium transporter 11 (AtPOT11).; [ co-ortholog (1of3) of At1g31120, At2g35060, ]	tan
Potri.001G124000.v3.1	4.516885565	4.458208244	4.758283053	4.992704545	4.154065733	4.558254186	4.638609962	4.397609431	4.573131286	4.871150452	4.230221081	4.884191117	4.678034419	4.203263358	4.358102162	4.830352047	4.311303249	4.967248392	4.583040306	4.04111039	4.571606511	4.781074379	4.880078348	4.230629452	4.477496786	3.507602334	4.774901911	4.693659393	4.388937015	4.917343386	4.286541416	4.619070288	3.617664966	AT4G25230.2	RIN2	RPM1 interacting protein 2	zinc finger (C3HC4-type RING finger) family protein; similar to autocrine motility factor receptor (Mus musculus) GI:5931953; similar to C3HC4 type (RING finger); [ co-ortholog (1of2) of At4g25230, At5g51450, ]	blue
Potri.001G124200.v3.1	1.699081477	1.728514094	-0.68650729	-0.392459062	0.015202369	0.323119965	-0.049234388	0.776405473	1.381489039	0.798300379	1.002426123	1.324708057	-0.379259546	1.298397464	0.332617427	2.224963129	0.958195995	0.924159646	1.527645258	1.676428682	0.938012819	0.264046707	2.635901946	0.955607823	0.571453468	1.698465495	0.245811012	1.41405021	-0.079304736	1.492067078	-0.207800526	-0.260023651	0.827287574	AT3G47420.1	ATPS3,PS3	phosphate starvation-induced gene 3	similar to glycerol-3-phosphate transporter; putative; similar to glycerol 3-phosphate permease; putative; similar to cAMP inducible 2 protein (Mus musculus) GI:4580997; similar to glycerol-3-phosphate transporter (glycerol 3-phosphate permease) (Homo sap	turquoise
Potri.001G124300.v3.1	6.223193625	5.35518543	6.206849533	5.887496558	6.67973147	6.066367555	6.418901038	5.846125655	5.605829296	6.046770398	5.438528719	5.809266956	6.403201266	6.379465011	5.865861957	5.856705296	6.010550308	5.642174048	5.713897591	5.530278181	5.804142259	5.434622938	5.51426915	5.340117383	6.155571794	6.072409817	6.504821124	6.045128864	6.551049786	5.561041637	6.153941472	6.096024037	5.400778589	AT5G51410.2		LUC7 N_terminus domain-containing protein	similar to putative aspartate-arginine-rich mRNA binding protein mRNA; similar to LUC7 N_terminus domain-containing protein; similar to cisplatin resistance-associated overexpressed protein (Homo sapiens) GI:6899846; similar to LUC7 N_term; [ co-ortholog	brown
Potri.001G124500.v3.1	4.543910521	5.497961646	5.490601972	5.954369748	4.397808964	5.396221757	5.240572384	4.795094387	4.572737707	5.719456589	4.704250643	5.468403101	5.242324773	4.947773433	5.128525894	5.021242449	5.096213378	5.718798306	5.119883931	3.992278027	5.195264685	5.364323708	5.101855394	4.197823758	5.104245812	4.380827271	5.647387908	4.723200734	4.979052495	5.348287477	5.130646787	5.892512763	3.507551787	AT2G45010.1		PLAC8 family protein	similar to 27 kDa unknown protein mRNA; similar to expressed protein in Arabidopsis thaliana; similar to DUF614; [ co-ortholog (2of3) of At5g51400, ]	blue
Potri.001G124900.v3.1	2.133981519	1.755637715	1.391975942	1.690149897	2.251211252	1.770484611	1.120907443	2.166555454	1.691848052	2.108857967	2.049204726	1.824889458	1.606031617	1.957525807	1.010134669	2.11027297	1.168065143	1.263987155	1.956673659	2.601979215	1.865419916	0.647772588	0.777104052	0.099763844	1.165612684	1.715808891	1.619224576	1.958668166	1.448431502	1.555029046	1.345777737	1.151838701	2.729051648	AT3G47450.2	ATNOA1,ATNOS1,NOA1,NOS1,RIF1	P-loop containing nucleoside triphosphate hydrolases superfamily protein	K13427 - nitric-oxide synthase, plant (NOA1) (1 of 1)	turquoise
Potri.001G125200.v3.1	5.695625197	5.686231643	6.324808877	5.726471385	6.429431013	5.92518747	5.915023087	6.015650198	5.282153768	5.988621902	5.123442408	5.995651637	6.169124152	6.328167031	5.38209313	5.442764682	5.279207463	5.779094989	5.903676088	5.053886933	6.171210929	5.415102043	5.679045622	5.391383598	6.125872746	5.703129726	6.262807641	6.041736575	5.834095613	5.520051829	6.035027624	6.068859265	5.338381959	AT3G24080.1		KRR1 family protein	KRR1 family protein; [ ortholog of At3g24080,]	brown
Potri.001G125700.v3.1	3.646399595	3.775660674	3.650639181	3.658803499	3.695636958	4.099975121	3.663234082	3.503958304	3.323515063	3.64224245	3.466480271	3.56858197	3.60528254	3.652269358	3.840182738	3.36801065	3.68308711	3.605133654	3.812641213	3.471317459	3.678558739	3.703500501	3.599966932	2.815749609	3.841167216	3.629112378	4.071330782	3.556789903	3.743161535	3.864156727	3.643509067	3.206648267	3.814825957	AT5G61450.1		P-loop containing nucleoside triphosphate hydrolases superfamily protein	PTHR33477:SF2 - P-LOOP CONTAINING NUCLEOSIDE TRIPHOSPHATE HYDROLASES SUPERFAMILY PROTEIN (1 of 2)	brown
Potri.001G126100.v3.1	7.935259297	8.474920056	8.40035994	8.682169812	8.336844646	8.145035569	8.753476835	8.755000829	7.699039662	8.265612571	7.995424199	8.718958256	8.428626956	8.183470722	8.791952926	7.445106697	8.753197054	8.795688653	8.094084258	6.756316445	8.653806215	8.395350073	8.653903288	8.003500753	8.581170856	9.71365772	8.502016538	8.162416393	8.218492026	8.952938073	8.31975504	8.765635469	8.517543316	AT5G61480.1	PXY	Leucine-rich repeat protein kinase family protein	PTHR27000:SF1 - LEUCINE-RICH REPEAT RECEPTOR-LIKE PROTEIN KINASE TDR (1 of 2)	blue
Potri.001G126200.v3.1	1.910779314	2.389305653	2.611038593	3.185153392	3.124935902	3.39588755	2.557623664	2.768957671	1.603637329	3.044291373	1.790445107	2.619527806	2.929080522	2.711662131	2.356618126	2.373716656	2.444691772	2.580783026	2.780754721	1.037554462	2.685503277	2.925595759	3.313896087	2.575147099	2.502205121	1.786679866	2.817250113	2.681177006	2.518310252	2.589787425	2.752053517	2.780529182	0.331323434	AT5G07630.1		lipid transporters	K06316 - oligosaccharide translocation protein RFT1 (RFT1) (1 of 1)	brown
Potri.001G126400.v3.1	5.44251911	5.714858463	5.621141148	5.77177996	5.491319024	5.316792816	5.506416485	5.840742767	5.516962882	5.447209046	5.558202748	5.496093565	5.59905789	5.343258885	5.734486407	5.603493223	5.616021969	5.903414395	5.389141858	6.155928318	5.775612126	5.353486631	5.463035005	4.640395044	5.542137424	5.843804281	5.608663005	5.496342236	5.576520777	5.966369127	5.618083543	5.52297343	5.969407326	AT5G51300.2		splicing factor-related	PTHR11208:SF45 - SPLICING FACTOR 1 (1 of 2)	tan
Potri.001G126500.v3.1	3.376276618	3.538695751	3.536476078	3.727692387	2.461184905	3.116670303	3.6383256	3.322455702	3.324509415	3.466017049	3.659727485	4.083395406	3.838130436	3.310263989	3.566983482	3.550985895	3.394547417	3.653996895	3.308406679	3.569718022	3.046115639	3.06904717	3.111559183	2.311991602	2.871475601	1.600854461	3.063612468	3.724154865	3.214370812	3.005163873	3.351297648	3.943538954	2.95832381	AT5G61500.1	ATATG3,ATG3	autophagy 3 (APG3)	K08343 - ubiquitin-like-conjugating enzyme ATG3 (ATG3) (1 of 3)	darkgreen
Potri.001G127100.v3.1	6.014073246	6.228132372	6.794790812	6.818996353	6.072947533	6.338818632	6.601783181	5.970065388	5.12853729	6.700838658	5.631687287	6.494229369	6.778966887	6.273502326	6.8114614	5.842960294	6.058382879	6.29028353	5.859891143	4.741236434	6.056212563	6.349696133	5.997805452	6.034481452	6.288573993	6.809562777	6.57219343	6.00906996	6.191520979	6.149400143	6.173575509	6.856018663	6.078891472	AT5G45290.1		RING/U-box superfamily protein	PTHR14155:SF153 - RING/U-BOX DOMAIN-CONTAINING PROTEIN (1 of 2)	blue
Potri.001G127300.v3.1	5.055317981	4.827982766	4.79705105	4.911447267	4.912204526	4.306070393	4.925003957	5.052060521	5.649977163	4.817428026	5.153098573	4.762157036	5.107916873	4.860515262	4.830106308	5.180800911	5.300921658	5.041076771	4.979337443	5.223482006	5.177523408	4.561147133	5.091719274	3.9836788	4.98927721	4.496104859	4.985100598	5.049896624	4.734155609	4.849822371	4.569994235	4.94558227	4.718078245	AT1G31650.1	ATROPGEF14,ROPGEF14	RHO guanyl-nucleotide exchange factor 14	PTHR33101:SF2 - ROP GUANINE NUCLEOTIDE EXCHANGE FACTOR 14 (1 of 2)	turquoise
Potri.001G128100.v3.1	5.372474447	4.568857377	4.710139112	5.062530529	4.828123188	4.701090298	3.98510752	4.853873233	5.268160582	5.103089583	4.282723868	4.649518941	4.970117849	4.790292099	5.81568179	5.060219638	5.623112802	4.317115366	3.862822308	3.687968074	5.238259559	5.218934623	4.564605897	2.691096132	5.898992835	3.839608589	3.988336794	4.881941713	4.480315555	5.069399732	5.330209901	4.76749239	4.379068305	AT1G31490.1		HXXXD-type acyl-transferase family protein	transferase family protein; similar to anthranilate N-hydroxycinnamoyl benzoyltransferase GI:3288180; similar to GI:2239091 from (Dianthus caryophyllus); [ ortholog of At1g31490,]	blue
Potri.001G128200.v3.1	2.715192573	2.261443897	2.520757595	3.229388234	1.094864539	1.765263018	2.779196896	1.110643066	1.771173955	0.88220657	0.498578377	2.33889067	1.574023554	1.542396056	1.775924525	1.550032644	2.64202046	3.497264071	1.381910874	0.742698861	2.346524095	0.760249961	2.92540254	-0.059039107	2.657600655	2.652365338	2.707202046	1.211100716	2.483384589	2.451733707	2.293256938	1.366304185	1.077204297	AT5G45275.1		Major facilitator superfamily protein	similar to expressed protein in Arabidopsis thaliana; similar to Requires functional assignment.; [ co-ortholog (1of2) of At5g45275, At4g19450, ]	blue
Potri.001G128600.v3.1	2.545357483	2.708679968	2.735074712	2.53619224	1.788594612	1.845018532	2.716374871	2.31776509	3.35600697	2.191789523	3.159860552	3.568358689	2.290634571	2.752389305	1.229369864	1.411432188	3.158713446	3.079854343	2.89760199	3.462757168	3.309350347	3.080452675	3.795573376	2.53599001	3.110892332	2.923210929	2.008634042	3.090298123	2.390270553	2.214115001	3.244509685	2.094459994	4.13717071	AT1G31460.1			similar to expressed protein in Arabidopsis thaliana; [ ortholog of At1g31460,]	purple
Potri.001G128700.v3.1	2.250603104	1.343859532	1.476379926	1.822954809	1.531779596	1.729499259	2.141384773	1.3407632	1.70404857	1.998806575	1.962188286	2.062926491	1.799342391	1.637243266	2.042831381	1.961568336	1.628663921	2.333935263	1.751282622	2.787032014	1.710732399	2.033247902	2.301098779	0.359604861	1.626647951	2.321547551	1.336648873	1.704116637	1.878644026	2.335964979	2.13306962	1.722819876	2.153870452	AT2G03670.1	CDC48B	cell division cycle 48B	similar to Cell division control protein 48 homolog B (AtCDC48b).; [ ortholog of At2g03670,]	tan
Potri.001G128800.v3.1	5.220872751	5.075062292	4.947350141	4.702704302	4.873679306	4.930547371	4.989915459	5.020678482	4.938463018	4.75422767	5.35300067	5.127851357	4.911867588	4.697802049	5.102007078	4.830087549	4.880914294	4.8230741	5.446912543	5.564889058	4.901557417	4.936657384	4.558587319	3.703863105	4.858746204	4.762563327	4.758340369	4.822258054	4.461897786	4.939441293	4.728288091	5.222825177	5.061631565	AT4G34660.1		SH3 domain-containing protein	similar to SH3 domain-containing protein 1 (SH3P1); similar to SH3 domain-containing protein 1 (Arabidopsis thaliana) GI:16974676; [ co-ortholog (1of2) of At1g31440, ]	tan
Potri.001G129000.v3.1	4.163800337	4.571924943	4.494126123	4.501751765	4.369853834	4.335535351	4.790877318	4.587739822	4.691598857	4.422211672	4.079715967	4.897047299	4.437859412	4.417784327	4.450074146	3.976307378	4.694700977	4.92564291	4.202549827	4.705528253	4.49481823	4.549135966	4.495003126	3.719066686	4.283145741	4.508908376	4.514623688	4.109015844	4.42307478	4.666260491	4.690586707	4.71651573	4.884349214	AT1G31420.2	FEI1	Leucine-rich repeat protein kinase family protein	PTHR27000:SF202 - INACTIVE LEUCINE-RICH REPEAT RECEPTOR-LIKE PROTEIN KINASE CORYNE-RELATED (1 of 2)	black
Potri.001G129100.v3.1	5.011042695	5.196129378	5.398566401	4.948451978	5.187135616	5.275475332	5.28786402	5.097656534	4.804435513	4.855025336	4.721793214	4.726912498	5.165546002	5.103337793	4.812669793	5.031096304	5.371462304	4.918306497	5.23368649	4.892819383	5.058965041	5.304444776	5.245351923	4.61207708	5.224723524	5.369913159	5.038842889	4.693472095	5.259142445	4.983223758	4.744359508	4.766565602	4.427335896	AT1G04170.1	EIF2 GAMMA	eukaryotic translation initiation factor 2 gamma subunit	similar to eukaryotic translation initiation factor 2 subunit 3; putative; similar to eIF2S3; putative; similar to eIF-2-gamma; putative; similar to SP|Q09130|Eukaryotic translation initiation factor 2 gamma subunit eIF (2-gamma- {Schizosaccharomyces) {po	brown
Potri.001G129500.v3.1	6.513768539	6.244723507	6.477865632	6.174942519	5.759265733	6.119492233	6.708908315	6.138581459	6.415273589	6.230980494	6.169505825	6.335660541	6.287466584	6.187917353	6.06605143	6.48174468	6.517472664	6.470281751	6.366521541	5.918387587	6.108566296	6.343144582	6.317106728	5.401611418	6.272423708	5.748131568	6.121126421	6.374112472	6.114415139	6.124669069	6.023084582	6.659203067	5.647922231				KOG4118 - Uncharacterized conserved protein (1 of 1)	darkgreen
Potri.001G129600.v3.1	3.9374239	3.279860325	3.324962615	3.360654517	3.934829424	3.917481645	3.597468988	4.260030215	4.228376375	3.702834599	4.088517884	2.617666115	3.450665719	3.493912489	4.22828312	4.064495127	3.869087163	3.362567855	3.59771266	4.565017006	3.428853023	3.751953765	3.7019669	2.940792502	3.807163317	3.361780563	3.390326409	3.781274691	3.688243055	3.557685617	3.853272109	3.482047851	4.00762853	AT3G23640.2	HGL1	heteroglycan glucosidase 1	glycosyl hydrolase family 31 protein; similar to alpha-glucosidase 2 from SP:Q9F234 (Bacillus thermoamyloliquefaciens); [ co-ortholog (1of2) of At3g23640, ]	turquoise
Potri.001G129700.v3.1	4.380332931	3.494784608	3.980920775	3.364502209	4.517449217	3.433447838	4.331260524	4.774678557	4.080385614	3.641895335	3.533559039	3.583513323	4.574161906	3.801974125	4.242073215	3.531275366	3.807623407	4.024146505	3.765490362	3.49121914	3.978893806	3.650634392	3.57801081	3.37557939	3.764305212	4.110690585	3.665840949	4.127467845	4.300901401	3.639758442	3.807953707	4.275495356	4.260704663	AT1G33520.1	MOS2	D111/G-patch domain-containing protein	similar to KOW domain-containing protein; similar to D111/G-patch domain-containing protein; [ co-ortholog (1of2) of At1g33520, At4g25020, ]	brown
Potri.001G129800.v3.1	4.726588407	4.827751775	4.568696588	4.550661556	4.66033653	4.541823381	4.648476219	4.377129909	4.791970831	4.658091079	4.772024459	4.320753363	4.40030752	4.470232704	5.01107447	4.874729078	4.811148522	4.725626552	4.373087485	5.335513083	4.521930572	4.92134061	4.641215706	3.435908933	4.794986777	4.351220186	4.978755639	4.234186943	4.917362278	5.080828178	4.485651512	4.742095808	5.179542724	AT5G61230.1		Ankyrin repeat family protein	ankyrin repeat family protein; similar to contains ankyrin repeats; [ co-ortholog (1of2) of At5g61230, At5g07840, ]	tan
Potri.001G129900.v3.1	3.764598831	3.531586451	3.615559434	3.636608665	4.410275393	3.4837746	3.265470956	3.619680799	2.723448026	3.951404289	2.53002736	3.696988286	3.410780381	4.229782639	3.130849543	3.519113572	3.205721176	3.408796001	3.695145633	1.86373181	3.697667792	2.98110194	3.147903883	3.061484491	3.595048147	2.607200552	3.866528792	3.534167025	3.793273764	3.225500649	3.401784132	3.508335893	2.726182382	AT2G38250.1		Homeodomain-like superfamily protein	PTHR10032:SF204 - PROTEIN Y5F2A.4 (1 of 2)	brown
Potri.001G130200.v3.1	6.839508606	6.99838346	6.855044743	7.013490672	6.855757764	6.871680333	7.084737699	6.930873663	6.79727775	6.736682079	6.598635626	6.543395621	7.036133658	6.681728575	7.101876052	6.481744022	7.017160877	6.925008947	6.919660083	5.974680611	6.898192569	6.46634712	6.887657735	5.195631969	6.932758678	6.104926674	7.067109809	6.527239182	6.894426061	6.878222135	6.26291055	6.803922961	6.095870222	AT1G31812.1	ACBP,ACBP6	acyl-CoA-binding protein 6	K08762 - diazepam-binding inhibitor (GABA receptor modulator, acyl-CoA-binding protein) (DBI, ACBP) (1 of 2)	blue
Potri.001G130500.v3.1	3.626538296	4.200541086	3.964863696	4.136173447	3.297347032	4.356479986	3.390311197	2.986706061	3.064590755	3.831331195	3.692211863	4.312108871	2.955034571	3.522690093	3.267123672	3.023570261	3.105748141	3.886034474	4.000501332	4.031442083	4.124785235	3.8696546	4.160953005	3.376246054	3.840671484	3.626523234	4.342928258	3.829265429	3.056254337	3.983183435	3.897953946	3.591016505	4.02907198	AT4G19150.1		Ankyrin repeat family protein	ankyrin repeat family protein; similar to contains ankyrin repeats; [ co-ortholog (2of2) of At4g19150, ]	blue
Potri.001G130900.v3.1	4.405006044	4.431788995	4.272435845	4.438699351	4.388466893	4.581766957	4.415904015	4.396220538	4.065782513	4.386426678	4.080222113	3.932030113	4.228485014	4.505608019	4.64551715	3.84393825	4.585929541	3.997062846	4.407892599	3.97757059	4.400149884	4.23802306	4.333184337	3.096752577	4.261544395	3.915660724	4.607051783	4.028222246	4.349623541	4.154837608	4.070794158	4.140674502	4.403789772	AT4G19140.1			similar to expressed protein in Arabidopsis thaliana; [ co-ortholog (1of2) of At4g19140, ]	brown
Potri.001G131000.v3.1	7.280357477	7.202740139	7.548514426	6.889323933	6.813348371	6.919889126	7.585003953	7.025605734	7.185677196	6.63663991	7.125509285	7.113681463	7.192440831	7.262173528	6.517598455	6.977817263	7.321029179	7.199324449	7.332091949	7.557290451	6.853250893	7.412484087	7.206990359	6.399452874	7.073333691	7.083141566	7.019772741	7.177899147	7.009563484	6.924032537	6.977663023	7.410809426	6.842540059	AT3G49010.1	ATBBC1,BBC1,RSU2	breast basic conserved 1	similar to 60S ribosomal protein L13 (BBC1 protein homolog).; [ co-ortholog (2of4) of At3g49010, At3g48960, At5g23900, ]	purple
Potri.001G131300.v3.1	3.549239999	3.269528604	2.948350197	3.572008699	2.792587296	3.168432687	2.993520041	3.095113289	3.314361378	3.322719309	3.081431709	3.294456226	2.942443399	2.917808427	3.293245504	3.428159573	3.295861936	3.402338675	3.106354202	3.182732201	2.915902434	3.069120992	3.35041291	2.562240274	3.227346477	2.528964675	2.926878355	3.474952569	3.3463206	3.18436057	3.193863925	3.207497667	3.414854434	AT4G25030.1			NA	lightgreen
Potri.001G131400.v3.1	4.984870803	5.427381271	5.659325504	5.915273305	5.528272834	5.190875894	5.665148834	5.871066415	5.073769561	5.547682601	5.840400792	6.181062988	5.69729781	5.34305231	5.298331162	5.571767654	5.462761089	6.154130396	5.471650589	5.003643138	5.622159447	5.573415938	5.785112922	4.851125782	5.65658173	5.660893668	5.469847949	5.574352408	5.47320078	5.835598683	5.662277184	5.6751105	4.800426792	AT1G31850.2		S-adenosyl-L-methionine-dependent methyltransferases superfamily protein	similar to dehydration-responsive protein; putative; similar to strong similarity to early-responsive to dehydration stress ERD3 protein (Arabidopsis thaliana) GI:15320410; similar to dehydration-responsive protein; putative; similar to str; [ co-ortholog	blue
Potri.001G131500.v3.1	5.311986014	5.94285965	6.548528339	6.457293363	6.649136923	5.517356801	5.89649377	4.959667644	5.013107507	6.11928778	6.364199451	5.815363059	6.074358447	5.703965026	5.753558653	7.178164349	6.11176115	6.476577083	4.711699016	4.412913032	6.570402062	5.688142938	6.093588934	5.184080569	5.665647431	5.25131207	6.824501963	6.261208588	6.540998968	6.140796207	6.148249713	6.673544262	5.025601282				NA	darkred
Potri.001G131600.v3.1	1.900856689	0.8021823	-1.221265438	-1.689201174	1.136757617	0.374743364	-2.621034048	-0.84451238	2.117745692	-0.696377427	1.913319729	-0.817166762	-1.845116708	1.332306305	-0.432875539	-0.249385497	-0.185084149	-2.625496563	-0.982109668	1.846529351	-0.33737773	-1.124390496	-1.475916356	-1.739756956	-0.543918864	0.990828114	-1.252091758	1.00278195	-0.126297004	-1.354805481	1.750709686	-2.529230493	1.244694465				NA	turquoise
Potri.001G131700.v3.1	2.281347867	1.037738026	-1.184238383	-0.186500928	0.021570502	0.656746788	-2.189300366	-1.332944404	3.117419497	-1.189837629	2.908019837	-0.941034218	-1.845116708	0.908148274	-0.123474176	0.958045484	-0.622679813	-0.011099275	0.126758459	3.361663555	0.385513118	-0.533935427	-0.232870117	-1.949972166	-0.711683032	1.756823095	-1.01020074	1.55196524	-0.400844313	-0.945603118	1.236529273	-3.197007616	1.899628329				NA	turquoise
Potri.001G132001.v3.1	2.158736796	1.926032983	1.626074147	1.185542867	1.513862632	1.878893265	0.939594091	1.291843622	2.443761483	1.790657376	2.803407604	1.41941316	1.472285491	0.999495208	1.346812486	1.430091107	1.528696789	1.366070896	1.812743331	3.720791295	2.130394797	0.943823988	1.896777231	0.896407246	1.280927411	2.1343676	1.653428467	2.276253418	1.552605753	1.371183473	2.081083683	0.764729105	3.083942362	AT4G19100.1		Protein of unknown function (DUF3464)	PF11947 - Protein of unknown function (DUF3464) (DUF3464) (1 of 3)	turquoise
Potri.001G132400.v3.1	3.685104985	3.426906968	3.794161354	3.694794571	3.62220483	3.719472333	3.855906676	3.399399899	3.258171238	3.791684164	3.100977704	3.266189929	3.372588822	3.481965193	3.140208811	3.172803917	2.960420419	3.281259438	3.54174484	2.954256943	3.292067063	3.94651709	3.564213434	3.325623919	3.847950059	2.297535072	4.010215384	2.819032126	3.788254843	3.759581667	3.694819121	3.658402384	3.531199537	AT4G19070.1		Putative membrane lipoprotein	similar to Cadmium induced protein AS8.; [ ortholog of At4g19070,]	brown
Potri.001G132600.v3.1	2.953942748	1.403441008	2.094932457	2.056110979	2.059457875	2.584514231	1.922897758	1.302271775	1.856130622	2.498811042	1.880924983	1.800525263	1.775290056	2.078373854	1.571073983	2.416728152	1.470776866	1.762592185	1.655254488	2.220221093	1.650427382	2.005979928	1.762503599	1.762672344	2.29525235	1.786679866	1.708145617	1.829623308	1.740825089	1.7943575	2.130651998	2.021487492	2.518239837	AT4G37740.1	AtGRF2,GRF2	growth-regulating factor 2	PF08879//PF08880 - WRC (WRC) // QLQ (QLQ) (1 of 19)	turquoise
Potri.001G132700.v3.1	6.498413863	7.007676912	7.25106253	7.201334395	6.632144985	6.804403166	7.107223269	6.653828517	6.627676009	6.947617405	6.552259527	6.799055313	7.048490322	6.647214058	6.928845385	7.182444957	6.995842093	7.25731847	6.84827833	6.018838223	6.982309197	6.782407318	7.081553049	6.249532563	6.998673621	6.202444028	7.1988517	6.848584255	6.822371552	7.302972785	6.633063378	7.334919655	6.20544192	AT4G19045.1		Mob1/phocein family protein	similar to hypothetical protein. [ORG:Cicer arietinum]; [ ortholog of CAC12986,At5g45550,]	blue
Potri.001G132800.v3.1	2.855449012	2.191483959	2.225188815	1.57468991	1.336667587	2.090926766	1.842993046	2.358527103	2.303807979	1.189398926	1.815688558	1.633994591	1.750796202	2.338708182	1.571073983	2.393993137	1.829644552	1.669562281	1.422649268	1.781431159	2.137806146	1.719408547	1.644704749	1.497220522	1.917517013	2.528964675	1.336894268	2.58430421	2.058770186	1.861225678	2.252677386	2.064262618	2.243578234	AT1G32120.1			similar to expressed protein in Arabidopsis thaliana; [ co-ortholog (2of2) of At1g32120, ]	turquoise
Potri.001G132900.v3.1	4.457826034	5.119621357	4.894461014	5.103851717	5.298977126	4.978039046	4.572645746	4.866746347	4.466035493	4.914162976	4.635957482	4.851430363	5.054619529	4.991631064	5.063237235	4.547735587	4.75154867	4.9272089	4.951951778	4.277919015	5.074742957	4.709681241	5.084726077	4.075231413	4.84337894	5.151986033	4.971067208	4.841856863	4.978266769	4.919082854	4.640242021	4.8036547	4.658435824	AT4G19040.1	EDR2	ENHANCED DISEASE RESISTANCE 2	similar to pleckstrin homology (PH) domain-containing protein; similar to lipid-binding START domain-containing protein; weakly similar to SP|P79245|Steroidogenic acute regulatory protein ; similar to mitochondrial precursor (StAR) {Ovis aries}; [ co-orth	brown
Potri.001G133200.v3.1	5.848210465	6.494723624	6.450788484	7.043847735	5.706135252	6.432596436	6.474058004	5.528921408	5.433258712	6.183458609	4.814022828	6.167172919	6.113447625	5.939803935	6.721991901	5.252665678	6.654934217	7.059166862	5.979388739	3.540753338	6.243891096	5.87192262	6.496184905	5.245529284	6.238374468	5.60501722	6.676683119	5.425109566	6.262555516	6.22562021	6.029489745	6.183314352	5.401554526	AT1G32100.1	ATPRR1,PRR1	pinoresinol reductase 1	1.23.1.2 - (+)-lariciresinol reductase / Pinoresinol/lariciresinol reductase (1 of 1)	blue
Potri.001G133400.v3.1	1.147635538	-0.885561409	-1.985470983	-1.74905701	-0.397740592	-0.339981589	-2.327257943	1.058774146	1.819205616	-1.421641095	0.897515562	-1.716497665	0.373554931	1.166342981	-3.109255434	0.535299516	0.280897504	-1.073453409	1.405493568	2.157874061	-0.407794432	-1.518698352	0.901034689	-1.827229233	-0.213871905	0.165516902	-0.855240464	1.182255449	0.50890261	-1.582283599	-1.990509645	-2.338417287	1.716908762	AT5G45580.1		Homeodomain-like superfamily protein	similar to myb family transcription factor; [ co-ortholog (2of2) of At5g45580, ]	turquoise
Potri.001G133500.v3.1	2.773213944	1.647673435	2.150681679	1.602711767	2.205537289	2.452280621	2.331722804	1.570862023	2.453884334	2.109354806	2.575142283	2.032387839	1.882712021	2.344618251	2.36346767	2.029563537	2.380236354	2.32955972	2.382300342	2.437417294	2.088871651	2.247555324	2.404403487	1.689927268	2.146783849	2.004947415	1.749280319	2.808287432	2.289525886	1.721889113	2.393342343	2.130927028	2.764570477	AT1G80480.1	PTAC17	plastid transcriptionally active 17	PTHR13748//PTHR13748:SF40 - COBW-RELATED // SUBFAMILY NOT NAMED (1 of 1)	turquoise
Potri.001G133800.v3.1	3.3293464	3.974588714	3.956723648	3.699826811	3.598674347	3.313913777	4.459791002	4.159496653	3.712084975	3.575109846	3.305103104	3.831577111	3.806370703	3.852483011	3.753977635	2.991715822	4.306705214	4.301176076	3.737928006	3.601166341	3.610937129	4.115311588	3.865071479	3.399502413	3.842099342	4.476936693	3.886401444	3.116256649	3.827435275	4.199923193	3.572932829	4.30329697	3.677727924	AT1G32090.1		early-responsive to dehydration stress protein (ERD4)	similar to early-responsive to dehydration protein-related; similar to ERD protein-related; similar to ERD4 protein (early-responsive to dehydration stress) (Arabidopsis thaliana) GI:15375406; [ co-ortholog (1of2) of At1g32090, ]	black
Potri.001G133900.v3.1	1.53390249	1.461025524	1.224477028	1.182412822	1.189488133	1.400196499	1.395229534	1.647477977	2.367570303	0.85907849	1.037253638	1.508620895	1.689618998	1.023699807	1.757975173	1.75454195	2.205167446	1.450339041	1.942218003	3.084021276	1.742716322	1.086497845	1.557596081	-0.189852628	1.13718561	1.448441266	0.672028267	1.373569063	1.586660913	2.053830099	1.137704532	1.095154509	3.747422603	AT2G35550.1	ATBPC7,BBR,BPC7	basic pentacysteine 7	similar to expressed protein in Arabidopsis thaliana; similar to expressed protein in Arabidopsis thaliana; [ ortholog of At2g35550,]	tan
Potri.001G134100.v3.1	2.847848889	2.347250839	2.779231092	3.270442207	2.241386198	3.271063931	3.503749007	2.933110665	2.31233455	3.269905566	2.242507576	2.645688689	2.625795998	3.294961297	3.205267233	2.406691123	2.772648127	2.248725535	2.982771011	2.657122027	2.516551724	3.271286364	1.954252639	2.524323428	3.171138411	3.659776977	3.571878027	2.183957441	2.73697989	2.984072502	2.810974243	3.261578236	3.408255167	AT1G32050.1		SCAMP family protein	PTHR10687:SF15 - SECRETORY CARRIER-ASSOCIATED MEMBRANE PROTEIN 4 (1 of 2)	pink
Potri.001G135000.v3.1	3.931541303	4.747821702	4.973798083	4.514146972	4.898745843	4.753979985	4.965049518	4.387454386	3.911274065	4.6601662	3.887880662	3.913085517	5.079759674	4.161414797	4.363249187	4.805437622	4.693181586	4.544934114	4.349128342	3.108577042	4.546373188	4.502474505	4.80881622	3.98786317	4.737406959	4.136873696	4.824868613	4.171164994	4.74600536	4.632077188	4.007403688	4.807112289	3.049520423	AT1G31940.1			similar to Expressed protein in Arabidopsis thaliana; [ co-ortholog (1of2) of At2g35585, At1g31940, ]	blue
Potri.001G135100.v3.1	5.492614353	5.39023135	5.783046597	5.600333933	5.781434104	4.849249138	6.012243426	4.959045773	5.161015224	5.314942747	5.309641366	5.552410534	4.953089057	5.640047826	5.829736528	5.691307103	5.60347606	5.651314005	5.141857312	4.421942492	5.447788677	5.721671783	5.379518814	4.943607823	6.018938997	5.298094419	5.551577773	5.659417351	5.668547069	5.730873254	5.274318925	5.826490976	5.103973177				NA	blue
Potri.001G135200.v3.1	6.53153613	6.431890546	6.509834945	6.26880172	6.006874762	6.205567405	6.223285854	5.919736197	5.618828515	6.270150039	5.901844255	5.849344258	6.159512733	6.216731062	6.182678177	5.452999499	6.187962148	6.219386129	6.535900215	5.724596785	6.212587495	6.171271176	6.447022316	5.43317039	6.345044648	6.009786475	6.313471293	5.944913907	5.68666121	6.184398953	5.648571766	6.334178146	5.954656865	AT5G45620.1		Proteasome component (PCI) domain protein	similar to 26S proteasome regulatory subunit; similar to putative (RPN9); similar to 26S proteasome subunit p40.5 GI:3618343 from (Homo sapiens); similar to 26S proteasome regulatory subunit; similar to putative (RPN9); similar to 26S proteasome subunit p	blue
Potri.001G135300.v3.1	5.486429604	5.204385544	4.743832551	5.055838321	4.941604492	5.193477067	4.893103475	4.913822213	5.269690851	5.079460785	5.017771501	5.34323516	4.90060493	5.06705378	4.910023425	4.539444148	5.113833859	4.893028669	5.185853169	5.370232505	5.160551065	5.116273241	4.765362052	4.052820113	5.288821028	5.030431874	5.017308225	4.97116916	5.090429365	4.997949368	5.312608859	4.697674343	5.674572697	AT1G31930.2	XLG3	extra-large GTP-binding protein 3	similar to extra-large guanine nucleotide binding protein; putative; similar to G-protein; putative; similar to extra-large G-protein (XLG) (Arabidopsis thaliana) GI:3201680; similar to extra-large guanine nucleotide binding protei; [ co-ortholog (1of3) o	turquoise
Potri.001G135500.v3.1	2.659785426	2.979286273	2.779681304	2.557100429	2.560154341	3.249178529	2.407968243	3.499435186	3.018854169	3.274526229	3.348578442	2.911214536	3.005435326	2.546059181	3.552860124	3.70189409	3.394667886	2.760326217	3.221265878	3.378120288	3.31422653	2.266771498	2.946496474	2.191715229	2.227088477	2.085998179	1.760419434	3.628680677	2.353350106	2.235960847	2.550175681	3.690839474	3.138305282	AT1G31910.1		GHMP kinase family protein	GHMP kinase family protein; similar to Phosphomevalonate kinase (EC 2.7.4.2) (Swiss-Prot:P24521) (Saccharomyces cerevisi; [ co-ortholog (2of3) of At1g31910, ]	turquoise
Potri.001G135700.v3.1	3.411459955	3.66079347	3.803030222	3.515895414	2.448486962	3.055861342	3.668107	3.016487556	3.319368776	3.032604251	3.209555768	3.081763308	3.251618956	3.066330371	3.161546293	3.107925696	3.388273922	3.589474289	3.463596762	3.513323256	3.128249507	3.75624706	3.253753229	2.903793784	3.307383586	2.997263893	3.424054535	3.186156973	2.829412474	3.45148751	3.615626739	4.07638589	3.488930316	AT4G19003.1	VPS25	E2F/DP family winged-helix DNA-binding domain	similar to expressed protein in Arabidopsis thaliana; similar to expressed protein in Arabidopsis thaliana; [ ortholog of At4g19003,]	darkgreen
Potri.001G135801.v3.1	2.155341454	2.157995965	1.40269159	1.578882341	2.166110243	1.16878653	1.629735199	1.713371583	1.941498366	1.496170746	1.50883648	1.146526529	1.334923859	1.407590261	1.244523962	1.883153924	1.647267912	1.926169212	1.472958945	1.527823811	1.905372921	1.435785669	2.012108808	0.286771059	2.009124126	2.004947415	1.024283177	1.575751392	1.051899067	1.177118981	1.95556861	1.539060913	1.537600147	AT1G68310.1		Protein of unknown function (DUF59)	NA	turquoise
Potri.001G135900.v3.1	4.598178286	4.221355258	4.368399226	4.475099375	4.073944188	4.227902884	4.208076286	4.121249626	4.216642183	4.325210436	3.921549249	4.394344015	4.449076857	4.43596736	4.129221331	4.242185101	4.065026158	4.337303288	4.233092953	4.318012203	4.192608235	4.178323229	4.360190126	3.641787946	4.524532373	3.938067428	4.512504952	4.212345264	3.989903262	4.423137686	4.481464311	4.511041633	3.815270645	AT1G32130.1	ATIWS1,IWS1	Transcription elongation factor (TFIIS) family protein	K17498 - transcription factor SPN1 (SPN1, IWS1) (1 of 2)	blue
Potri.001G136100.v3.1	2.273231846	2.267534317	1.516949521	2.502286584	3.308972216	2.834203115	1.229182559	2.94267968	2.567311399	2.851257828	3.387525817	1.668268836	2.725817952	2.319326593	3.659427886	4.011763727	2.16343335	1.987541377	2.321909475	2.385032054	3.570985096	2.551881349	3.807070929	2.723155559	2.396226744	2.860605996	2.26164767	2.779238035	2.940710274	2.220404723	2.084841518	2.041646674	2.224975964	AT1G32170.1	XTH30,XTR4	xyloglucan endotransglucosylase/hydrolase 30	similar to xyloglucan endotransglycosylase 2. [ORG:Ficus carica]; [ co-ortholog (1of2) of At4g18990, At1g32170, AAR27064, ]	turquoise
Potri.001G136200.v3.1	4.395481303	4.63040351	4.67879161	4.990022606	4.471616567	4.621089647	4.463215811	4.86704435	4.445396161	4.939612614	5.122122096	5.094094096	4.760641501	4.543466038	5.336070936	4.827764756	4.736682168	4.867043196	4.629289187	4.503882509	4.860909252	4.930196362	4.558614078	3.989478528	5.017442509	4.805560501	4.59313754	4.471626326	4.70167587	4.685832462	5.039668304	4.651252313	4.710679034	AT3G03050.1	ATCSLD3,CSLD3,KJK	cellulose synthase-like D3	similar to cellulose synthase-like D1 protein; similar to PtCSLD1. [ORG:Populus tremuloides]; [ co-ortholog (1of3) of AAN32658, ]	blue
Potri.001G136300.v3.1	4.55767739	4.410607791	4.543915501	5.176491311	4.08013835	4.372202069	4.571927921	4.633166191	4.386385931	4.792327916	4.834519791	5.282563019	4.554096436	4.253500166	5.278331591	4.446281267	4.753885517	4.787116639	4.198500132	4.701451473	4.712204643	4.882274313	4.822982382	4.407386041	4.874326614	4.413446059	4.541497751	4.366356753	4.468733675	4.948998618	4.522812734	5.064534152	4.217931528	AT5G61910.3		DCD (Development and Cell Death) domain protein	PTHR10857//PTHR10857:SF12 - COPINE // SUBFAMILY NOT NAMED (1 of 2)	darkgreen
Potri.001G136400.v3.1	3.216649873	3.75463053	4.018932961	3.816950771	3.262609473	3.59635908	4.002621932	3.823036663	3.523108357	3.499731753	3.322464132	4.284292838	3.693527562	3.588393967	4.177066066	2.943272719	4.236756413	4.104302212	3.614276056	2.759439539	3.721467393	3.958968538	3.474281289	3.159982396	3.505239845	3.981051115	3.121954106	3.567518798	3.50711923	3.447585104	4.057673488	3.897373389	3.864625816	AT1G32190.1		alpha/beta-Hydrolases superfamily protein	KOG1552 - Predicted alpha/beta hydrolase (1 of 18)	black
Potri.001G136600.v3.1	3.571180704	3.258383384	2.832252209	2.942883832	2.940975653	3.486293693	2.808857747	3.03037101	3.327996337	3.063280608	3.237080043	3.052138708	2.952785902	3.039824521	3.151773125	3.007420567	3.163473621	3.301653353	3.382038636	3.70765815	3.174688541	2.845731269	3.324442383	2.686982555	3.17301807	3.075665232	3.203394831	3.396194995	3.204145338	3.249010681	3.212402345	2.600390407	3.712006122	AT1G32200.1	ACT1,ATS1	phospholipid/glycerol acyltransferase family protein	K00630 - glycerol-3-phosphate O-acyltransferase (ATS1) (1 of 1)	turquoise
Potri.001G136800.v3.1	3.243981168	3.610010123	3.604456586	3.506311674	3.077467027	3.527119408	3.733387205	3.470881313	3.611135128	3.456754557	3.412881619	3.608522632	3.731310822	3.352680901	3.339627603	3.365480684	3.492001711	3.513771099	3.692698596	3.664972292	3.169615966	4.016362141	3.637231821	2.791869235	3.727999262	3.200644312	3.347544794	3.217570162	3.290041955	3.491199224	3.614043748	3.366027022	2.89106387	AT2G35520.1	DAD2	Defender against death (DAD family) protein	similar to Defender against cell death 1 (DAD-1). [ORG:Betula pendula]; [ co-ortholog (2of2) of AAC77357, At2g35520, T17016, Q9M3T9, Q9ZRA3, AAB16804, CAB66329, AAD02848, At1g32210, ]	darkgreen
Potri.001G136900.v3.1	2.777734817	2.434473799	3.050373253	2.997504333	2.207543894	2.944880541	2.814964972	2.658285155	2.671080298	3.023716216	2.397315421	2.639193931	2.869757831	2.377739016	2.816080256	3.096900265	2.761739285	2.509539451	2.689528932	2.121606312	2.64327643	2.801373904	3.301308185	2.005681531	2.645947082	2.652365338	2.875339539	2.219652605	2.726829807	2.612475355	2.623364467	3.048943314	1.998921672	AT1G32220.1		NAD(P)-binding Rossmann-fold superfamily protein	similar to expressed protein in Arabidopsis thaliana; [ ortholog of At1g32220,]	blue
Potri.001G137000.v3.1	3.667211676	2.984002974	3.154937548	3.23676822	3.07659451	3.56186319	2.960245706	3.59208351	3.255910472	3.63365883	3.227955935	3.154145908	3.668739108	3.551222048	3.41655611	3.096900265	3.335552941	3.124536846	3.629223278	3.18152946	3.407125111	2.82553139	2.911823908	2.02217276	3.491719009	2.923210929	2.931909347	3.575684525	3.314130716	3.002628433	3.166573448	3.241426364	3.218116633				NA	turquoise
Potri.001G137200.v3.1	7.868944471	8.095627738	7.697624423	7.591004497	7.751262148	7.752638136	7.529830224	7.699692347	7.752305147	7.743013752	7.796774655	7.344178907	7.720959862	7.586178795	7.596690686	7.522746219	7.38986531	7.522752479	7.80665825	8.342906351	7.565898646	7.471956105	7.649127159	6.861051911	7.662593063	7.852888909	7.885353852	7.492568918	7.475024083	7.758358133	7.156291361	7.654061053	8.161641305	AT1G32230.1	ATP8,CEO,CEO1,RCD1	WWE protein-protein interaction domain protein family	similar to CLONE EIGHTY-ONE; [ co-ortholog (1of2) of At2g35510, At1g32230, ]	turquoise
Potri.001G137700.v3.1	2.708937085	3.231916217	2.837210682	3.650071283	2.877406234	3.313913777	3.38620133	3.215568335	2.681255965	3.221171006	2.849918327	3.482680534	3.11147608	3.024051275	3.373622067	2.52929403	3.6144007	3.201578372	3.189945548	2.282579549	3.359451657	3.361957135	3.614665992	2.772173739	2.894948259	3.010025804	3.261763028	2.702561819	3.043592984	2.879258212	3.070274803	3.377134539	2.133283828	AT5G46910.1		Transcription factor jumonji (jmj) family protein / zinc finger (C5HC2 type) family protein	PTHR10694:SF33 - TRANSCRIPTION FACTOR JUMONJI (JMJ) FAMILY PROTEIN / ZINC FINGER (C5HC2 TYPE) FAMILY PROTEIN (1 of 2)	blue
Potri.001G137900.v3.1	1.841521547	2.080046835	2.505498802	2.520057397	2.217071887	2.284875887	1.9279385	2.373690781	2.54251767	2.600535948	2.397717319	2.26041008	2.245547902	2.111486369	2.333525472	2.562416339	2.173258672	2.052262103	1.992991534	2.695813381	1.91741281	2.278260989	2.349105961	1.814781724	2.189442685	1.352626356	2.026970928	2.758674223	2.08372618	2.277191783	2.502547265	1.976527792	2.190977368	AT2G35490.1		Plastid-lipid associated protein PAP / fibrillin family protein	PTHR31906:SF5 - PLASTID-LIPID-ASSOCIATED PROTEIN 3, CHLOROPLASTIC-RELATED (1 of 3)	turquoise
Potri.001G138100.v3.1	3.923460918	4.026451363	4.124707625	3.9528239	3.612911422	3.951205245	4.082998733	4.061466925	3.749869187	4.101429919	3.87647637	4.016839796	3.900928029	3.932914568	4.274179465	3.957135784	3.936052979	4.144516128	3.930172266	3.825660689	3.837839134	3.843950205	3.517926706	2.612419914	3.666097054	3.400940283	3.925902604	3.9405911	3.843258075	3.793313631	3.623547974	4.491454434	3.296412231	AT1G74340.1		dolichol phosphate-mannose biosynthesis regulatory protein-related	similar to dolichol phosphate-mannose biosynthesis regulatory protein-related; similar to dolichol phosphate-mannose biosynthesis regulatory protein SP:Q9Z324 from (Mus musculus); [ ortholog of At1g74340,]	blue
Potri.001G138300.v3.1	2.222096027	1.037738026	1.888717012	1.42038988	2.51991062	1.852518154	1.30485299	2.025257656	1.64292995	2.187011713	2.102851474	1.544402685	1.57394737	2.70625017	-0.178072227	2.758641477	1.086085212	0.84224711	1.736831954	0.839621753	2.329223687	1.1850585	2.459367069	0.632414361	1.648011868	1.352626356	2.096531794	2.42026836	1.711160419	0.375265283	1.819471737	1.699627057	1.281500237	AT2G35470.1			similar to expressed protein in Arabidopsis thaliana; [ co-ortholog (2of2) of At2g35470, ]	brown
Potri.001G138400.v3.1	5.666706885	5.873561011	6.065853177	6.162917421	6.051139571	5.711549298	6.183899312	5.805227158	5.29785609	6.052410552	5.454485294	5.86660995	6.070184229	5.779488676	6.081337779	5.641740809	5.68825245	6.063685353	5.597199241	5.099497098	5.898790806	5.757069515	5.670642784	5.225361881	5.674418602	5.51235203	6.104950031	5.471453431	5.710268316	5.65493189	5.643362065	6.489280817	5.092458682	AT4G17720.1		RNA-binding (RRM/RBD/RNP motifs) family protein	PF00076 - RNA recognition motif. (a.k.a. RRM, RBD, or RNP domain) (RRM_1) (1 of 305)	blue
Potri.001G138500.v3.1	7.272533512	7.76564247	8.116281233	8.801195806	7.934964989	7.855347314	8.587513258	8.007226493	7.318592004	8.104498263	8.216752163	8.466160143	8.411245519	7.64263103	8.933353388	8.147183774	8.106405077	8.656486716	7.622155145	7.84214563	8.377621178	8.059394873	8.279923177	7.357532391	8.08145644	8.144585113	8.623543784	7.779379206	8.076475816	8.512623125	7.866889058	8.797187592	7.598476759	AT5G46860.1	ATSYP22,ATVAM3,SGR3,SYP22,VAM3	Syntaxin/t-SNARE family protein	similar to syntaxin. [ORG:Glycine max]; [ co-ortholog (1of2) of At5g46860, At4g17730, AAN03474, ]	blue
Potri.001G138700.v3.1	3.198764945	3.251805586	3.606952482	4.257292509	3.300103078	3.599522397	3.821193937	3.092171106	2.83791678	4.283781664	3.123466123	3.931338052	3.109473392	3.549483115	3.965047122	3.693815412	3.609527333	3.628808757	3.113888122	2.615801951	3.644852278	4.074983202	4.065081019	3.836146022	3.822360256	3.507602334	4.544344129	3.474565741	3.658768635	4.007715515	3.90221331	3.721539133	2.855880437	AT1G32310.1			NA	blue
Potri.001G138900.v3.1	2.690444986	2.393100846	2.533895338	2.53533798	2.822895814	2.946341828	1.981919992	2.15848177	2.67606195	2.541213995	3.245157016	2.739104395	2.543931631	2.948304969	2.325175419	2.721723512	2.261057052	2.214309009	2.93706928	3.362667697	2.44458607	2.305305363	2.567579467	1.899814288	2.043323672	2.855116409	1.969928643	2.868357783	2.161448404	2.353452168	2.426078668	1.772350652	2.869868566	AT1G32330.1	ATHSFA1D,HSFA1D	heat shock transcription factor A1D	PTHR10015:SF149 - DNA-BINDING PROTEIN-RELATED (1 of 1)	turquoise
Potri.001G139100.v3.1	0.387875039	0.768742669	0.0109716	0.562766675	1.078741574	1.999780462	-0.243900712	1.331037903	0.685563491	1.175354256	1.110036215	1.00051407	1.010528893	1.569069407	1.168509535	1.59776498	0.705919955	1.125693217	1.709253871	1.300060482	1.336332472	1.460387604	1.216535112	0.453486068	0.414585376	0.750135712	0.402373059	1.525289844	0.21504696	0.449910522	0.435478143	0.783122414	0.374304568	AT4G17760.1		damaged DNA binding;exodeoxyribonuclease IIIs	similar to expressed protein in Arabidopsis thaliana; [ ortholog of At4g17760,]	turquoise
Potri.001G139400.v3.1	5.243744987	4.78407279	4.621064253	4.900574639	4.329692694	5.087668361	4.21476735	4.363454409	4.729342157	5.093586392	5.264294931	4.44762007	4.21124458	4.781818672	4.613322945	4.579660436	4.419879607	4.252194591	4.819954509	5.558327609	4.30014982	5.234429814	4.648823225	4.381201055	5.076457321	4.883353109	4.989886364	4.747231125	4.442714239	4.839210798	4.613778565	4.206555828	5.681217032	AT1G32340.1	NHL8	NDR1/HIN1-like 8	zinc finger (C3HC4-type RING finger) family protein; similar to contains a Zinc finger; similar to C3HC4 type (RING finger) signature; [ ortholog of At1g32340,]	turquoise
Potri.001G139500.v3.1	5.451795109	5.30186324	5.366273191	5.257372602	4.625326827	5.059320038	5.826900011	5.473669825	5.709601453	5.230629847	5.868986748	5.456438272	5.193964257	4.847169138	5.753493033	5.373581163	5.556765282	5.626759554	5.362474065	6.390023281	5.222613686	5.277116848	4.917102393	4.663339017	5.099551908	5.86898593	4.737519134	5.301900878	5.276603536	5.018625123	5.305787269	5.930636449	5.717040131	AT4G17770.1	ATTPS5,TPS5	trehalose phosphatase/synthase 5	PTHR10788:SF48 - ALPHA,ALPHA-TREHALOSE-PHOSPHATE SYNTHASE [UDP-FORMING] 6 (1 of 4)	tan
Potri.001G139800.v3.1	2.930187889	2.878918083	3.104486839	3.208567729	3.214201169	2.596982235	3.058828677	3.049221927	3.059395511	3.020236006	3.392267711	3.139295443	3.11685845	3.092898779	2.771592447	3.484647163	2.767866107	3.401398006	3.24354107	3.425686351	3.088564822	3.606073952	3.794090323	2.817473443	3.557447641	2.780823552	2.930323178	3.240424816	2.952178755	3.673529902	3.265019524	2.994438659	2.935276969	AT3G57280.1		Transmembrane proteins 14C	similar to expressed protein in Arabidopsis thaliana; [ co-ortholog (1of2) of At3g57280, ]	darkturquoise
Potri.001G140000.v3.1	2.392085622	2.040250951	2.438224082	2.160121202	2.252035149	1.906576028	2.425233609	2.73498902	2.17615809	1.778466925	2.524457561	2.38734942	2.289363974	2.05126368	2.59775284	2.958674594	2.150526156	2.314318299	2.269823423	2.453526901	2.042859485	2.239939627	2.209190184	1.081467477	2.004109571	3.123972622	1.758183994	2.470295383	2.355877189	2.263684942	2.490813558	2.734569136	2.319245654	AT5G16760.1		Inositol 1,3,4-trisphosphate 5/6-kinase family protein	2.7.1.134//2.7.1.158//2.7.1.159 - Inositol-tetrakisphosphate 1-kinase / Inositol-trisphosphate 6-kinase // Inositol-pentakisphosphate 2-kinase / IP5 2-kinase // Inositol-1,3,4-trisphosphate 5/6-kinase / IP56K (1 of 2)	tan
Potri.001G140200.v3.1	3.88819087	3.604001708	3.448077567	3.592956843	3.495610549	3.477783335	3.118298868	3.277398404	3.530960312	3.745360283	3.591131227	3.072753793	3.194017497	3.548587335	3.008902936	4.130056152	3.197412061	3.335022083	3.604093714	3.4102663	3.379416473	3.110491702	3.273835982	2.453479395	3.339849909	3.465370212	3.500082081	3.79289161	3.469116624	3.372804195	3.319028294	3.377134539	3.197062263	AT4G17790.1		SNARE associated Golgi protein family	KOG3140 - Predicted membrane protein (1 of 7)	turquoise
Potri.001G140300.v3.1	4.838298711	4.5752685	4.974935613	4.636190211	4.955598552	5.022032617	4.794911559	4.59552735	4.536848248	4.843022217	4.480785866	4.668478868	4.905451109	4.931157141	4.580040735	5.146880729	5.013887072	5.102665991	4.868865505	4.911568702	5.070628644	4.937846386	5.289843786	3.817483221	5.043776687	4.588649405	4.852817677	5.074085921	4.894218288	4.825849195	4.918884993	4.911653987	4.976283016	AT5G46840.1		RNA-binding (RRM/RBD/RNP motifs) family protein	similar to RNA recognition motif (RRM)-containing protein; [ co-ortholog (1of2) of At5g46840, ]	brown
Potri.001G140500.v3.1	1.626065434	1.823712695	1.061621405	0.608904263	1.429114049	1.20675623	0.760437914	0.955766217	1.507547709	1.189398926	2.422793974	0.599076529	0.618781647	2.134925298	0.792038583	2.334163103	0.642225556	0.452631984	1.237199423	3.049793045	1.393479027	1.449279624	0.938594828	0.057233071	1.665861883	1.868651705	0.025336782	2.028656022	0.400992299	0.392587542	0.826021644	0.236738932	2.56516482	AT4G17940.1		Tetratricopeptide repeat (TPR)-like superfamily protein	PTHR26312:SF53 - CARBOXYLATE CLAMP-TETRATRICOPEPTIDE REPEAT PROTEIN (1 of 1)	turquoise
Potri.001G140600.v3.1	5.415826086	5.33815124	5.070369631	4.893122324	4.926371686	4.754182309	5.083045359	5.04180555	5.076447322	4.704083748	5.194108575	4.615916024	4.714707181	4.771235181	4.974640075	5.010029514	5.048105453	5.111226021	5.411990748	5.656376686	5.044171777	5.027694265	5.072689217	3.953639227	4.940382078	4.632173897	5.257410884	5.01477121	5.07119364	5.077033403	4.677127702	4.477830101	5.335314094	AT5G61510.1		GroES-like zinc-binding alcohol dehydrogenase family protein	K00344 - NADPH2:quinone reductase (qor, CRYZ) (1 of 1)	turquoise
Potri.001G140700.v3.1	1.137157692	-1.529231992	-1.784302267	-1.543858422	0.983281701	0.173681688	-3.143423294	0.064751789	1.566160162	-1.296796078	2.447785237	-0.702683686	0.337291158	-0.272433605	-3.109255434	-0.411878779	-1.287492342	-2.506462671	-0.23580505	1.019548295	-0.926763405	-1.109316572	0.258145346	-0.587175462	-1.941659665	-0.340691018	-2.553453016	1.739868559	-1.775735633	-2.51455173	-0.20609665	-2.338417287	0.820012835	AT2G23910.1		NAD(P)-binding Rossmann-fold superfamily protein	PTHR10366//PTHR10366:SF428 - NAD DEPENDENT EPIMERASE/DEHYDRATASE // SUBFAMILY NOT NAMED (1 of 3)	turquoise
Potri.001G140800.v3.1	5.52402391	5.816408014	5.692190636	5.826255242	5.311525523	5.4029312	5.477586839	5.386923337	5.573724083	5.818354009	6.171947076	5.488161489	5.518471834	5.29671054	5.928337082	5.62045343	5.531127076	5.510387841	5.71146572	6.229165706	5.860130902	5.312914335	5.856366328	4.747756945	5.57185525	5.629869489	5.613581201	5.689265793	5.328990491	5.951303203	5.517736956	5.685330034	5.89671439	AT1G32360.1		Zinc finger (CCCH-type) family protein	zinc finger (CCCH-type) family protein; [ co-ortholog (1of2) of At2g35430, At1g32360, ]	tan
Potri.001G140900.v3.1	2.86084752	3.897438496	4.451142361	4.555486184	3.88400794	4.102341398	3.80769751	3.449975903	2.398660781	4.666402596	2.852155691	4.479010532	3.608593993	3.313706452	4.08392963	4.427134177	3.875909741	4.173075841	3.001164615	0.925640063	3.990293278	4.222902051	4.368227158	3.570671413	4.212658428	3.200644312	4.569055549	3.700865495	3.960514983	4.584100869	4.174132019	4.197972211	1.7745408	AT4G17920.1		RING/U-box superfamily protein	PTHR14155 - RING FINGER DOMAIN-CONTAINING (1 of 167)	blue
Potri.001G141000.v3.1	1.256485753	0.570635984	1.784621604	2.481309234	0.924317794	1.389423926	1.342642602	-0.313992874	-2.057686221	2.55658543	-0.886670617	1.760155595	0.946389269	0.689377244	1.178428341	1.620436509	1.489650351	-0.3119688	-0.056193449	-1.826536401	1.591664838	1.51669602	2.598779182	0.697022496	0.882145684	-0.340691018	2.276161802	1.190649087	1.04375902	1.614616183	1.912633398	2.09412564	-0.66253758				NA	blue
Potri.001G141300.v3.1	1.708051754	2.137834718	1.811573302	1.996753887	1.964102045	1.595171622	2.41415239	1.779538893	2.244825472	1.12043559	2.486989324	2.221933857	1.358762621	2.155989794	0.499812841	2.290761387	2.007657001	2.531357303	2.441307562	2.595314721	2.373634991	1.685372517	1.930224712	1.504079335	0.618099336	2.753456062	2.641062712	2.969900833	2.460211398	2.262563939	2.536581898	2.058759952	2.428061269	AT2G35410.1		RNA-binding (RRM/RBD/RNP motifs) family protein	similar to 33 kDa ribonucleoprotein; similar to chloroplast; putative; similar to RNA-binding protein cp33; putative; similar to SP|P19684|33 kDa ribonucleoprotein ; similar to chloroplast precursor {Nicotiana sylvestris}; [ ortholog of At2g35410,]	turquoise
Potri.001G141400.v3.1	6.344900417	6.292119158	6.116991521	5.636000396	5.667757119	5.76810693	6.560895958	6.115738357	6.438742983	5.076268206	5.863803067	6.351590141	5.907471436	6.041628223	5.208110337	5.120485086	6.296344869	6.527876746	6.603671204	5.219526859	6.144255879	5.816461379	6.0622756	4.666164384	5.802630361	5.420994856	5.783499478	5.71643449	5.761928998	5.695214078	5.917636078	6.417356429	6.110313449	AT5G46700.1	TET1,TRN2	Tetraspanin family protein	similar to senescence-associated protein; putative; similar to senescence-associated protein 5 (Hemerocallis hybrid cultivar) gi|3551954|gb|AAC34855|; [ co-ortholog (1of2) of At5g46700, ]	black
Potri.001G141500.v3.1	5.270061126	4.639451234	4.484789758	4.123012254	5.144518336	5.311269273	3.854671335	4.954159546	4.716875893	5.267550106	5.517061572	3.498195345	4.20092778	5.387454973	4.899402486	5.540579832	4.134233593	3.421570698	5.057183433	4.441427513	4.764002915	4.535148783	4.291094166	3.732221566	4.093662469	5.043849013	5.673647378	5.915588447	5.325659947	4.144643593	4.739657511	3.479362832	5.003701998	AT4G17900.1		PLATZ transcription factor family protein	PTHR31065:SF2 - PLATZ TRANSCRIPTION FACTOR DOMAIN-CONTAINING PROTEIN (1 of 2)	turquoise
Potri.001G141600.v3.1	1.379308243	0.235622418	-0.656711133	0.618505174	0.678447262	0.78948032	-2.600556971	0.648511693	1.303814495	0.242382331	1.709759453	0.864403268	0.118245356	0.927902497	-0.19930147	1.09637505	-0.153428702	-0.609072425	0.565042973	2.930644396	0.736789395	-1.063420485	0.046168176	-1.353246867	0.05051561	1.144868531	-1.010137437	1.626446958	-1.179632913	-0.124263613	0.435478143	-0.120444529	2.221960773	AT1G32690.1			similar to expressed protein in Arabidopsis thaliana; [ co-ortholog (1of2) of At2g35200, At1g32690, ]	turquoise
Potri.001G141675.v3.1	4.98121692	5.959738518	6.455781518	4.753549271	5.762335649	7.038214599	5.238342515	6.425230054	5.063404298	4.789654847	4.748734868	5.127998174	6.921363975	7.072000353	4.527658464	6.792215097	5.217623304	5.293541127	6.469203611	4.690350035	5.599989969	6.388325352	7.450081062	5.876396133	7.306922121	5.969494039	5.966700767	7.216587968	6.546731636	5.665994854	6.002895849	5.485827111	5.529492377				NA	brown
Potri.001G141825.v3.1	3.734893595	5.667420334	4.309289759	1.803521011	5.197251569	4.536556756	3.142098984	5.804518506	5.320627876	2.778521536	4.110506946	3.430460069	5.541513477	5.891741787	3.359818509	6.121009907	4.237556633	4.168090152	4.98998637	3.259138873	4.870832106	4.052855691	5.819723622	3.2109008	6.124586931	5.866355628	3.34377346	6.160582049	6.198741808	4.167410781	5.832199441	3.505793724	3.653566319				NA	darkgrey
Potri.001G142100.v3.1	6.954777818	7.463102051	7.505942916	7.564881069	7.181887011	7.229585171	7.338642798	6.900806886	6.727499619	7.520538966	7.069064459	7.070421937	7.483833363	6.978100717	7.430894727	7.023195982	7.243398613	7.299186134	7.325902957	6.990279309	7.26164252	7.127894665	7.664198654	6.45138481	7.377521639	6.688258544	7.510291621	7.043716461	7.010169169	7.341845119	6.844511446	7.382201109	6.888811563	AT4G17890.1	AGD8	ARF-GAP domain 8	similar to UBIQUITIN-SPECIFIC PROTEASE 20; [ co-ortholog (1of2) of At5g46750, At4g17890, At2g35210, ]	blue
Potri.001G142200.v3.1	5.191117205	4.930713477	5.291264138	5.221643387	5.592546036	4.747931324	5.489430181	5.620924746	5.549235767	4.938914571	5.938462435	5.476728331	5.218695259	5.197125122	5.378695202	5.03912585	5.490834758	5.003688468	5.362139836	6.02340785	5.235156113	5.183637995	4.73755223	4.369924068	5.262385066	5.545967267	5.206503198	5.54781074	5.616438946	5.239682109	5.283313045	5.403829231	5.991549379	AT1G32640.1	ATMYC2,JAI1,JIN1,MYC2,RD22BP1,ZBF1	Basic helix-loop-helix (bHLH) DNA-binding family protein	similar to phaseolin G-box binding protein PG2 - kidney bean (fragment). [ORG:Phaseolus vulgaris]; [ co-ortholog (2of2) of At1g32640, AAC28907, T10861, T10862, AAB00686, At5g46830, ]	tan
Potri.001G142300.v3.1	3.215442542	3.184421473	3.357364209	3.063586083	3.608175341	3.341906766	3.042157128	3.19806059	3.239957338	3.580160797	3.152421457	3.197722249	3.087656159	3.336022469	3.349759803	3.497837115	3.552526465	2.87199016	3.243991458	2.834652755	3.271134814	3.121146044	3.256723647	2.163762128	3.29278138	3.109603126	3.083349062	3.239440239	3.333147226	3.067677901	3.056105181	3.270795515	2.89106387				NA	brown
Potri.001G142400.v3.1	2.736655303	2.935138466	2.32890528	2.932131052	2.306944909	2.845171033	2.343369612	2.462740435	2.722390986	2.738043695	3.087228495	2.795646389	2.547671938	2.635395876	3.043128338	2.507273931	2.915142554	2.747752547	2.679426903	3.105456025	2.626642147	2.543888879	2.657977206	1.821215017	2.497245046	2.586393542	3.008682209	2.950876868	2.596194648	2.513886075	2.248477046	2.688122976	2.647091808	AT2G35230.1	IKU1	VQ motif-containing protein	hydroxyproline-rich glycoprotein family protein; [ co-ortholog (2of2) of At2g35230, At1g32610, ]	tan
Potri.001G142500.v3.1	3.354823771	4.116874075	4.851204772	4.448306261	4.428543213	4.039747367	4.696960698	3.505025027	3.653411926	3.978944388	4.008731254	3.788756763	4.999659496	4.032628284	3.172628417	4.880434706	3.97611463	4.204052739	4.022577569	3.84998193	3.644441688	4.782415934	4.426899823	3.600917187	4.744068851	4.005924013	4.528653948	3.934899425	4.413271336	4.384846223	3.975583112	5.101349313	3.543432993	AT4G17870.1	PYR1,RCAR11	Polyketide cyclase/dehydrase and lipid transport superfamily protein	PTHR31213:SF6 - ABSCISIC ACID RECEPTOR PYL1-RELATED (1 of 2)	blue
Potri.001G143200.v3.1	4.644750991	4.173854148	4.716486657	4.343611175	4.347489634	4.608115289	4.517785707	4.390406642	4.368840783	4.450786328	4.48143438	4.331454164	4.609668868	4.636436245	4.154860892	4.293305753	4.146740693	4.551312953	4.622861357	4.560671872	4.168478743	4.554554833	4.256986006	3.912613325	4.201976161	4.511560506	4.522072753	4.260368166	4.272285948	4.13055053	4.290477478	4.414597176	4.413346651	AT4G17830.1		Peptidase M20/M25/M40 family protein	3.5.1.16 - Acetylornithine deacetylase / N-acetylornithinase (1 of 2)	turquoise
Potri.001G143400.v3.1	4.161007786	3.532189128	3.867679261	3.544925637	4.169799457	4.114288731	3.282446928	3.616292579	4.335912361	4.073669997	3.615340714	3.419650589	3.977458124	4.415223982	3.520181237	4.387782169	3.833264919	3.794410666	4.303494923	3.325506886	3.857583705	3.889284254	4.516221743	3.350282038	4.024292469	3.741659769	3.986522098	4.93050681	4.140958636	3.745075803	3.670443594	3.262246515	2.957256612	AT2G35260.1			similar to expressed protein in Arabidopsis thaliana; [ ortholog of At2g35260,]	brown
Potri.001G143500.v3.1	4.402860968	4.371170004	4.118399206	3.949307444	4.222458167	4.01093579	4.146539756	4.294350128	4.035062072	3.870802411	4.264900824	4.143697424	4.174316902	4.109094528	4.173584337	3.269880257	4.34854251	4.104732993	4.101082086	5.228205771	4.125914846	4.701616908	4.171067588	2.865479953	4.279456584	4.854761625	3.920004931	4.244205727	4.133173037	4.021440008	4.177965017	4.291318185	4.674986211	AT4G17950.1		AT hook motif DNA-binding family protein	PTHR31500:SF17 - AT HOOK MOTIF DNA-BINDING FAMILY PROTEIN (1 of 2)	tan
Potri.001G143600.v3.1	3.765517053	3.897495709	4.064715731	4.291638548	3.411020128	3.727769821	4.006270885	3.816227254	3.848529912	4.033314366	3.977975703	4.193109257	3.751486177	3.243340404	4.156886466	4.291916484	4.086074974	4.169093736	3.687770746	3.880791863	4.001613095	4.158846655	4.249375485	2.998019192	4.082469546	3.86115948	3.874759638	3.923414638	3.58234097	4.199374175	3.888777894	4.045225502	4.030356002	AT4G17960.1			similar to expressed protein in Arabidopsis thaliana; [ co-ortholog (1of2) of At5g46620, At4g17960, ]	darkgreen
Potri.001G143900.v3.1	2.492686782	2.086802985	2.148441703	2.744348007	2.82472885	3.38626096	2.135980102	2.423052435	1.975801164	2.782162556	2.49187473	2.317378019	2.295066726	3.029963427	1.714321155	2.972543286	2.284903906	2.474037389	2.876560291	1.907215007	2.827151525	2.349973658	2.878604654	2.103451816	2.707548446	1.384408007	2.360985795	3.046371955	2.918540112	2.550316136	2.350266415	1.757504204	1.103229463	AT1G32540.3	LOL1	lsd one like 1	PTHR31747:SF1 - PROTEIN LOL1 (1 of 2)	brown
Potri.001G144000.v3.1	3.605695187	3.493113108	3.659606436	3.756527818	3.50784477	3.771435738	3.698659808	3.382806506	3.547058339	3.843758559	3.261702119	3.371264661	3.412453903	3.771557375	4.012325338	3.39305378	3.747835103	3.248029798	3.627295355	3.57304531	3.428769814	4.090024676	3.031775584	2.375089544	3.941823629	4.005968645	4.20626408	2.890232272	3.556996885	3.940374355	3.42679103	3.485588624	4.127511869	AT2G35320.1	ATEYA,EYA	EYES ABSENT homolog	similar to expressed protein in Arabidopsis thaliana; [ co-ortholog (1of2) of At2g35320, ]	greenyellow
Potri.001G144200.v3.1	3.50546843	3.620403384	3.856270092	3.68295951	3.721055681	3.347658542	3.630185802	2.845736922	2.759315086	3.778988062	3.180179075	3.596500425	3.591706177	3.839803786	3.653193476	3.291363802	3.06934329	3.52078272	3.78487506	2.210661062	3.501150572	3.595550316	3.074793658	3.255504806	3.584125211	3.439891884	3.819889645	3.163044841	3.579651855	3.643607159	3.480377456	3.868680187	3.641610521	AT2G35330.1		RING/U-box superfamily protein	zinc finger (C3HC4-type RING finger) family protein; similar to C3HC4 type (RING finger); weakly similar to interaptin (GI:3549261) (Dictyostelium discoideum) weak similarity to Axoneme-associated protein mst101(2) (Swiss; [ co-ortholog (2of2) of At2g3533	brown
Potri.001G144500.v3.1	1.8071245	1.475207905	1.58356156	1.965979463	1.513862632	1.088357413	1.03261265	2.097330633	1.611042209	1.963963124	2.27154252	1.616281804	1.692824048	1.775841134	2.121489681	2.322102798	2.083933333	2.274245741	1.373075963	2.704926849	1.716874142	1.8335021	1.882466507	0.674157372	1.656328801	1.69135994	1.144287156	1.982773491	1.813781724	1.405039292	2.006997975	1.232923607	2.9024763	AT1G32500.1	ATNAP6,NAP6	non-intrinsic ABC protein 6	similar to NON-INTRINSIC ABC PROTEIN 6; [ co-ortholog (1of2) of At1g32500, ]	turquoise
Potri.001G144700.v3.1	4.410581745	3.858970627	3.867642067	3.72675459	4.187990327	4.138541058	3.857024974	4.529997526	3.971402709	4.193867604	3.632588429	4.281517612	4.233367225	3.942530496	4.078172241	3.763378495	4.152361168	4.298594916	4.088934914	3.582909798	3.78099615	3.799485054	3.834697772	3.061089192	3.95092791	4.290908688	3.868565574	3.962853923	3.75719677	3.98529565	3.867603356	4.391495311	4.20604368	AT2G35350.1	PLL1	poltergeist like 1	protein phosphatase 2C family protein; PP2C family protein; similar to protein phosphatase-2c (GI:3608412) (Mesembryanthemum crystallinum); [ co-ortholog (1of2) of At2g35350, ]	brown
Potri.001G145066.v3.1	4.351550464	4.282771899	4.540501762	5.048959305	4.178665936	4.780487148	5.009807569	4.0878502	4.049892199	4.868497186	4.036800539	4.20703578	4.397240472	4.305532554	4.897593117	4.644573978	5.178279059	4.377851588	4.383391191	3.73071242	4.361141552	4.891142349	4.579123616	3.659557714	4.240012449	4.200978422	4.841054338	4.390163961	4.805952505	4.540373487	4.635770361	4.702833366	3.855858945				PTHR35282:SF2 - F5D14.24 PROTEIN (1 of 2)	blue
Potri.001G145200.v3.1	4.460767312	2.819925182	-0.43608324	-0.889428926	0.362399503	0.313543442	-1.686131442	1.448258296	2.520469553	-0.869942369	2.642049878	-0.730526986	0.517893886	2.583375182	-1.092372839	3.264826238	0.492547928	-2.506462671	0.785928801	1.705608738	-0.839268057	-0.123028992	-0.044786429	-1.084006119	0.606197134	0.990828114	0.128219613	3.636757006	0.474961136	-2.126163725	-0.150962528	-2.214419061	2.201715476	AT1G32450.1	NRT1.5	nitrate transporter 1.5	proton-dependent oligopeptide transport (POT) family protein; [ co-ortholog (1of2) of At1g32450, ]	turquoise
Potri.001G145300.v3.1	2.888629557	3.183207309	3.143599756	3.051592113	2.629844714	2.782778942	3.347417206	3.335495531	3.680314751	2.351885155	3.010278632	3.51934935	2.508348752	2.767781666	3.118319196	3.33687315	3.208006941	3.725438991	2.541535625	3.13282265	3.384928981	3.540162661	3.359102387	2.391370626	3.124954243	2.649375087	3.142431939	2.995776126	3.005930103	3.746289822	3.557465084	3.375823389	2.943311178	AT1G32440.1	PKp3	plastidial pyruvate kinase 3	similar to Pyruvate kinase isozyme G; similar to chloroplast. [ORG:Ricinus communis]; [ co-ortholog (1of2) of At1g32440, P55964, ]	darkgreen
Potri.001G145400.v3.1	5.601321301	5.183528589	5.148805715	5.318116515	5.259971509	4.961130753	4.897705248	5.150688273	5.410989949	5.317197784	5.509847542	5.319895852	5.252675585	5.380542711	5.372502616	5.180800911	5.046350739	4.972709269	5.103384283	5.253540467	5.182065716	4.757770466	4.826558403	4.07388121	5.130291567	4.96144118	5.215193668	5.39192835	4.959207183	5.184171477	5.333788037	5.141852196	5.694906115	AT3G57990.1			NA	turquoise
Potri.001G145500.v3.1	2.428882457	2.471190991	2.531243598	2.879145656	2.641720004	3.038390056	2.427337348	2.417804476	2.47403536	3.167015522	1.856193343	2.29104133	2.757850273	1.953913094	2.289076934	2.710557496	2.663815904	2.483707962	2.338642715	1.770413905	2.787501035	2.585786398	2.861855257	0.968447218	2.392072092	1.786679866	2.474741316	2.293516931	2.944070926	2.595679389	2.38889429	2.440551195	2.743274115	AT1G32370.2	TOM2B,TTM1	tobamovirus multiplication 2B	similar to tobamovirus multiplication protein 2B (TOM2B); similar to tobamovirus multiplication 2B (Arabidopsis thaliana) gi|32698522|dbj|BAC24020|; similar to PMID: 12514139; similar to tobamovirus multiplication protein 2B (TOM2B); similar to tobamoviru	brown
Potri.001G145900.v3.1	1.400264459	0.111559225	-0.16821926	0.709530151	1.427666339	0.675853631	0.36694965	1.734825402	-0.384296401	0.667340486	0.240828943	0.191225067	0.950278454	1.462261674	0.324411323	0.041268845	0.922467911	-0.499744051	0.744773541	-0.81280797	1.2403281	0.106096483	-0.549262211	0.720298188	0.791127449	2.481316726	0.932227201	1.352604282	1.649972012	1.068665704	0.644131183	0.236738932	1.179578407	AT4G18010.2	5PTASE2,AT5PTASE2,IP5PII	myo-inositol polyphosphate 5-phosphatase 2	PTHR11200:SF107 - TYPE I INOSITOL 1,4,5-TRISPHOSPHATE 5-PHOSPHATASE 2 (1 of 2)	brown
Potri.001G146200.v3.1	6.886584752	6.368374617	6.522461274	5.805815925	5.684092174	6.447564553	6.33897819	5.742317588	6.502222753	6.530777451	5.890914944	5.888945504	6.321239154	6.115587571	6.229310037	6.489486738	6.15738244	6.347384707	6.104615983	5.823187566	5.986691312	6.27385246	6.430316597	5.254900305	6.445889819	5.854517662	6.316854237	6.39534799	6.0115169	6.606475731	6.078205234	6.445995066	6.427448957	AT4G18020.6	APRR2,PRR2	CheY-like two-component responsive regulator family protein	PTHR31312:SF2 - TWO-COMPONENT RESPONSE REGULATOR-LIKE APRR2 (1 of 2)	blue
Potri.001G146400.v3.1	3.666797168	3.852859903	4.071646012	4.107723861	4.136067914	4.208490573	4.086447135	4.196491511	3.647220545	3.380107296	3.54404681	3.956449097	4.086213185	4.277189077	3.406871704	3.887333649	4.073428294	4.307899269	3.488840448	3.475346269	3.75238166	4.231928714	4.216317863	3.717831564	4.037833134	4.17831393	3.932680595	4.042644984	4.090423613	4.077570136	3.925363883	4.1120581	3.077621838	AT4G18030.1		S-adenosyl-L-methionine-dependent methyltransferases superfamily protein	PTHR10108:SF922 - METHYLTRANSFERASE PMT14-RELATED (1 of 2)	blue
Potri.001G146500.v3.1	2.554202004	3.358335756	3.155605956	3.521136102	3.050262558	3.241342005	3.250283616	3.162540627	2.926234714	3.075414938	3.310090412	3.113067897	3.042548182	3.296071251	3.577600949	3.140872633	3.110843995	2.942040764	3.226526145	3.470362134	3.249144936	3.448957902	3.481838862	2.067531294	2.994231887	3.330959845	3.152944562	3.012637608	3.390454402	3.310164475	3.335142947	3.262295408	3.045554842	AT5G46560.1			similar to expressed protein in Arabidopsis thaliana; [ co-ortholog (1of2) of At5g46560, ]	blue
Potri.001G146700.v3.1	4.85431171	4.821730718	4.310436979	4.155173652	4.574038567	4.698528908	4.284356414	4.569389574	4.98574713	4.236784585	5.037504994	3.98047538	4.32890296	4.472488108	4.245658023	4.585313919	4.459770478	4.383367632	4.516099653	5.864639591	4.333685011	4.413253813	4.360825892	3.245960646	4.467581543	4.920261503	4.35145385	4.620384436	4.546036074	4.725877177	4.163736689	4.195114737	5.467099353	AT3G59840.1			NA	turquoise
Potri.001G146800.v3.1	4.634908118	3.85667476	3.370056623	3.143756545	3.042946387	3.666982301	3.291914716	3.878855065	5.045337042	3.672939742	4.872346978	4.065053574	3.324420123	3.590995999	2.94180302	3.62851563	3.60973934	3.199449594	4.007456791	5.095354602	3.291837651	4.449271626	3.648467869	3.48528482	3.910547918	3.490497129	3.319603058	3.969298734	3.802732351	3.59766342	4.250327055	3.359923365	4.259964998	AT5G45470.1		Protein of unknown function (DUF594)	similar to expressed protein in Arabidopsis thaliana; similar to DUF594; similar to expression supported by MPSS; [ ortholog of At5g45540,]	turquoise
Potri.001G146900.v3.1	1.45573966	2.292701011	1.779636322	1.966081381	2.028671818	2.067914537	2.39582161	2.153049606	1.843208046	2.319061231	2.178072241	2.205384894	2.010562741	2.15055057	2.525008019	2.561850668	2.073920823	2.015251312	2.201726732	2.541906197	1.864162893	2.265456386	1.878621161	1.893965964	2.15415682	1.715808891	1.718071933	2.104471655	2.200474334	2.195300322	1.959715466	2.304065337	2.243578234	AT5G18070.1	DRT101	phosphoglucosamine mutase-related	similar to Probable phosphoacetylglucosamine mutase (EC 5.4.2.3) (PAGM) (Acetylglucosamine phosphomutase) (N-acetylglucosamine-phosphate mutase) (DNA-damage-repair/toleration protein DRT101).; [ co-ortholog (1of2) of At5g18070, ]	tan
Potri.001G147000.v3.1	5.246937304	5.690094074	6.008490105	6.187809932	5.847928535	5.565346045	6.171162853	5.660128942	5.190363252	5.837641429	5.652714887	5.89000237	5.956015635	5.489688782	5.96604963	5.573422437	5.914173055	6.018750698	5.631278369	5.560807831	5.839290218	6.008401186	6.010497413	5.269402317	5.799096196	5.768993535	5.946964607	5.783662626	5.768780668	5.865197624	5.516911938	6.109127249	5.019924913	AT5G45420.1		Duplicated homeodomain-like superfamily protein	PTHR24078//PTHR24078:SF310 - DNAJ HOMOLOG SUBFAMILY C MEMBER // SUBFAMILY NOT NAMED (1 of 3)	blue
Potri.001G147300.v3.1	1.552649745	0.343334102	1.085423497	1.692223432	-0.164655337	0.154965947	0.573085485	0.607216843	1.542535763	-0.1140839	0.807611242	1.489821168	1.284226972	0.372726421	0.999468098	1.18993429	0.405369281	0.899533058	0.498939218	1.915108088	0.691014317	1.06709696	0.094836099	0.380019293	1.118207555	0.990828114	0.05237871	1.502644303	0.987077897	1.125196369	1.737180018	0.867429241	-0.801011402	AT2G38740.1		Haloacid dehalogenase-like hydrolase (HAD) superfamily protein	haloacid dehalogenase-like hydrolase family protein; similar to SP|P71447|Beta phosphoglucomutase-EC (5 4.2.6.{Lactococcus) {lactis} ; [ co-ortholog (2of4) of At2g38740, ]	darkturquoise
Potri.001G147600.v3.1	3.647699948	3.090499711	2.227238232	1.522911364	2.327697473	3.026730665	1.13194485	2.156962042	3.157937086	2.514601807	3.556849591	1.661321916	2.721474345	3.645405611	2.065489409	2.428651567	2.620008255	1.812828975	3.365069801	2.989645208	2.929072749	2.077722964	3.208139878	0.958656015	2.140309634	2.829969898	2.696814896	3.234825469	2.409856016	1.979618052	2.289069663	0.855140215	2.470912168	AT4G18210.1	ATPUP10,PUP10	purine permease 10	PF16913 - Purine nucleobase transmembrane transport (PUNUT) (1 of 13)	turquoise
Potri.001G147700.v3.1	1.715470337	2.916576107	3.2580966	3.492702132	2.377314103	2.86658773	3.101182645	2.805969812	1.728015852	2.962519692	1.718775985	3.013158532	3.168672311	2.131888563	3.270224041	1.682770911	3.436016711	3.028632344	2.774669281	1.233549414	3.047589247	3.382067912	3.592411254	2.406100994	2.790719867	2.937960175	3.202693607	2.283013842	2.781292415	3.409628926	3.036045609	2.757895362	1.242263114	AT1G14390.1		Leucine-rich repeat protein kinase family protein	similar to leucine-rich repeat transmembrane protein kinase; putative; similar to putative receptor-like protein kinase GI:2947063 from (Arabidopsis thaliana); [ ortholog of At1g14390,]	blue
Potri.001G148000.v3.1	7.058703456	7.318968281	7.482847499	7.58448689	7.25573359	7.188611592	7.496678771	7.557757249	7.368661908	7.367679805	7.32898351	7.590703975	7.545399053	7.291463095	7.553049441	7.135676903	7.299033889	7.506623297	7.478272076	7.627677076	7.394258791	7.193337887	7.478004253	6.707497052	7.43958374	7.082350987	7.594518337	7.272461009	7.090902449	7.559335697	7.321793979	7.61272595	7.63792879	AT2G28910.1	CXIP4	CAX interacting protein 4	similar to CAX INTERACTING PROTEIN 4; [ ortholog of At2g28910,]	darkgreen
Potri.001G148100.v3.1	5.355334176	5.069007412	5.426650235	5.35758385	5.230263903	5.335204333	5.315618142	4.843253432	4.718669621	5.636475807	5.164109255	5.291205964	5.419023336	5.270073915	5.135463465	5.103679898	4.995713228	4.988414466	5.199113689	5.480106961	4.932869253	5.460967694	4.88244167	4.928347794	5.300078553	5.513168851	5.656075593	5.270719816	5.101522337	5.420895183	5.535164886	5.681591417	5.615786607	AT5G47010.1	ATUPF1,LBA1,UPF1	RNA helicase, putative	similar to RNA helicase; putative; similar to type 1 RNA helicase pNORF1 (Homo sapiens) GI:1885356; [ co-ortholog (1of2) of At5g47010, ]	greenyellow
Potri.001G148300.v3.1	3.858094035	4.084299717	3.643995541	4.079194919	4.530086495	4.281058749	4.01149266	4.552701239	4.246216076	3.863971294	4.020330919	4.025719999	3.704332065	3.878198349	3.982305236	3.867575603	3.900281092	4.157526396	4.64286578	4.184147584	3.954615759	3.774621698	4.907400997	3.062202395	3.949332616	3.300653693	4.188593168	3.724479821	4.209345941	3.593211982	3.900015951	3.758169531	3.927033055	AT5G47020.1			NA	turquoise
Potri.001G148400.v3.1	3.686075668	4.078679014	3.308663254	2.849401672	3.269043019	3.571385704	3.084893462	2.558653395	3.14791548	3.430069206	3.272431455	2.926044358	3.077742964	3.822244592	2.756906309	2.640955855	3.21854932	2.714557216	3.493564868	3.745034489	3.389050664	3.585546531	3.510365197	2.591373583	3.459903424	3.488855996	3.634288507	2.854486212	3.057016902	3.410843223	3.326162171	3.019016648	3.715533336	AT5G47040.1	LON2	lon protease 2	similar to Lon protease homolog 1; similar to mitochondrial precursor (EC 3.4.21.-).; [ co-ortholog (2of2) of At5g47040, ]	turquoise
Potri.001G148500.v3.1	1.89960218	1.195327966	1.302294792	1.477130457	0.640136213	1.376777593	1.380435881	1.04688936	1.559871133	1.605637382	1.454291649	0.864403268	1.399676071	1.337368302	1.677160165	1.535525731	1.343319633	1.531450412	1.191625427	1.767123046	1.161514168	1.688613613	1.778635216	-0.052124879	1.068925382	1.256485249	0.905971082	1.793471089	0.570138139	1.373724182	1.534435125	1.699627057	1.955142128	AT1G32730.1			similar to expressed protein in Arabidopsis thaliana; [ co-ortholog (2of3) of At1g32730, ]	tan
Potri.001G148600.v3.1	4.89801644	5.174357843	5.341916896	5.429083234	5.680058492	5.730146277	5.414428842	5.184282327	4.62134566	5.794884457	4.285794691	4.735205252	5.259327558	5.27239098	5.46718894	5.597662262	5.744990459	5.104315169	4.627881493	3.836972854	5.21022899	5.325505417	4.959998621	4.097547182	5.823615915	5.161001954	5.774995289	4.975877742	5.708615287	5.641596733	5.211554854	5.011145318	5.114503629	AT1G32740.1		SBP (S-ribonuclease binding protein) family protein	PTHR10044//PTHR10044:SF131 - INHIBITOR OF APOPTOSIS // SUBFAMILY NOT NAMED (1 of 2)	brown
Potri.001G148700.v3.1	5.495554259	5.059255968	5.759084801	5.831906772	5.737646747	5.546983718	5.667310415	5.493280202	5.324491306	5.664732736	5.068300496	5.804993686	5.578998773	5.429487486	6.402391725	5.754356509	6.101065008	5.790063137	4.986773158	4.314216095	5.482294094	5.676342724	5.379805951	5.047385556	5.751600931	5.152667494	5.494481764	5.001352378	5.193730303	5.086657529	5.653373714	5.838823383	5.02209448	AT4G17670.1		Protein of unknown function (DUF581)	similar to senescence-associated protein-related; similar to senescence-associated protein SAG102 (GI:22331931) (Arabidopsis thaliana); [ co-ortholog (1of2) of At4g17670, At5g47060, ]	blue
Potri.001G148800.v3.1	4.404067904	4.625812618	4.716374915	5.215357698	5.23483179	4.849905815	4.993395813	4.820328879	4.241511996	5.161353349	4.627041311	4.810009857	4.798438323	4.8062318	5.534037148	4.544417082	4.721201889	4.756340886	4.673062979	4.967098659	4.961738435	4.668325139	4.982894925	4.292940022	4.75940082	4.916582863	5.261183874	4.575403173	5.149385995	4.816673949	5.215069247	4.8912942	5.467917638	AT4G17140.3		pleckstrin homology (PH) domain-containing protein	similar to expressed protein in Arabidopsis thaliana; [ ortholog of At4g17120,]	pink
Potri.001G149200.v3.1	1.735558988	1.894681118	2.427836982	2.217184956	2.470380119	1.529224219	2.069857043	2.235236279	0.849101162	2.24885755	1.15159811	2.696961876	2.110645595	2.44924326	2.121489681	1.482816954	1.863006149	1.759164783	1.803818542	0.752225053	2.385133906	2.226508485	2.005364107	1.668020605	2.148471275	2.189361588	2.378180341	1.480768736	2.360139901	2.312961897	2.584761503	2.286799896	1.337785643	AT2G35190.1	ATNPSN11,NPSN11,NSPN11	novel plant snare 11	K08494 - novel plant SNARE (NSPN) (1 of 3)	brown
Potri.001G149300.v3.1	4.941140277	5.078862697	5.170943046	5.136334953	4.675086969	4.826832567	5.694510586	4.847316264	4.771925501	4.558627387	4.439656222	4.908953252	4.733109185	4.805308998	4.650482825	4.43802839	5.069557684	5.083959849	4.81482299	4.503251654	4.759503023	5.640661494	5.160004573	4.103563261	5.217725389	5.553642574	4.913732685	4.286152492	4.801734539	5.131237403	4.570023396	5.50716833	4.889401733	AT3G10950.1		Zinc-binding ribosomal protein family protein	similar to 60S ribosomal protein L37a.; [ ortholog of At3g10950,]	black
Potri.001G149400.v3.1	4.877505883	4.991130816	4.733947815	4.695726855	4.278115444	4.976553555	4.646485727	4.54862906	5.058668893	5.093645827	4.971851583	4.882955774	4.644261125	4.742513294	4.668392984	5.05346938	4.869250478	4.739113325	4.962595702	5.062209485	4.455267028	4.841492656	4.195555437	4.181324794	4.332995612	4.513090842	5.155898438	4.829364512	4.483666503	4.570143309	4.681703063	4.510839655	4.910006956	AT4G17080.1		Histone H3 K4-specific methyltransferase SET7/9 family protein	PTHR23084:SF156 - RADIAL SPOKE HEAD 10 HOMOLOG B2 (1 of 4)	turquoise
Potri.001G149600.v3.1	3.667801357	2.947663982	2.96422946	3.148587882	3.021925314	2.577262722	2.640141878	3.367324379	3.02905549	3.208621844	3.182677704	2.765997073	2.830598277	2.463907902	3.638150639	3.363429346	2.900782803	2.34972442	2.859004473	4.023333639	2.669941288	3.057586136	2.593278821	2.403398276	2.724332248	2.618316456	3.034765468	3.254669219	2.416809622	3.103298078	2.770497556	3.044018342	3.632911713	AT5G47080.1	CKB1	casein kinase II beta chain 1	K03115 - casein kinase II subunit beta (CSNK2B) (1 of 3)	tan
Potri.001G149800.v3.1	3.683348168	4.053751872	4.317297566	4.163234441	4.11920709	4.39588035	3.898093839	3.675875356	3.696535698	4.413562972	3.942645669	4.09966526	4.161409074	4.060888885	3.984527561	3.850601506	3.998952905	3.787547381	3.94649845	4.092050057	4.06039212	3.818107776	3.576005609	3.259152198	4.180851975	3.756175188	4.49257868	3.792924482	3.729990178	4.027038362	3.668840446	4.314357681	3.572074107	AT5G47090.1			KOG3044 - Uncharacterized conserved protein (1 of 1)	brown
Potri.001G149900.v3.1	3.78862656	3.76225694	3.773054614	3.922674421	4.133268234	3.82677339	3.997198124	3.968759884	3.990841348	3.777625186	3.70013782	3.932030113	3.878136642	3.935284898	3.888632805	3.886984296	3.931698035	3.4309397	3.446610748	3.919117522	3.869772966	3.72310015	3.437372188	3.61895123	3.933161836	3.914816021	3.624734963	3.872976639	3.991768936	3.741114996	3.905603104	3.763681453	4.359413517	AT4G17620.1		glycine-rich protein	similar to glycine-rich protein; [ ortholog of At4g17620,]	turquoise
Potri.001G150200.v3.1	2.536912326	2.958117093	2.837706725	3.173888637	2.787809886	2.956250152	2.694178329	2.788344681	2.524156789	2.85520065	2.66724286	2.680103096	3.066042479	2.777369715	3.494193234	2.643564237	2.427228438	3.151805068	2.920830417	2.736082395	2.791735725	2.473132508	3.213551655	1.356289572	2.628131434	2.877166917	2.883764152	2.638868924	2.888956754	2.816736288	2.578374293	2.705532525	1.624271329	AT5G47100.1	ATCBL9,CBL9	calcineurin B-like protein 9	similar to CALCINEURIN B-LIKE PROTEIN 1; [ co-ortholog (2of2) of At4g17615, At5g47100, ]	blue
Potri.001G150400.v3.1	5.427108795	5.222328628	5.630303996	5.488156446	5.305580881	5.324231509	5.34750322	5.456040789	4.745801922	5.720831938	4.575258492	5.635505153	5.46927729	5.462445335	5.213450623	5.064004663	5.289829129	5.159165832	5.360063387	4.542800482	5.354833593	4.984574768	5.072967026	4.747670785	5.585986554	5.046471867	5.559600856	5.178225959	5.247183778	5.167185828	5.440214113	5.442796452	4.994348652	AT5G41150.1	ATRAD1,RAD1,UVH1	Restriction endonuclease, type II-like superfamily protein	K10848 - DNA excision repair protein ERCC-4 (ERCC4, XPF) (1 of 1)	brown
Potri.001G150500.v3.1	4.853565588	4.675290154	4.925414924	4.536350649	4.417808379	4.227020425	5.001552427	4.468824114	4.39743918	4.612831475	4.868134359	4.952400389	4.650527343	4.336867239	4.059051381	4.213654749	4.491771987	5.053660241	4.929508885	4.894690606	4.743241157	4.614001793	4.75548316	4.211920645	4.6272969	3.831058127	4.832054886	4.684006926	4.456037224	4.636330797	4.49835872	4.78233638	4.383926919	AT4G33510.1	DHS2	3-deoxy-d-arabino-heptulosonate 7-phosphate synthase	PTHR21337//PTHR21337:SF3 - PHOSPHO-2-DEHYDRO-3-DEOXYHEPTONATE ALDOLASE 1, 2 // SUBFAMILY NOT NAMED (1 of 1)	darkgreen
[truncated: 16,709 more rows]
