# Supplementary material for: A systems genetic analysis identifies putative mechanisms and candidate genes regulating vessel traits in poplar wood
Source: Front Plant Sci. 2024 May 29;15:1375506. doi: 10.3389/fpls.2024.1375506 (PMC11167656; doi:10.3389/fpls.2024.1375506)
Supplement: Supplementary file 4 [file Table_4.csv]

GO enrichment for non-indel normalized data
Module	Row.names	GOBPID	Pvalue	OddsRatio	ExpCount	Count	Size	Term	fdr
Turquoise	1	GO:0050896	7.38297006744253e-117	2.718855851	692.1745142	1203	6178	response to stimulus	7.76688451094954e-114
Turquoise	2	GO:0009628	6.21337218129444e-93	3.164463386	269.0046954	603	2401	response to abiotic stimulus	3.26823376736087e-90
Turquoise	3	GO:0006950	4.06924571893964e-80	2.571211045	410.9576105	769	3668	response to stress	1.42694883210817e-77
Turquoise	4	GO:0009987	2.45037276790724e-77	2.375359635	1577.839703	1997	14083	cellular process	6.44448037959604e-75
Turquoise	5	GO:0042221	8.55482897075135e-72	2.618430553	326.9286553	638	2918	response to chemical	1.79993601544608e-69
Turquoise	6	GO:0010033	5.58361613203002e-61	2.653135049	250.7424025	508	2238	response to organic substance	9.78994028482597e-59
Turquoise	7	GO:1901700	2.47413432915048e-59	2.84893028	197.9722186	429	1767	response to oxygen-containing compound	3.71827044895186e-57
Turquoise	8	GO:0065007	3.71755323135039e-57	2.041635358	646.4627625	990	5770	biological regulation	4.88858249922576e-55
Turquoise	9	GO:0050789	2.56015651131449e-55	2.038286088	609.0418677	941	5436	regulation of biological process	2.99253849989204e-53
Turquoise	10	GO:0008152	1.39333343032229e-54	1.931319994	1240.827573	1611	11075	metabolic process	1.46578676869904e-52
Turquoise	11	GO:0044237	4.6315131341233e-48	1.840933635	1103.804356	1450	9852	cellular metabolic process	4.42941074281611e-46
Turquoise	12	GO:1901360	6.31602063157183e-48	1.966318925	565.4588496	866	5047	organic cyclic compound metabolic process	5.53704475367798e-46
Turquoise	13	GO:0071704	9.43612014696804e-48	1.838604654	1154.333768	1500	10303	organic substance metabolic process	7.63599876508491e-46
Turquoise	14	GO:0031323	2.52294820257869e-47	2.238291168	312.1395591	555	2786	regulation of cellular metabolic process	1.89581536365199e-45
Turquoise	15	GO:0019222	7.89675929826354e-47	2.149006328	359.5318899	614	3209	regulation of metabolic process	5.53826052118217e-45
Turquoise	16	GO:0006725	8.42751975099322e-46	1.944970986	552.798487	844	4934	cellular aromatic compound metabolic process	5.54109423627804e-44
Turquoise	17	GO:0050794	1.31552478478538e-44	1.954459369	513.5849746	794	4584	regulation of cellular process	8.14077690349542e-43
Turquoise	18	GO:0046483	7.29790992502885e-44	1.926145288	539.68997	822	4817	heterocycle metabolic process	4.26522291173908e-42
Turquoise	19	GO:1901362	1.38147774194473e-43	2.138417373	330.8500065	568	2953	organic cyclic compound biosynthetic process	7.64902412908344e-42
Turquoise	20	GO:0018130	5.83379233729574e-43	2.161387511	311.1312117	541	2777	heterocycle biosynthetic process	3.06857476941756e-41
Turquoise	21	GO:0009416	6.31735697934343e-43	3.239292817	98.48193557	243	879	response to light stimulus	3.16469502012823e-41
Turquoise	22	GO:0009314	1.9227899750729e-42	3.185196538	100.9467849	246	901	response to radiation	9.19443206262133e-41
Turquoise	23	GO:0048731	2.62226831126212e-42	2.259304105	259.4814139	472	2316	system development	1.19940272323815e-40
Turquoise	24	GO:0009889	3.31910284284664e-42	2.231011548	270.3491587	486	2413	regulation of biosynthetic process	1.45487341278111e-40
Turquoise	25	GO:0007275	5.19948183201992e-42	2.103222368	335.4435894	569	2994	multicellular organism development	2.18794195491398e-40
Turquoise	26	GO:0019438	6.51174515913098e-42	2.129588432	318.3016825	547	2841	aromatic compound biosynthetic process	2.63475227207915e-40
Turquoise	27	GO:0031326	1.3623829365983e-39	2.189917071	265.41946	472	2369	regulation of cellular biosynthetic process	5.30824759000524e-38
Turquoise	28	GO:0080090	2.49994521584985e-39	2.116573405	298.5828877	514	2665	regulation of primary metabolic process	9.39265131097874e-38
Turquoise	29	GO:0009605	2.40151044247296e-38	2.340051003	203.4621103	386	1816	response to external stimulus	8.71168615683295e-37
Turquoise	30	GO:0032501	2.79214231969764e-38	1.987414671	372.4163297	603	3324	multicellular organismal process	9.78325123101587e-37
Turquoise	31	GO:0051171	2.8828972258697e-38	2.114806806	288.6114517	498	2576	regulation of nitrogen compound metabolic process	9.78325123101587e-37
Turquoise	32	GO:0070887	3.84801176890475e-38	2.559812082	154.3892005	317	1378	cellular response to chemical stimulus	1.26503386902744e-36
Turquoise	33	GO:0009791	6.20871307253899e-38	2.30685403	210.1844268	394	1876	post-embryonic development	1.97926247039728e-36
Turquoise	34	GO:0010468	1.97003639729771e-37	2.08455156	296.1180383	505	2643	regulation of gene expression	6.09552438222704e-36
Turquoise	35	GO:0016070	1.79236712702097e-36	1.924721014	401.3222903	632	3582	RNA metabolic process	5.3873434789316e-35
Turquoise	36	GO:0032502	3.3936706124733e-36	1.917586571	403.7871397	634	3604	developmental process	9.91705967867199e-35
Turquoise	37	GO:0051252	5.52451652878121e-36	2.152613292	249.0618234	440	2223	regulation of RNA metabolic process	1.57075442926428e-34
Turquoise	38	GO:0006139	8.06102115634305e-36	1.832776462	501.2607278	748	4474	nucleobase-containing compound metabolic process	2.23163006749287e-34
Turquoise	39	GO:0034654	2.2483802042547e-35	2.06480987	284.6901004	484	2541	nucleobase-containing compound biosynthetic process	6.06486147404089e-34
Turquoise	40	GO:0010556	3.0716287482197e-35	2.127125747	253.0952133	443	2259	regulation of macromolecule biosynthetic process	8.07838360781782e-34
Turquoise	41	GO:0048856	3.23024488421074e-35	1.914108138	390.9026999	615	3489	anatomical structure development	8.28833565412122e-34
Turquoise	42	GO:0019219	3.45645616909971e-35	2.106894631	261.722186	454	2336	regulation of nucleobase-containing compound metabolic process	8.65759973784021e-34
Turquoise	43	GO:0060255	5.50204012281104e-35	1.98917907	326.2564236	535	2912	regulation of macromolecule metabolic process	1.34608051376679e-33
Turquoise	44	GO:0097659	1.17860140149959e-34	2.106292449	256.7924873	446	2292	nucleic acid-templated transcription	2.75530816528348e-33
Turquoise	45	GO:0006351	1.17860140149959e-34	2.106292449	256.7924873	446	2292	DNA-templated transcription	2.75530816528348e-33
Turquoise	46	GO:0032774	1.6302162522079e-34	2.102535417	257.1286031	446	2295	RNA biosynthetic process	3.72823368983198e-33
Turquoise	47	GO:2001141	3.62754188813486e-34	2.145596085	235.6171906	417	2103	regulation of RNA biosynthetic process	8.11951929003803e-33
Turquoise	48	GO:0006355	6.23490458752068e-34	2.140844235	235.3931133	416	2101	regulation of DNA-templated transcription	1.33859584205546e-32
Turquoise	49	GO:1903506	6.23490458752068e-34	2.140844235	235.3931133	416	2101	regulation of nucleic acid-templated transcription	1.33859584205546e-32
Turquoise	50	GO:0090304	2.71917053961421e-33	1.824134329	456.445285	686	4074	nucleic acid metabolic process	5.7211348153483e-32
Turquoise	51	GO:0009719	3.81972508895548e-33	2.311674484	176.4608061	335	1575	response to endogenous stimulus	7.87911920310032e-32
Turquoise	52	GO:0009725	5.31586978685049e-33	2.32187773	173.0996478	330	1545	response to hormone	1.07544134918591e-31
Turquoise	53	GO:0044238	1.0625046830942e-32	1.645945539	1057.420373	1339	9438	primary metabolic process	2.10897155965112e-31
Turquoise	54	GO:0009266	1.18615560537202e-32	3.079650056	80.66779705	194	720	response to temperature stimulus	2.31080684602104e-31
Turquoise	55	GO:0051716	4.66792930544503e-32	1.923814813	333.5389331	534	2977	cellular response to stimulus	8.92847568968759e-31
Turquoise	56	GO:0009607	1.035139853314e-29	2.356568659	145.5381505	283	1299	response to biotic stimulus	1.94458415301131e-28
Turquoise	57	GO:0009058	1.57436341625362e-29	1.668449889	650.2720751	891	5804	biosynthetic process	2.90566721736633e-28
Turquoise	58	GO:0043207	1.63576530392958e-29	2.352090343	145.2020347	282	1296	response to external biotic stimulus	2.91665271141342e-28
Turquoise	59	GO:0051707	1.63576530392958e-29	2.352090343	145.2020347	282	1296	response to other organism	2.91665271141342e-28
Turquoise	60	GO:1901576	4.41515881948723e-29	1.667876299	632.2338594	869	5643	organic substance biosynthetic process	7.74124513016761e-28
Turquoise	61	GO:0044419	4.49287443994441e-29	2.330006562	146.7705752	283	1310	biological process involved in interspecies interaction between organisms	7.74836706692052e-28
Turquoise	62	GO:1902074	7.09047094940103e-29	3.162185262	66.10277814	163	590	response to salt	1.20309281270482e-27
Turquoise	63	GO:0048608	5.39365933960257e-28	2.213169858	165.0328681	305	1473	reproductive structure development	9.00655496073318e-27
Turquoise	64	GO:0061458	6.86963479950897e-28	2.209157187	165.2569454	305	1475	reproductive system development	1.12919622016929e-26
Turquoise	65	GO:0001101	1.16705972019644e-27	3.322916667	56.57949654	145	505	response to acid chemical	1.88884127022563e-26
Turquoise	66	GO:0033993	6.52737832202021e-27	2.455586974	114.615495	232	1023	response to lipid	1.0404245446614e-25
Turquoise	67	GO:0010035	6.99727545939382e-27	2.603259064	97.4735881	207	870	response to inorganic substance	1.09867668407198e-25
Turquoise	68	GO:0009414	2.12268509816172e-26	3.392129475	51.42572062	134	459	response to water deprivation	3.28391871068549e-25
Turquoise	69	GO:0006807	3.13416850101407e-26	1.566513512	923.6462762	1169	8244	nitrogen compound metabolic process	4.77847139574899e-25
Turquoise	70	GO:0044249	3.59956672666923e-26	1.627923965	619.0133038	841	5525	cellular biosynthetic process	5.37058596271994e-25
Turquoise	71	GO:0009415	3.62463501286231e-26	3.330953356	52.88222251	136	472	response to water	5.37058596271994e-25
Turquoise	72	GO:0033554	1.07872791688825e-25	2.237989139	143.409417	269	1280	cellular response to stress	1.57614134523117e-24
Turquoise	73	GO:0009409	6.30211170890389e-24	3.296901801	48.84883266	125	436	response to cold	9.08194728461218e-23
Turquoise	74	GO:0009642	9.05198111623711e-23	5.652290837	18.26229294	67	163	response to light intensity	1.28684920733533e-21
Turquoise	75	GO:0003006	9.69690500005659e-23	1.95748588	197.299987	331	1761	developmental process involved in reproduction	1.36015254134127e-21
Turquoise	76	GO:0048583	1.09897140357091e-22	2.437859078	95.68097039	194	854	regulation of response to stimulus	1.52120778494288e-21
Turquoise	77	GO:0048367	1.18799474100017e-22	2.299161878	113.3830703	219	1012	shoot system development	1.62307852926257e-21
Turquoise	78	GO:0098542	3.53852949645842e-22	2.302919937	110.0219121	213	982	defense response to other organism	4.77247824394135e-21
Turquoise	79	GO:0099402	3.60850900397409e-22	2.115055283	144.4177644	260	1289	plant organ development	4.80525502807689e-21
Turquoise	80	GO:0070482	1.82750138094233e-21	3.93488746	30.58653972	89	273	response to oxygen levels	2.40316431593916e-20
Turquoise	81	GO:0034641	2.23288110349205e-21	1.537417505	667.1899048	870	5955	cellular nitrogen compound metabolic process	2.89998879120202e-20
Turquoise	82	GO:0036293	5.46147779193302e-21	3.889112093	30.47450111	88	272	response to decreased oxygen levels	7.00667638672382e-20
Turquoise	83	GO:0009657	1.47074915786109e-20	3.609313141	34.28381375	94	306	plastid organization	1.8641302579155e-19
Turquoise	84	GO:0071310	1.52866677363406e-20	2.261869174	106.1005608	203	947	cellular response to organic substance	1.91447314983695e-19
Turquoise	85	GO:0006952	2.4376633498727e-20	2.065081884	141.1686448	250	1260	defense response	3.01696687537186e-19
Turquoise	86	GO:0001666	2.7746224714312e-20	3.839783661	30.02634668	86	268	response to hypoxia	3.39407306970421e-19
Turquoise	87	GO:0071453	1.00506709545326e-19	3.98239851	27.22538151	80	243	cellular response to oxygen levels	1.2015120277464e-18
Turquoise	88	GO:0036294	1.00506709545326e-19	3.98239851	27.22538151	80	243	cellular response to decreased oxygen levels	1.2015120277464e-18
Turquoise	89	GO:0009755	2.09132811383738e-19	2.449139899	78.65110213	161	702	hormone-mediated signaling pathway	2.47199682669318e-18
Turquoise	90	GO:0048518	3.17717167112913e-19	2.026442721	140.832529	246	1257	positive regulation of biological process	3.71376066447539e-18
Turquoise	91	GO:0032870	5.1342654911067e-19	2.337512616	87.72622929	173	783	cellular response to hormone stimulus	5.93543658971896e-18
Turquoise	92	GO:0071495	5.44929977967787e-19	2.304784241	91.31146472	178	815	cellular response to endogenous stimulus	6.23115583502296e-18
Turquoise	93	GO:0006970	6.41760669884503e-19	2.538705562	69.23985914	146	618	response to osmotic stress	7.25948628729567e-18
Turquoise	94	GO:0000003	6.98486930778706e-19	1.780432822	230.9115691	359	2061	reproduction	7.81710905509786e-18
Turquoise	95	GO:0071456	9.03944641774499e-19	3.879731034	27.00130429	78	241	cellular response to hypoxia	1.00099975068081e-17
Turquoise	96	GO:0022414	9.6692213908352e-19	1.781376383	228.1106039	355	2036	reproductive process	1.05958551074569e-17
Turquoise	97	GO:0010467	1.05459087766503e-18	1.526394659	550.7817921	728	4916	gene expression	1.14374185907589e-17
Turquoise	98	GO:0015979	1.11609467410767e-18	3.997854348	25.43276379	75	227	photosynthesis	1.19809346649109e-17
Turquoise	99	GO:1901701	2.65817168895153e-18	2.362098586	81.34002869	162	726	cellular response to oxygen-containing compound	2.82464304724951e-17
Turquoise	100	GO:0044271	3.43707709692924e-18	1.553169371	462.719447	627	4130	cellular nitrogen compound biosynthetic process	3.61580510596956e-17
Turquoise	101	GO:0044281	7.34771612366421e-18	1.841343536	185.7600104	299	1658	small molecule metabolic process	7.6532647149453e-17
Turquoise	102	GO:0009617	4.65266196070342e-17	2.546977124	60.83696361	129	543	response to bacterium	4.79862782613725e-16
Turquoise	103	GO:0009658	8.74137824392639e-17	3.734315983	25.5448024	72	228	chloroplast organization	8.92808729379666e-16
Turquoise	104	GO:0097305	1.40093793837009e-16	2.375186048	71.25655406	143	636	response to alcohol	1.41710260688974e-15
Turquoise	105	GO:0009737	3.00137348295952e-16	2.364612776	70.47228381	141	629	response to abscisic acid	3.00709038483182e-15
Turquoise	106	GO:0010154	4.06311043333552e-16	2.151734875	92.88000522	172	829	fruit development	4.03244544893299e-15
Turquoise	107	GO:0019684	5.1342995953926e-16	4.570031149	17.02986827	55	152	photosynthesis, light reaction	5.04792820032992e-15
Turquoise	108	GO:0009611	1.26286181680677e-15	3.289015606	30.25042389	78	270	response to wounding	1.23012095488956e-14
Turquoise	109	GO:0043170	1.29926734471293e-15	1.407860827	872.2205556	1054	7785	macromolecule metabolic process	1.25397178590642e-14
Turquoise	110	GO:0048511	1.37222235885486e-15	4.432275971	17.36598409	55	155	rhythmic process	1.30052065001379e-14
Turquoise	111	GO:0007623	1.37222235885486e-15	4.432275971	17.36598409	55	155	circadian rhythm	1.30052065001379e-14
Turquoise	112	GO:0048827	2.417165659046e-15	2.298599404	71.48063128	140	638	phyllome development	2.27040917260392e-14
Turquoise	113	GO:0050793	6.06660045592036e-15	2.056336176	98.48193557	176	879	regulation of developmental process	5.64784396427276e-14
Turquoise	114	GO:0048316	1.05437985174575e-14	2.104265146	89.4068084	163	798	seed development	9.72989126347836e-14
Turquoise	115	GO:0048519	1.27477728839206e-14	1.87436208	134.4463284	222	1200	negative regulation of biological process	1.16614409338126e-13
Turquoise	116	GO:0009408	1.7004806530332e-14	2.990781563	34.05973653	82	304	response to heat	1.54216004050942e-13
Turquoise	117	GO:0006979	2.13914511424964e-14	2.511167304	51.76183644	109	462	response to oxidative stress	1.91330626915457e-13
Turquoise	118	GO:0048366	2.14610399011634e-14	2.536168128	50.41737316	107	450	leaf development	1.91330626915457e-13
Turquoise	119	GO:0071214	1.31106524604739e-13	3.433174224	23.64014608	63	211	cellular response to abiotic stimulus	1.14936719903488e-12
Turquoise	120	GO:0104004	1.31106524604739e-13	3.433174224	23.64014608	63	211	cellular response to environmental stimulus	1.14936719903488e-12
Turquoise	121	GO:0009644	1.36269516117399e-13	7.120890635	7.618625277	32	68	response to high light intensity	1.18475645417772e-12
Turquoise	122	GO:0071396	6.41301990725482e-13	2.313466052	57.13968958	113	510	cellular response to lipid	5.52991552658366e-12
Turquoise	123	GO:0042742	7.4844730204308e-13	2.438754904	48.96087127	101	437	defense response to bacterium	6.40135416056358e-12
Turquoise	124	GO:0042440	8.95835219450887e-13	3.460403158	21.62345115	58	193	pigment metabolic process	7.60015041018011e-12
Turquoise	125	GO:0007154	9.62095423674134e-13	1.608522274	225.5337159	326	2013	cell communication	8.09699508564151e-12
Turquoise	126	GO:0070542	3.10760684385746e-12	3.134314505	25.20868658	63	225	response to fatty acid	2.59460507915718e-11
Turquoise	127	GO:0009753	4.20704021969196e-12	3.141978319	24.76053215	62	221	response to jasmonic acid	3.48488685914641e-11
Turquoise	128	GO:0010218	4.52433166395978e-12	7.996079969	5.826007565	26	52	response to far red light	3.71843508631694e-11
Turquoise	129	GO:0048522	4.71600232908738e-12	1.869824194	106.6607539	177	952	positive regulation of cellular process	3.84591817844955e-11
Turquoise	130	GO:0006082	7.05242393607887e-12	1.780355561	127.6119734	203	1139	organic acid metabolic process	5.70703844673459e-11
Turquoise	131	GO:0043436	1.16464804671856e-11	1.770839406	127.4999348	202	1138	oxoacid metabolic process	9.35274614616735e-11
Turquoise	132	GO:0009639	1.41178161541722e-11	2.907221341	27.89761315	66	249	response to red or far red light	1.12514716622645e-10
Turquoise	133	GO:0009893	1.46804166626797e-11	1.95045827	86.49380462	149	772	positive regulation of metabolic process	1.16118784429617e-10
Turquoise	134	GO:0010150	1.67976949994878e-11	3.42705405	19.49471762	52	174	leaf senescence	1.31874441339263e-10
Turquoise	135	GO:0046148	1.9223369604176e-11	3.638040243	17.25394548	48	154	pigment biosynthetic process	1.49799887582171e-10
Turquoise	136	GO:0006091	2.06734910265272e-11	2.355951118	46.72009913	94	417	generation of precursor metabolites and energy	1.59915533528725e-10
Turquoise	137	GO:0009891	2.24606118875207e-11	2.120345345	63.862006	118	570	positive regulation of biosynthetic process	1.72471267924612e-10
Turquoise	138	GO:0009059	2.31111135375008e-11	1.404612746	468.7695318	594	4184	macromolecule biosynthetic process	1.76180372764136e-10
Turquoise	139	GO:0090693	2.54463958249161e-11	3.329561212	20.27898787	53	181	plant organ senescence	1.92587110847566e-10
Turquoise	140	GO:0009651	2.74478614557434e-11	2.176574688	58.26007565	110	520	response to salt stress	2.06251073224586e-10
Turquoise	141	GO:0019752	3.89302295594693e-11	1.790434149	114.8395722	184	1025	carboxylic acid metabolic process	2.90458166642281e-10
Turquoise	142	GO:0051239	1.29368873578735e-10	2.141992247	56.80357376	106	507	regulation of multicellular organismal process	9.5842292256922e-10
Turquoise	143	GO:0009648	2.2237049137852e-10	3.176407225	20.16694926	51	180	photoperiodism	1.63590039811331e-09
Turquoise	144	GO:0000302	2.59734964624351e-10	3.25232438	19.04656319	49	170	response to reactive oxygen species	1.89750821378345e-09
Turquoise	145	GO:0023051	3.12199813048935e-10	2.377722902	39.8857441	81	356	regulation of signaling	2.25866512531935e-09
Turquoise	146	GO:2000026	3.13464931840898e-10	2.259176288	46.15990609	90	412	regulation of multicellular organismal development	2.25866512531935e-09
Turquoise	147	GO:0009966	3.18292651124497e-10	2.391492013	39.21351246	80	350	regulation of signal transduction	2.27784944886375e-09
Turquoise	148	GO:0071482	3.4143729591657e-10	4.060980477	12.32424677	37	110	cellular response to light stimulus	2.42697321151508e-09
Turquoise	149	GO:0010114	4.51756060005985e-10	5.154290947	8.290856919	29	74	response to red light	3.1895796988342e-09
Turquoise	150	GO:0010646	5.50647176320352e-10	2.343168424	40.33389853	81	360	regulation of cell communication	3.8618721965934e-09
Turquoise	151	GO:0048580	5.96062398866838e-10	2.259624995	44.59136559	87	398	regulation of post-embryonic development	4.15269962654248e-09
Turquoise	152	GO:0010027	6.67569200610978e-10	6.390599295	6.050084779	24	54	thylakoid membrane organization	4.62028157264966e-09
Turquoise	153	GO:0007165	9.27748580852082e-10	1.55393323	189.7934003	269	1694	signal transduction	6.37902945788491e-09
Turquoise	154	GO:0031328	9.86204815469921e-10	2.020438496	61.73327247	110	551	positive regulation of cellular biosynthetic process	6.73693159658673e-09
Turquoise	155	GO:0023052	1.01459937255369e-09	1.544848598	195.0592148	275	1741	signaling	6.88618412855797e-09
Turquoise	156	GO:0071478	1.40824663930992e-09	3.799727438	12.88443981	37	115	cellular response to radiation	9.49663759329513e-09
Turquoise	157	GO:0009793	1.74435494645562e-09	1.988900372	63.07773575	111	563	embryo development ending in seed dormancy	1.16882891953587e-08
Turquoise	158	GO:0031325	1.81772590673985e-09	1.872225997	78.3149863	131	699	positive regulation of cellular metabolic process	1.21028332524704e-08
Turquoise	159	GO:0000160	1.84625727652882e-09	3.751445231	12.99647841	37	116	phosphorelay signal transduction system	1.22154883956498e-08
Turquoise	160	GO:0090351	1.87767034328079e-09	2.711061052	25.76887961	58	230	seedling development	1.23456825070712e-08
Turquoise	161	GO:1901259	2.57406151501956e-09	13.28064012	2.688926568	15	24	chloroplast rRNA processing	1.68193336260905e-08
Turquoise	162	GO:0009867	3.13102310900484e-09	3.83844562	12.10016956	35	108	jasmonic acid mediated signaling pathway	2.03323229053895e-08
Turquoise	163	GO:0009790	3.26905747500489e-09	1.936668125	66.77500978	115	596	embryo development	2.10984568325469e-08
Turquoise	164	GO:0042592	3.43705910830451e-09	2.092170561	51.20164341	94	457	homeostatic process	2.20474767191241e-08
Turquoise	165	GO:0048573	4.49354669391499e-09	3.049583512	18.71044737	46	167	photoperiodism, flowering	2.86497643757489e-08
Turquoise	166	GO:1905392	6.41862519341035e-09	1.987751373	58.48415286	103	522	plant organ morphogenesis	4.06770705028174e-08
Turquoise	167	GO:0071398	6.93142976791684e-09	3.60283353	12.99647841	36	116	cellular response to fatty acid	4.36638569811288e-08
Turquoise	168	GO:0009873	8.06787365242985e-09	4.208666543	9.74735881	30	87	ethylene-activated signaling pathway	5.05202564425964e-08
Turquoise	169	GO:0010228	8.75712637116941e-09	2.439696517	30.81061693	64	275	vegetative to reproductive phase transition of meristem	5.45118162276344e-08
Turquoise	170	GO:0048585	8.81297434297992e-09	2.525195165	28.12169036	60	251	negative regulation of response to stimulus	5.45367588753816e-08
Turquoise	171	GO:0071395	9.13883913900459e-09	3.638330592	12.54832399	35	112	cellular response to jasmonic acid stimulus	5.62225659311861e-08
Turquoise	172	GO:0009620	1.05012616293494e-08	2.178614337	42.12651624	80	376	response to fungus	6.42286467097419e-08
Turquoise	173	GO:0044283	1.41224691873851e-08	1.815382788	77.75479327	127	694	small molecule biosynthetic process	8.58776739024807e-08
Turquoise	174	GO:0080134	1.46222438358643e-08	2.063657279	48.96087127	89	437	regulation of response to stress	8.8405750088099e-08
Turquoise	175	GO:0009991	1.55322663040421e-08	2.192024028	40.33389853	77	360	response to extracellular stimulus	9.33711094391561e-08
Turquoise	176	GO:0010118	1.67962166552712e-08	2.933331407	18.82248598	45	168	stomatal movement	1.00395567734916e-07
Turquoise	177	GO:0014070	1.84459841209459e-08	2.194133099	39.77370549	76	355	response to organic cyclic compound	1.09633758730141e-07
Turquoise	178	GO:0009668	1.8829170779058e-08	5.043230874	6.946393635	24	62	plastid membrane organization	1.11282514941399e-07
Turquoise	179	GO:0009845	1.91069223513581e-08	2.72929908	22.07160558	50	197	seed germination	1.12293197282842e-07
Turquoise	180	GO:0048364	1.95644334352892e-08	1.831539012	73.4973262	121	656	root development	1.14153229108443e-07
Turquoise	181	GO:0062012	1.96404320043994e-08	3.220138432	15.23725055	39	136	regulation of small molecule metabolic process	1.14153229108443e-07
Turquoise	182	GO:0022622	2.13914833137392e-08	1.828030045	73.60936481	121	657	root system development	1.23647474978316e-07
Turquoise	183	GO:0048523	2.18127050309924e-08	1.790222938	79.8835268	129	713	negative regulation of cellular process	1.25393255150841e-07
Turquoise	184	GO:2000028	4.54841786116041e-08	3.604394145	11.53997652	32	103	regulation of photoperiodism, flowering	2.60050847279389e-07
Turquoise	185	GO:0065008	4.72527516985155e-08	1.960075802	53.89056998	94	481	regulation of biological quality	2.6870213398291e-07
Turquoise	186	GO:0010557	5.26754037691546e-08	1.924952079	57.02765097	98	509	positive regulation of macromolecule biosynthetic process	2.9792755250081e-07
Turquoise	187	GO:0009743	5.39981429168079e-08	2.62149181	22.74383722	50	203	response to carbohydrate	3.0304296726702e-07
Turquoise	188	GO:0010119	5.41559675344105e-08	3.4	12.7724012	34	114	regulation of stomatal movement	3.0304296726702e-07
Turquoise	189	GO:0090696	5.60285790024156e-08	2.559854219	24.08830051	52	215	post-embryonic plant organ development	3.11862778362652e-07
Turquoise	190	GO:0071369	6.04115587614118e-08	3.747055359	10.53162906	30	94	cellular response to ethylene stimulus	3.32738009513117e-07
Turquoise	191	GO:0015994	6.04115587614118e-08	3.747055359	10.53162906	30	94	chlorophyll metabolic process	3.32738009513117e-07
Turquoise	192	GO:0009723	6.2320266171094e-08	2.637506903	22.18364419	49	198	response to ethylene	3.41463125062452e-07
Turquoise	193	GO:0051173	6.62232962159647e-08	1.792916528	73.4973262	119	656	positive regulation of nitrogen compound metabolic process	3.60968433260077e-07
Turquoise	194	GO:0009892	7.73783581565355e-08	1.759787928	78.42702491	125	700	negative regulation of metabolic process	4.19598107116883e-07
Turquoise	195	GO:0051254	8.61974200488459e-08	1.862412951	62.18142689	104	555	positive regulation of RNA metabolic process	4.65024030212235e-07
Turquoise	196	GO:0090567	9.21226183875638e-08	1.871779614	60.724925	102	542	reproductive shoot system development	4.94454053794475e-07
Turquoise	197	GO:0031667	9.38460069751652e-08	2.195950002	35.51623842	68	317	response to nutrient levels	5.01147204760781e-07
Turquoise	198	GO:0034660	1.08886040501137e-07	1.817736452	67.1111256	110	599	ncRNA metabolic process	5.78525831349478e-07
Turquoise	199	GO:1901615	1.12811498461035e-07	2.10409558	39.99778271	74	357	organic hydroxy compound metabolic process	5.95084442780064e-07
Turquoise	200	GO:1902680	1.14265263727731e-07	1.923244147	54.11464719	93	483	positive regulation of RNA biosynthetic process	5.95084442780064e-07
Turquoise	201	GO:0045893	1.14265263727731e-07	1.923244147	54.11464719	93	483	positive regulation of DNA-templated transcription	5.95084442780064e-07
Turquoise	202	GO:1903508	1.14265263727731e-07	1.923244147	54.11464719	93	483	positive regulation of nucleic acid-templated transcription	5.95084442780064e-07
Turquoise	203	GO:0010604	1.18322301196682e-07	1.756285016	76.6344072	122	684	positive regulation of macromolecule metabolic process	6.13177639699062e-07
Turquoise	204	GO:0009744	1.2751799367395e-07	4.071436807	8.62697274	26	77	response to sucrose	6.5759279090684e-07
Turquoise	205	GO:0009908	1.5503318709972e-07	1.866522595	59.0443459	99	527	flower development	7.95584940628806e-07
Turquoise	206	GO:0009768	1.640588809666e-07	10.35031201	2.576887961	13	23	photosynthesis, light harvesting in photosystem I	8.37815256198366e-07
Turquoise	207	GO:0033013	1.97505255054515e-07	3.322552497	12.21220816	32	109	tetrapyrrole metabolic process	1.00374651361038e-06
Turquoise	208	GO:0022613	2.16209762837929e-07	1.870213624	57.13968958	96	510	ribonucleoprotein complex biogenesis	1.09352245435337e-06
Turquoise	209	GO:0009637	2.26552833529179e-07	3.564853279	10.53162906	29	94	response to blue light	1.14035206159185e-06
Turquoise	210	GO:0034285	2.27861127278955e-07	3.917413075	8.851049954	26	79	response to disaccharide	1.14147574236886e-06
Turquoise	211	GO:0051094	2.34884714050087e-07	2.863936062	16.58171384	39	148	positive regulation of developmental process	1.17108397715967e-06
Turquoise	212	GO:1905393	2.42733476736799e-07	2.960582677	15.34928916	37	137	plant organ formation	1.20450762984487e-06
Turquoise	213	GO:0009765	2.78221250826893e-07	5.739460727	4.817660102	18	43	photosynthesis, light harvesting	1.37412561441264e-06
Turquoise	214	GO:0031324	2.83332327737129e-07	1.964901231	46.83213773	82	418	negative regulation of cellular metabolic process	1.39282994756757e-06
Turquoise	215	GO:0071496	3.10870725277008e-07	2.216372681	31.59488718	61	282	cellular response to external stimulus	1.52109768833215e-06
Turquoise	216	GO:0042752	3.16351865238648e-07	4.500677405	6.834355028	22	61	regulation of circadian rhythm	1.54075075106971e-06
Turquoise	217	GO:0010109	3.74122407649531e-07	5.22370656	5.377853137	19	48	regulation of photosynthesis	1.81371784722261e-06
Turquoise	218	GO:0010207	4.12119221462681e-07	7.963324229	3.137080996	14	28	photosystem II assembly	1.98875881182908e-06
Turquoise	219	GO:0006778	4.2117930458824e-07	3.259953694	11.98813095	31	107	porphyrin-containing compound metabolic process	2.02319921656086e-06
Turquoise	220	GO:0045935	4.69304280834352e-07	1.780054255	65.09443068	105	581	positive regulation of nucleobase-containing compound metabolic process	2.24412774289881e-06
Turquoise	221	GO:0006396	4.82758878578456e-07	1.589794195	108.0052172	158	964	RNA processing	2.29801963920605e-06
Turquoise	222	GO:0048582	4.97251672307441e-07	3.49450765	10.30755185	28	92	positive regulation of post-embryonic development	2.35634576246589e-06
Turquoise	223	GO:0009751	5.01790228868297e-07	2.477595174	22.2956828	47	199	response to salicylic acid	2.36718977923519e-06
Turquoise	224	GO:0009649	5.13145235289597e-07	12.50345173	2.016694926	11	18	entrainment of circadian clock	2.4099499443065e-06
Turquoise	225	GO:0009736	5.1806810996306e-07	3.837864721	8.62697274	25	77	cytokinin-activated signaling pathway	2.42225622969395e-06
Turquoise	226	GO:0009812	5.27872689014198e-07	3.217458504	12.10016956	31	108	flavonoid metabolic process	2.45221703428053e-06
Turquoise	227	GO:0048878	5.31132802977025e-07	1.955805875	45.26359723	79	404	chemical homeostasis	2.45221703428053e-06
Turquoise	228	GO:0031347	5.3146909107981e-07	2.143663282	33.4995435	63	299	regulation of defense response	2.45221703428053e-06
Turquoise	229	GO:0048528	5.39828658235264e-07	2.668375394	18.37433155	41	164	post-embryonic root development	2.47991156534278e-06
Turquoise	230	GO:2000241	5.92504843289107e-07	1.914307806	48.40067823	83	432	regulation of reproductive process	2.71006563104409e-06
Turquoise	231	GO:0015995	6.46441482137931e-07	4.078282433	7.618625277	23	68	chlorophyll biosynthetic process	2.94396726930348e-06
Turquoise	232	GO:1901575	6.52217297252805e-07	1.473504117	160.215208	219	1430	organic substance catabolic process	2.95746808926703e-06
Turquoise	233	GO:0042594	7.28360355354764e-07	2.234934017	28.793922	56	257	response to starvation	3.2885626344773e-06
Turquoise	234	GO:0009056	8.08252780100178e-07	1.45011656	173.6598409	234	1550	catabolic process	3.63368343874097e-06
Turquoise	235	GO:0034470	8.15218994044514e-07	1.837130033	54.89891744	91	490	ncRNA processing	3.64940587972267e-06
Turquoise	236	GO:0055085	8.40259600775215e-07	1.581689418	105.6524064	154	943	transmembrane transport	3.74556398311664e-06
Turquoise	237	GO:0033014	8.91929807827503e-07	3.69535876	8.851049954	25	79	tetrapyrrole biosynthetic process	3.95911459001913e-06
Turquoise	238	GO:0016116	1.16213004570234e-06	5.79375954	4.257467067	16	38	carotenoid metabolic process	5.09453881719486e-06
Turquoise	239	GO:0016108	1.16213004570234e-06	5.79375954	4.257467067	16	38	tetraterpenoid metabolic process	5.09453881719486e-06
Turquoise	240	GO:0090698	1.16225220164141e-06	2.316141739	24.98460936	50	223	post-embryonic plant morphogenesis	5.09453881719486e-06
Turquoise	241	GO:0050832	1.26156557792112e-06	2.154117595	30.69857832	58	274	defense response to fungus	5.50691696254362e-06
Turquoise	242	GO:0009646	1.29202295085819e-06	4.429670186	6.274161993	20	56	response to absence of light	5.6165625797637e-06
Turquoise	243	GO:0098771	1.37196277026019e-06	2.323082073	24.42441633	49	218	inorganic ion homeostasis	5.93952606713464e-06
Turquoise	244	GO:0031668	1.4268542938543e-06	2.14408468	30.81061693	58	275	cellular response to extracellular stimulus	6.15184720137183e-06
Turquoise	245	GO:0009735	1.44206849997186e-06	2.798347758	15.12521195	35	135	response to cytokinin	6.19206555906284e-06
Turquoise	246	GO:0044248	1.53058675974783e-06	1.492651605	137.135255	190	1224	cellular catabolic process	6.54543606201104e-06
Turquoise	247	GO:0046283	1.78164454125203e-06	4.309737974	6.3862006	20	57	anthocyanin-containing compound metabolic process	7.55762119918199e-06
Turquoise	248	GO:0009767	1.78164454125203e-06	4.309737974	6.3862006	20	57	photosynthetic electron transport chain	7.55762119918199e-06
Turquoise	249	GO:0016117	1.86331462347279e-06	7.39163138	3.025042389	13	27	carotenoid biosynthetic process	7.84082793557351e-06
Turquoise	250	GO:0016109	1.86331462347279e-06	7.39163138	3.025042389	13	27	tetraterpenoid biosynthetic process	7.84082793557351e-06
Turquoise	251	GO:0009615	1.87246142801928e-06	3.129905808	11.53997652	29	103	response to virus	7.84792598516445e-06
Turquoise	252	GO:0042254	1.99642920112295e-06	1.861256868	48.28863962	81	431	ribosome biogenesis	8.33429968087836e-06
Turquoise	253	GO:0005982	2.01004181638605e-06	3.744626277	8.066779705	23	72	starch metabolic process	8.35796043809536e-06
Turquoise	254	GO:0051240	2.10632348007536e-06	3.033352716	12.21220816	30	109	positive regulation of multicellular organismal process	8.72382795684757e-06
Turquoise	255	GO:0006525	2.18541238967594e-06	9.723954274	2.24077214	11	20	arginine metabolic process	9.01589738799645e-06
Turquoise	256	GO:0071368	2.47104566243086e-06	3.439830829	9.299204382	25	83	cellular response to cytokinin stimulus	1.01544532690518e-05
Turquoise	257	GO:0071840	2.53399522549561e-06	1.308510048	342.6140603	419	3058	cellular component organization or biogenesis	1.037261858841e-05
Turquoise	258	GO:0062197	2.69759200558583e-06	2.805474709	14.22890309	33	127	cellular response to chemical stress	1.09994836816911e-05
Turquoise	259	GO:0048527	3.15370490892474e-06	2.595213427	16.91782966	37	151	lateral root development	1.28096431049762e-05
Turquoise	260	GO:0010605	3.2126246182702e-06	1.666958909	72.60101735	111	648	negative regulation of macromolecule metabolic process	1.29987734554625e-05
Turquoise	261	GO:0009888	3.66400019408998e-06	1.607278971	85.03730273	126	759	tissue development	1.4768307295719e-05
Turquoise	262	GO:1901605	4.14230112133963e-06	2.057783852	31.81896439	58	284	alpha-amino acid metabolic process	1.66324457238523e-05
Turquoise	263	GO:0006779	4.39800601728957e-06	3.528070598	8.402895526	23	75	porphyrin-containing compound biosynthetic process	1.75920240691583e-05
Turquoise	264	GO:0033500	4.87991636290672e-06	5.86627513	3.697274032	14	33	carbohydrate homeostasis	1.94457273249162e-05
Turquoise	265	GO:0009813	5.02730913487068e-06	3.270177039	9.635320203	25	86	flavonoid biosynthetic process	1.99574687165432e-05
Turquoise	266	GO:0090697	5.57927378755242e-06	2.69043608	14.67705752	33	131	post-embryonic plant organ morphogenesis	2.20653985883652e-05
Turquoise	267	GO:0055075	5.72015304304783e-06	9.94156603	2.016694926	10	18	potassium ion homeostasis	2.25378314654918e-05
Turquoise	268	GO:0006520	6.9047379011199e-06	1.819374118	46.72009913	77	417	amino acid metabolic process	2.71036726566348e-05
Turquoise	269	GO:0044247	8.03961409276117e-06	6.0863311	3.361158211	13	30	cellular polysaccharide catabolic process	3.1441167381356e-05
Turquoise	270	GO:0019725	8.09530070048701e-06	2.003969829	32.49119603	58	290	cellular homeostasis	3.15416901367124e-05
Turquoise	271	GO:0009890	8.52488535851895e-06	1.904764361	38.54128081	66	344	negative regulation of biosynthetic process	3.30929129046566e-05
Turquoise	272	GO:0012501	8.58621320873232e-06	2.278258074	21.73548976	43	194	programmed cell death	3.32084422631853e-05
Turquoise	273	GO:0042542	9.13564456229298e-06	3.335139176	8.739011347	23	78	response to hydrogen peroxide	3.5075540436249e-05
Turquoise	274	GO:0009746	9.13564456229298e-06	3.335139176	8.739011347	23	78	response to hexose	3.5075540436249e-05
Turquoise	275	GO:1901361	9.3475846871367e-06	2.050335022	29.69023086	54	265	organic cyclic compound catabolic process	3.57587603304284e-05
Turquoise	276	GO:0009749	9.64961675981147e-06	3.43966847	8.178818312	22	73	response to glucose	3.67804233018901e-05
Turquoise	277	GO:0042180	9.69311264361532e-06	2.480315922	17.02986827	36	152	cellular ketone metabolic process	3.68128321338748e-05
Turquoise	278	GO:0031669	9.80248485131136e-06	2.132120253	26.10499543	49	233	cellular response to nutrient levels	3.70942951927322e-05
Turquoise	279	GO:0044275	1.01687035339736e-05	3.882390088	6.498239207	19	58	cellular carbohydrate catabolic process	3.83422083073127e-05
Turquoise	280	GO:0071215	1.04701517347732e-05	2.040562672	29.80226947	54	266	cellular response to abscisic acid stimulus	3.91978634340975e-05
Turquoise	281	GO:0097306	1.04701517347732e-05	2.040562672	29.80226947	54	266	cellular response to alcohol	3.91978634340975e-05
Turquoise	282	GO:0008219	1.12553730541574e-05	2.248255103	21.95956698	43	196	cell death	4.19881292658639e-05
Turquoise	283	GO:0009739	1.13241363423249e-05	2.497049567	16.46967523	35	147	response to gibberellin	4.209537608525e-05
Turquoise	284	GO:0019439	1.32681075229738e-05	2.051391504	28.56984479	52	255	aromatic compound catabolic process	4.91480602611565e-05
Turquoise	285	GO:0001708	1.37417956879272e-05	4.777283372	4.481544281	15	40	cell fate specification	5.07241019778928e-05
Turquoise	286	GO:0032101	1.40728088703191e-05	2.09760416	26.44111126	49	236	regulation of response to external stimulus	5.1662428954149e-05
Turquoise	287	GO:0045087	1.40942177850197e-05	2.062441517	27.89761315	51	249	innate immune response	5.1662428954149e-05
Turquoise	288	GO:0006364	1.5513471238062e-05	1.904444597	36.18847007	62	323	rRNA processing	5.66672629945877e-05
Turquoise	289	GO:0044270	1.58406659253051e-05	2.08634359	26.55314986	49	237	cellular nitrogen compound catabolic process	5.76622164478236e-05
Turquoise	290	GO:0009718	1.63334247576482e-05	5.065583656	4.033389853	14	36	anthocyanin-containing compound biosynthetic process	5.92509063622273e-05
Turquoise	291	GO:0048574	1.69513263015252e-05	4.103302557	5.601930351	17	50	long-day photoperiodism, flowering	6.12810833993281e-05
Turquoise	292	GO:0002376	1.70124812442795e-05	1.984536082	31.03469414	55	277	immune system process	6.12915420170616e-05
Turquoise	293	GO:0048571	1.7555135468297e-05	3.875732708	6.162123386	18	55	long-day photoperiodism	6.30307252991414e-05
Turquoise	294	GO:0048584	1.82827603184246e-05	1.951617827	32.60323464	57	291	positive regulation of response to stimulus	6.54199450849752e-05
Turquoise	295	GO:0032922	1.87863603750915e-05	12.71716621	1.456501891	8	13	circadian regulation of gene expression	6.67677402520142e-05
Turquoise	296	GO:0006526	1.87863603750915e-05	12.71716621	1.456501891	8	13	arginine biosynthetic process	6.67677402520142e-05
Turquoise	297	GO:0009645	1.95336283556791e-05	7.952473705	2.24077214	10	20	response to low light intensity stimulus	6.91898216504189e-05
Turquoise	298	GO:1901617	1.99532589820441e-05	2.101077572	25.32072519	47	226	organic hydroxy compound biosynthetic process	7.01190140036945e-05
Turquoise	299	GO:0010565	2.00431940124942e-05	2.880961714	10.97978349	26	98	regulation of cellular ketone metabolic process	7.01190140036945e-05
Turquoise	300	GO:0046394	2.00625695961141e-05	1.665995976	60.05269336	92	536	carboxylic acid biosynthetic process	7.01190140036945e-05
Turquoise	301	GO:0016053	2.00625695961141e-05	1.665995976	60.05269336	92	536	organic acid biosynthetic process	7.01190140036945e-05
Turquoise	302	GO:0140546	2.21237796776985e-05	3.464998045	7.394548063	20	66	defense response to symbiont	7.68125947885771e-05
Turquoise	303	GO:0051607	2.21237796776985e-05	3.464998045	7.394548063	20	66	defense response to virus	7.68125947885771e-05
Turquoise	304	GO:0034284	2.25143032246952e-05	3.108417504	9.187165775	23	82	response to monosaccharide	7.78330583233983e-05
Turquoise	305	GO:0006955	2.25656680500347e-05	1.974655091	30.58653972	54	273	immune response	7.78330583233983e-05
Turquoise	306	GO:0006006	2.27874929879677e-05	3.982421875	5.713968958	17	51	glucose metabolic process	7.83413157625558e-05
Turquoise	307	GO:0051172	2.29278889043827e-05	1.799883403	42.79874788	70	382	negative regulation of nitrogen compound metabolic process	7.85672284280477e-05
Turquoise	308	GO:0045036	2.31783622871973e-05	3.773554637	6.274161993	18	56	protein targeting to chloroplast	7.86568939552632e-05
Turquoise	309	GO:0072596	2.31783622871973e-05	3.773554637	6.274161993	18	56	establishment of protein localization to chloroplast	7.86568939552632e-05
Turquoise	310	GO:0072598	2.31783622871973e-05	3.773554637	6.274161993	18	56	protein localization to chloroplast	7.86568939552632e-05
Turquoise	311	GO:0002831	2.376046432802e-05	2.102960998	24.76053215	46	221	regulation of response to biotic stimulus	8.03730175983185e-05
Turquoise	312	GO:0009653	2.58694452299593e-05	1.439836254	126.0434329	170	1125	anatomical structure morphogenesis	8.7226462762555e-05
Turquoise	313	GO:0009311	2.74452282795821e-05	2.889890282	10.53162906	25	94	oligosaccharide metabolic process	9.22440260387232e-05
Turquoise	314	GO:0031327	2.81735532993296e-05	1.849733798	37.64497196	63	336	negative regulation of cellular biosynthetic process	9.43214431958923e-05
Turquoise	315	GO:0009064	2.82426374588461e-05	3.391108264	7.50658667	20	67	glutamine family amino acid metabolic process	9.43214431958923e-05
Turquoise	316	GO:0005983	2.87182214497611e-05	8.943925234	1.904656319	9	17	starch catabolic process	9.56062309023694e-05
Turquoise	317	GO:0010029	2.93922327435808e-05	2.802822423	11.2038607	26	100	regulation of seed germination	9.75414159187603e-05
Turquoise	318	GO:0009640	3.21993078044621e-05	2.659866614	12.54832399	28	112	photomorphogenesis	0.000106521
Turquoise	319	GO:1901607	3.31857741717446e-05	2.226376224	20.05491066	39	179	alpha-amino acid biosynthetic process	0.00010944
Turquoise	320	GO:0034605	3.3324660990457e-05	2.848466189	10.64366767	25	95	cellular response to heat	0.000109555
Turquoise	321	GO:0019637	3.5046549646864e-05	1.60215014	67.44724142	100	602	organophosphate metabolic process	0.000114857
Turquoise	322	GO:1900140	3.70565952889204e-05	2.692588235	11.98813095	27	107	regulation of seedling development	0.000121067
Turquoise	323	GO:2000022	3.73438317943112e-05	4.264804282	4.817660102	15	43	regulation of jasmonic acid mediated signaling pathway	0.000121628
Turquoise	324	GO:0016072	3.75643765969837e-05	1.819034637	38.76535803	64	346	rRNA metabolic process	0.00012168
Turquoise	325	GO:0009624	3.75912047955987e-05	2.899690204	10.08347463	24	90	response to nematode	0.00012168
Turquoise	326	GO:0048831	3.78509553340448e-05	2.21047734	20.16694926	39	180	regulation of shoot system development	0.000122059
Turquoise	327	GO:0010476	3.79404573231792e-05	3.440365342	7.058432242	19	63	gibberellin mediated signaling pathway	0.000122059
Turquoise	328	GO:0071489	3.94348076994168e-05	3.584525205	6.498239207	18	58	cellular response to red or far red light	0.000126341
Turquoise	329	GO:1905156	3.95116026359031e-05	10.5971195	1.568540498	8	14	negative regulation of photosynthesis	0.000126341
Turquoise	330	GO:0006081	4.00391189756861e-05	3.760807292	5.938046172	17	53	cellular aldehyde metabolic process	0.00012764
Turquoise	331	GO:0006629	4.25755573236131e-05	1.451732673	112.4867614	153	1004	lipid metabolic process	0.000135316
Turquoise	332	GO:0009267	4.27573434192253e-05	2.081915169	23.86422329	44	213	cellular response to starvation	0.000135484
Turquoise	333	GO:0006720	4.38215519861312e-05	1.990142887	27.56149733	49	246	isoprenoid metabolic process	0.000138439
Turquoise	334	GO:0048507	4.42066714784205e-05	1.826429657	37.42089474	62	334	meristem development	0.000139238
Turquoise	335	GO:0008652	4.45509428602534e-05	2.141994495	21.73548976	41	194	amino acid biosynthetic process	0.000139903
Turquoise	336	GO:0019288	4.81548545276126e-05	13.90466926	1.232424677	7	11	isopentenyl diphosphate biosynthetic process, methylerythritol 4-phosphate pathway	0.000150323
Turquoise	337	GO:0009643	4.81548545276126e-05	13.90466926	1.232424677	7	11	photosynthetic acclimation	0.000150323
Turquoise	338	GO:1900055	5.08502506492843e-05	3.4969262	6.610277814	18	59	regulation of leaf senescence	0.000158268
Turquoise	339	GO:0044262	5.14588996084169e-05	1.697384615	49.40902569	77	441	cellular carbohydrate metabolic process	0.00015969
Turquoise	340	GO:0009308	5.43797444760321e-05	2.468276808	14.22890309	30	127	amine metabolic process	0.000168257
Turquoise	341	GO:0010232	5.53209951840043e-05	6.626412154	2.464849354	10	22	vascular transport	0.000168689
Turquoise	342	GO:0010233	5.53209951840043e-05	6.626412154	2.464849354	10	22	phloem transport	0.000168689
Turquoise	343	GO:0003013	5.53209951840043e-05	6.626412154	2.464849354	10	22	circulatory system process	0.000168689
Turquoise	344	GO:0003018	5.53209951840043e-05	6.626412154	2.464849354	10	22	vascular process in circulatory system	0.000168689
Turquoise	345	GO:0003008	5.53209951840043e-05	6.626412154	2.464849354	10	22	system process	0.000168689
Turquoise	346	GO:0016043	5.63606426208363e-05	1.281253946	282.4493283	342	2521	cellular component organization	0.000171362
Turquoise	347	GO:0006721	5.73055282382837e-05	2.070858018	23.41606887	43	209	terpenoid metabolic process	0.000173733
Turquoise	348	GO:0009627	6.2667792510524e-05	2.864868833	9.74735881	23	87	systemic acquired resistance	0.000189444
Turquoise	349	GO:0019747	6.47301794311166e-05	4.285422732	4.481544281	14	40	regulation of isoprenoid metabolic process	0.000195118
Turquoise	350	GO:0001763	6.83853021106274e-05	3.980093677	5.041737316	15	45	morphogenesis of a branching structure	0.000205547
Turquoise	351	GO:0046700	6.94198433007721e-05	1.978360724	26.55314986	47	237	heterocycle catabolic process	0.000208062
Turquoise	352	GO:0044255	7.2038993872385e-05	1.483684135	92.20777358	128	823	cellular lipid metabolic process	0.000215298
Turquoise	353	GO:0010015	7.58321919870677e-05	1.777118559	38.87739663	63	347	root morphogenesis	0.000225993
Turquoise	354	GO:0010189	7.63296299105587e-05	9.082800423	1.680579105	8	15	vitamin E biosynthetic process	0.000226194
Turquoise	355	GO:0042360	7.63296299105587e-05	9.082800423	1.680579105	8	15	vitamin E metabolic process	0.000226194
Turquoise	356	GO:1905421	8.27599362921841e-05	3.333951307	6.834355028	18	61	regulation of plant organ morphogenesis	0.000243981
Turquoise	357	GO:0007389	8.27956874784242e-05	1.977517493	25.99295683	46	232	pattern specification process	0.000243981
Turquoise	358	GO:0010017	8.74768970236335e-05	3.471003606	6.274161993	17	56	red or far-red light signaling pathway	0.000257055
Turquoise	359	GO:0006796	8.93111141496541e-05	1.340781842	176.7969219	224	1578	phosphate-containing compound metabolic process	0.000261714
Turquoise	360	GO:0010817	9.0672734687509e-05	1.86830393	31.37080996	53	280	regulation of hormone levels	0.000264966
Turquoise	361	GO:0009909	9.37112886496981e-05	2.177954277	18.82248598	36	168	regulation of flower development	0.000273087
Turquoise	362	GO:0010102	9.67710434007665e-05	2.935693106	8.739011347	21	78	lateral root morphogenesis	0.000280449
Turquoise	363	GO:0005984	9.67710434007665e-05	2.935693106	8.739011347	21	78	disaccharide metabolic process	0.000280449
Turquoise	364	GO:0051179	9.82365043314965e-05	1.272920771	277.0714752	334	2473	localization	0.000283914
Turquoise	365	GO:0005975	9.8634052827304e-05	1.422063923	114.3914178	153	1021	carbohydrate metabolic process	0.000284282
Turquoise	366	GO:0090332	0.000104515	3.258019823	6.946393635	18	62	stomatal closure	0.000300409
Turquoise	367	GO:0009698	0.00011275	2.311953513	15.46132777	31	138	phenylpropanoid metabolic process	0.000323197
Turquoise	368	GO:0019748	0.000114527	1.722352593	41.79040042	66	373	secondary metabolic process	0.000327396
Turquoise	369	GO:0010101	0.000118046	2.884936053	8.851049954	21	79	post-embryonic root morphogenesis	0.000336543
Turquoise	370	GO:0017038	0.00012226	15.88564761	1.008347463	6	9	protein import	0.000346678
Turquoise	371	GO:0042659	0.00012226	15.88564761	1.008347463	6	9	regulation of cell fate specification	0.000346678
Turquoise	372	GO:0051702	0.00012602	2.782853415	9.523281596	22	85	biological process involved in interaction with symbiont	0.00035638
Turquoise	373	GO:1901698	0.000129579	2.110539933	19.83083344	37	177	response to nitrogen compound	0.000365461
Turquoise	374	GO:0010224	0.000132717	2.950506236	8.290856919	20	74	response to UV-B	0.000373311
Turquoise	375	GO:0009269	0.000135834	5.679225333	2.688926568	10	24	response to desiccation	0.000380046
Turquoise	376	GO:0009638	0.000135834	5.679225333	2.688926568	10	24	phototropism	0.000380046
Turquoise	377	GO:0009740	0.000141741	3.301362424	6.498239207	17	58	gibberellic acid mediated signaling pathway	0.000395522
Turquoise	378	GO:0071941	0.000144904	6.503717077	2.24077214	9	20	nitrogen cycle metabolic process	0.000403278
Turquoise	379	GO:2000243	0.00014804	3.02663018	7.730663884	19	69	positive regulation of reproductive process	0.000410918
Turquoise	380	GO:0009251	0.000153431	4.137082683	4.257467067	13	38	glucan catabolic process	0.000424761
Turquoise	381	GO:0032787	0.000156268	1.593192855	56.80357376	84	507	monocarboxylic acid metabolic process	0.00043148
Turquoise	382	GO:0034337	0.000157243	Inf	0.448154428	4	4	RNA folding	0.000433037
Turquoise	383	GO:0010558	0.000163207	1.765046483	35.96439285	58	321	negative regulation of macromolecule biosynthetic process	0.000448287
Turquoise	384	GO:0042548	0.000172321	4.859833723	3.249119603	11	29	regulation of photosynthesis, light reaction	0.000472089
Turquoise	385	GO:0010016	0.000173935	1.95223147	24.53645494	43	219	shoot system morphogenesis	0.000475272
Turquoise	386	GO:0071370	0.000197131	2.844851668	8.514934133	20	76	cellular response to gibberellin stimulus	0.000537258
Turquoise	387	GO:0009738	0.000199046	1.921314064	25.43276379	44	227	abscisic acid-activated signaling pathway	0.000541076
Turquoise	388	GO:0071484	0.000204168	9.268871595	1.456501891	7	13	cellular response to light intensity	0.000552147
Turquoise	389	GO:0019682	0.000204168	9.268871595	1.456501891	7	13	glyceraldehyde-3-phosphate metabolic process	0.000552147
Turquoise	390	GO:0009626	0.000208714	2.742649888	9.187165775	21	82	plant-type hypersensitive response	0.000562992
Turquoise	391	GO:0006753	0.000210373	1.744880263	36.30050867	58	324	nucleoside phosphate metabolic process	0.000566016
Turquoise	392	GO:0006109	0.000217015	2.655968689	9.859397418	22	88	regulation of carbohydrate metabolic process	0.000582398
Turquoise	393	GO:0006811	0.000221647	1.698235337	40.33389853	63	360	monoatomic ion transport	0.000593316
Turquoise	394	GO:0010311	0.000223376	3.147501817	6.722316421	17	60	lateral root formation	0.000596425
Turquoise	395	GO:0046352	0.000234474	7.063708317	1.904656319	8	17	disaccharide catabolic process	0.000616668
Turquoise	396	GO:0010196	0.000234474	7.063708317	1.904656319	8	17	nonphotochemical quenching	0.000616668
Turquoise	397	GO:1900425	0.000234474	7.063708317	1.904656319	8	17	negative regulation of defense response to bacterium	0.000616668
Turquoise	398	GO:0080036	0.000234474	7.063708317	1.904656319	8	17	regulation of cytokinin-activated signaling pathway	0.000616668
Turquoise	399	GO:1990066	0.000234474	7.063708317	1.904656319	8	17	energy quenching	0.000616668
Turquoise	400	GO:0016114	0.000234475	2.084825675	18.93452459	35	169	terpenoid biosynthetic process	0.000616668
Turquoise	401	GO:0006790	0.000241945	1.699643236	39.66166688	62	354	sulfur compound metabolic process	0.000634728
Turquoise	402	GO:0034050	0.000250282	2.698281084	9.299204382	21	83	programmed cell death induced by symbiont	0.000654966
Turquoise	403	GO:0008299	0.000266001	1.959804706	22.74383722	40	203	isoprenoid biosynthetic process	0.000694375
Turquoise	404	GO:1901401	0.000267469	4.149707602	3.921351246	12	35	regulation of tetrapyrrole metabolic process	0.000694759
Turquoise	405	GO:0070417	0.000267469	4.149707602	3.921351246	12	35	cellular response to cold	0.000694759
Turquoise	406	GO:0006576	0.000271256	2.854891056	8.066779705	19	72	biogenic amine metabolic process	0.000701178
Turquoise	407	GO:0006793	0.000271273	1.30826623	181.9506978	226	1624	phosphorus metabolic process	0.000701178
Turquoise	408	GO:0003002	0.000274019	1.996061442	21.28733533	38	190	regionalization	0.000706539
Turquoise	409	GO:0010453	0.000276553	11.91365228	1.12038607	6	10	regulation of cell fate commitment	0.000709594
Turquoise	410	GO:0009864	0.000276553	11.91365228	1.12038607	6	10	induced systemic resistance, jasmonic acid mediated signaling pathway	0.000709594
Turquoise	411	GO:0051093	0.000278926	2.038031601	19.83083344	36	177	negative regulation of developmental process	0.000713943
Turquoise	412	GO:0009117	0.000295172	1.736261912	35.1801226	56	314	nucleotide metabolic process	0.000753693
Turquoise	413	GO:0009956	0.000297975	4.968835216	2.913003782	10	26	radial pattern formation	0.000759006
Turquoise	414	GO:0045038	0.000303884	19.85031104	0.784270249	5	7	protein import into chloroplast thylakoid membrane	0.000766634
Turquoise	415	GO:0051480	0.000303884	19.85031104	0.784270249	5	7	regulation of cytosolic calcium ion concentration	0.000766634
Turquoise	416	GO:0080037	0.000303884	19.85031104	0.784270249	5	7	negative regulation of cytokinin-activated signaling pathway	0.000766634
Turquoise	417	GO:1902347	0.000303884	19.85031104	0.784270249	5	7	response to strigolactone	0.000766634
Turquoise	418	GO:0006066	0.00031229	2.127465619	17.02986827	32	152	alcohol metabolic process	0.000785955
Turquoise	419	GO:0051234	0.000320347	1.255699989	261.161993	312	2331	establishment of localization	0.000804307
Turquoise	420	GO:0043467	0.000341102	4.373421668	3.473196818	11	31	regulation of generation of precursor metabolites and energy	0.00085235
Turquoise	421	GO:0031537	0.000341102	4.373421668	3.473196818	11	31	regulation of anthocyanin metabolic process	0.00085235
Turquoise	422	GO:0010286	0.000343132	3.007317708	6.946393635	17	62	heat acclimation	0.000855392
Turquoise	423	GO:0046490	0.000348266	5.502606039	2.464849354	9	22	isopentenyl diphosphate metabolic process	0.000860037
Turquoise	424	GO:0009313	0.000348266	5.502606039	2.464849354	9	22	oligosaccharide catabolic process	0.000860037
Turquoise	425	GO:0009240	0.000348266	5.502606039	2.464849354	9	22	isopentenyl diphosphate biosynthetic process	0.000860037
Turquoise	426	GO:0009641	0.000348266	5.502606039	2.464849354	9	22	shade avoidance	0.000860037
Turquoise	427	GO:0045934	0.00035095	1.772684086	31.48284857	51	281	negative regulation of nucleobase-containing compound metabolic process	0.000864636
Turquoise	428	GO:0090407	0.000356282	1.670614696	40.22185992	62	359	organophosphate biosynthetic process	0.000875721
Turquoise	429	GO:0010193	0.000360608	3.976608187	4.033389853	12	36	response to ozone	0.000884289
Turquoise	430	GO:0000470	0.000361811	3.693280588	4.593582888	13	41	maturation of LSU-rRNA	0.000885176
Turquoise	431	GO:0010117	0.000368825	7.944357977	1.568540498	7	14	photoprotection	0.000900242
Turquoise	432	GO:0071470	0.000380403	3.105951372	6.3862006	16	57	cellular response to osmotic stress	0.000920635
Turquoise	433	GO:0010214	0.000380403	3.105951372	6.3862006	16	57	seed coat development	0.000920635
Turquoise	434	GO:0002252	0.000380681	6.35702608	2.016694926	8	18	immune effector process	0.000920635
Turquoise	435	GO:0031540	0.000380681	6.35702608	2.016694926	8	18	regulation of anthocyanin biosynthetic process	0.000920635
Turquoise	436	GO:0034599	0.000396349	2.750806738	8.290856919	19	74	cellular response to oxidative stress	0.000956327
Turquoise	437	GO:0051253	0.000407332	1.819442869	27.78557454	46	248	negative regulation of RNA metabolic process	0.00098058
Turquoise	438	GO:0072593	0.000423251	2.056824882	18.03821573	33	161	reactive oxygen species metabolic process	0.001016576
Turquoise	439	GO:0009967	0.000424819	2.443367267	10.97978349	23	98	positive regulation of signal transduction	0.001018018
Turquoise	440	GO:0009606	0.000429201	2.210317383	14.45298031	28	129	tropism	0.00102618
Turquoise	441	GO:0048646	0.000442076	1.824794909	27.1133429	45	242	anatomical structure formation involved in morphogenesis	0.001054566
Turquoise	442	GO:0010629	0.000449365	1.625505009	43.80709534	66	391	negative regulation of gene expression	0.001069529
Turquoise	443	GO:0009084	0.000467534	4.164959359	3.585235425	11	32	glutamine family amino acid biosynthetic process	0.001110261
Turquoise	444	GO:0090333	0.000470761	3.565751251	4.705621495	13	42	regulation of stomatal closure	0.001115406
Turquoise	445	GO:0048437	0.000493894	1.742036665	31.931003	51	285	floral organ development	0.001167587
Turquoise	446	GO:0023056	0.000495593	2.411099205	11.09182209	23	99	positive regulation of signaling	0.001168976
Turquoise	447	GO:0019318	0.000499307	2.468322262	10.41959045	22	93	hexose metabolic process	0.001175104
Turquoise	448	GO:0031408	0.000515542	5.109312417	2.576887961	9	23	oxylipin biosynthetic process	0.001210603
Turquoise	449	GO:0009968	0.000530992	2.25245002	13.22055563	26	118	negative regulation of signal transduction	0.001241637
Turquoise	450	GO:0055082	0.000531119	1.806276644	27.33742011	45	244	intracellular chemical homeostasis	0.001241637
Turquoise	451	GO:0043155	0.00055063	9.530455076	1.232424677	6	11	negative regulation of photosynthesis, light reaction	0.001278727
Turquoise	452	GO:0010205	0.00055063	9.530455076	1.232424677	6	11	photoinhibition	0.001278727
Turquoise	453	GO:1990573	0.00055063	9.530455076	1.232424677	6	11	potassium ion import across plasma membrane	0.001278727
Turquoise	454	GO:0006810	0.000588959	1.244453047	256.1202556	304	2286	transport	0.001364724
Turquoise	455	GO:0000463	0.000593185	5.778831523	2.128733533	8	19	maturation of LSU-rRNA from tricistronic rRNA transcript (SSU-rRNA, 5.8S rRNA, LSU-rRNA)	0.001370332
Turquoise	456	GO:0071483	0.000596589	4.41630957	3.137080996	10	28	cellular response to blue light	0.001370332
Turquoise	457	GO:1901463	0.000596589	4.41630957	3.137080996	10	28	regulation of tetrapyrrole biosynthetic process	0.001370332
Turquoise	458	GO:2000762	0.000596589	4.41630957	3.137080996	10	28	regulation of phenylpropanoid metabolic process	0.001370332
Turquoise	459	GO:0048586	0.00063089	3.975448168	3.697274032	11	33	regulation of long-day photoperiodism, flowering	0.001445961
Turquoise	460	GO:0030001	0.000694707	1.779186805	27.67353593	45	247	metal ion transport	0.001588766
Turquoise	461	GO:0070918	0.000710046	2.89375599	6.722316421	16	60	regulatory ncRNA processing	0.001620321
Turquoise	462	GO:0044743	0.000713669	3.182052282	5.489891744	14	49	protein transmembrane import into intracellular organelle	0.001622912
Turquoise	463	GO:0007231	0.000715845	31.74970851	0.560193035	4	5	osmosensory signaling pathway	0.001622912
Turquoise	464	GO:0045827	0.000715845	31.74970851	0.560193035	4	5	negative regulation of isoprenoid metabolic process	0.001622912
Turquoise	465	GO:0009411	0.000717352	2.125696352	14.90113473	28	133	response to UV	0.001622912
Turquoise	466	GO:0071452	0.000735272	13.23289269	0.896308856	5	8	cellular response to singlet oxygen	0.00165633
Turquoise	467	GO:0050691	0.000735272	13.23289269	0.896308856	5	8	regulation of defense response to virus by host	0.00165633
Turquoise	468	GO:0010020	0.000743367	4.768457944	2.688926568	9	24	chloroplast fission	0.001663876
Turquoise	469	GO:2001057	0.000743367	4.768457944	2.688926568	9	24	reactive nitrogen species metabolic process	0.001663876
Turquoise	470	GO:0043572	0.000743367	4.768457944	2.688926568	9	24	plastid fission	0.001663876
Turquoise	471	GO:2000377	0.000755507	2.761280293	7.394548063	17	66	regulation of reactive oxygen species metabolic process	0.001687459
Turquoise	472	GO:0055080	0.0007593	1.757895871	28.56984479	46	255	monoatomic cation homeostasis	0.001692338
Turquoise	473	GO:0071407	0.000773067	1.951159481	19.38267901	34	173	cellular response to organic cyclic compound	0.001715903
Turquoise	474	GO:0010647	0.000773135	2.319196495	11.42793792	23	102	positive regulation of cell communication	0.001715903
Turquoise	475	GO:0043455	0.000785595	2.653380227	8.066779705	18	72	regulation of secondary metabolic process	0.001739885
Turquoise	476	GO:0065002	0.000791216	2.367906067	10.75570627	22	96	intracellular protein transmembrane transport	0.001748654
Turquoise	477	GO:0031348	0.000802238	2.563807795	8.739011347	19	78	negative regulation of defense response	0.001769297
Turquoise	478	GO:0030422	0.000818647	3.534243015	4.369505674	12	39	siRNA processing	0.001789466
Turquoise	479	GO:0009962	0.000819888	4.183667193	3.249119603	10	29	regulation of flavonoid biosynthetic process	0.001789466
Turquoise	480	GO:2000031	0.000819888	4.183667193	3.249119603	10	29	regulation of salicylic acid mediated signaling pathway	0.001789466
Turquoise	481	GO:0009581	0.000819888	4.183667193	3.249119603	10	29	detection of external stimulus	0.001789466
Turquoise	482	GO:0009582	0.000819888	4.183667193	3.249119603	10	29	detection of abiotic stimulus	0.001789466
Turquoise	483	GO:0034614	0.000839085	3.802416212	3.809312639	11	34	cellular response to reactive oxygen species	0.001827573
Turquoise	484	GO:0044403	0.000861693	2.249422824	12.21220816	24	109	biological process involved in symbiotic interaction	0.001872937
Turquoise	485	GO:0010648	0.000901717	2.158173265	13.66871006	26	122	negative regulation of cell communication	0.001951865
Turquoise	486	GO:0023057	0.000901717	2.158173265	13.66871006	26	122	negative regulation of signaling	0.001951865
Turquoise	487	GO:0006457	0.000907026	1.889517181	21.06325812	36	188	protein folding	0.00195789
Turquoise	488	GO:0001676	0.000908223	2.705921875	7.50658667	17	67	long-chain fatty acid metabolic process	0.00195789
Turquoise	489	GO:0008610	0.000958992	1.441941298	72.04082431	98	643	lipid biosynthetic process	0.002063107
Turquoise	490	GO:0009694	0.000980356	2.910692866	6.274161993	15	56	jasmonic acid metabolic process	0.002104765
Turquoise	491	GO:0071491	0.000996913	7.941656943	1.344463284	6	12	cellular response to red light	0.002131612
Turquoise	492	GO:0043605	0.000996913	7.941656943	1.344463284	6	12	amide catabolic process	0.002131612
Turquoise	493	GO:0050688	0.001003623	6.178339818	1.792617712	7	16	regulation of defense response to virus	0.002141605
Turquoise	494	GO:0031407	0.00104691	4.47021028	2.800965175	9	25	oxylipin metabolic process	0.002211545
Turquoise	495	GO:0005977	0.00104691	4.47021028	2.800965175	9	25	glycogen metabolic process	0.002211545
Turquoise	496	GO:0042362	0.00104691	4.47021028	2.800965175	9	25	fat-soluble vitamin biosynthetic process	0.002211545
Turquoise	497	GO:0006112	0.00104691	4.47021028	2.800965175	9	25	energy reserve metabolic process	0.002211545
Turquoise	498	GO:0006775	0.00104691	4.47021028	2.800965175	9	25	fat-soluble vitamin metabolic process	0.002211545
Turquoise	499	GO:0010346	0.001051612	3.407852966	4.481544281	12	40	shoot axis formation	0.002212591
Turquoise	500	GO:0010223	0.001051612	3.407852966	4.481544281	12	40	secondary shoot formation	0.002212591
Turquoise	501	GO:0071806	0.001059232	2.305366155	10.97978349	22	98	protein transmembrane transport	0.002224176
Turquoise	502	GO:0120254	0.001105513	2.412628435	9.635320203	20	86	olefinic compound metabolic process	0.002316732
Turquoise	503	GO:0009124	0.001224153	3.132924408	5.153775923	13	46	nucleoside monophosphate biosynthetic process	0.00255678
Turquoise	504	GO:0006812	0.001224921	1.634417901	35.62827703	54	318	monoatomic cation transport	0.00255678
Turquoise	505	GO:0018958	0.001293509	2.601592548	7.730663884	17	69	phenol-containing compound metabolic process	0.002694597
Turquoise	506	GO:1905428	0.001300417	4.889301434	2.352810747	8	21	regulation of plant organ formation	0.002703635
Turquoise	507	GO:0046890	0.001308057	2.513358425	8.402895526	18	75	regulation of lipid biosynthetic process	0.002714154
Turquoise	508	GO:0009733	0.001334332	1.564439141	43.1348637	63	385	response to auxin	0.002763223
Turquoise	509	GO:0045454	0.001337047	3.290179472	4.593582888	12	41	cell redox homeostasis	0.002763405
Turquoise	510	GO:0022603	0.001340937	1.84070475	21.51141255	36	192	regulation of anatomical structure morphogenesis	0.002766012
Turquoise	511	GO:2000030	0.001355035	2.930406391	5.826007565	14	52	regulation of response to red or far red light	0.002789622
Turquoise	512	GO:0045165	0.001401865	2.246033419	11.2038607	22	100	cell fate commitment	0.00285877
Turquoise	513	GO:0010322	0.001404928	Inf	0.336115821	3	3	regulation of isopentenyl diphosphate biosynthetic process, methylerythritol 4-phosphate pathway	0.00285877
Turquoise	514	GO:1901379	0.001404928	Inf	0.336115821	3	3	regulation of potassium ion transmembrane transport	0.00285877
Turquoise	515	GO:0010617	0.001404928	Inf	0.336115821	3	3	circadian regulation of calcium ion oscillation	0.00285877
Turquoise	516	GO:0010906	0.001404928	Inf	0.336115821	3	3	regulation of glucose metabolic process	0.00285877
Turquoise	517	GO:1903286	0.001404928	Inf	0.336115821	3	3	regulation of potassium ion import	0.00285877
Turquoise	518	GO:0019750	0.001426882	3.497879969	4.033389853	11	36	chloroplast localization	0.002897838
Turquoise	519	GO:0006366	0.001437349	1.456224225	62.62958132	86	559	transcription by RNA polymerase II	0.002908932
Turquoise	520	GO:0009937	0.001443405	4.207050577	2.913003782	9	26	regulation of gibberellic acid mediated signaling pathway	0.002908932
Turquoise	521	GO:0010380	0.001443405	4.207050577	2.913003782	9	26	regulation of chlorophyll biosynthetic process	0.002908932
Turquoise	522	GO:0034762	0.001443405	4.207050577	2.913003782	9	26	regulation of transmembrane transport	0.002908932
Turquoise	523	GO:0055086	0.001455574	1.535434194	46.60806052	67	416	nucleobase-containing small molecule metabolic process	0.002927848
Turquoise	524	GO:0046165	0.001493042	2.341438726	9.859397418	20	88	alcohol biosynthetic process	0.002997481
Turquoise	525	GO:0006591	0.001501537	9.924183515	1.008347463	5	9	ornithine metabolic process	0.003008793
Turquoise	526	GO:0009123	0.001521025	3.040630449	5.26581453	13	47	nucleoside monophosphate metabolic process	0.00304205
Turquoise	527	GO:2000032	0.001542027	5.560233463	1.904656319	7	17	regulation of secondary shoot formation	0.003055014
Turquoise	528	GO:0033238	0.001542027	5.560233463	1.904656319	7	17	regulation of amine metabolic process	0.003055014
Turquoise	529	GO:0060688	0.001542027	5.560233463	1.904656319	7	17	regulation of morphogenesis of a branching structure	0.003055014
Turquoise	530	GO:0006521	0.001542027	5.560233463	1.904656319	7	17	regulation of cellular amino acid metabolic process	0.003055014
Turquoise	531	GO:0060966	0.001542027	5.560233463	1.904656319	7	17	regulation of gene silencing by RNA	0.003055014
Turquoise	532	GO:0065003	0.001605269	1.513362585	49.29698709	70	440	protein-containing complex assembly	0.003174329
Turquoise	533	GO:0042743	0.001654406	2.855127705	5.938046172	14	53	hydrogen peroxide metabolic process	0.003265357
Turquoise	534	GO:0019375	0.001676409	6.806801134	1.456501891	6	13	galactolipid biosynthetic process	0.003296416
Turquoise	535	GO:0034765	0.001676409	6.806801134	1.456501891	6	13	regulation of monoatomic ion transmembrane transport	0.003296416
Turquoise	536	GO:0009911	0.001683561	3.180350877	4.705621495	12	42	positive regulation of flower development	0.003298149
Turquoise	537	GO:0009070	0.001683561	3.180350877	4.705621495	12	42	serine family amino acid biosynthetic process	0.003298149
Turquoise	538	GO:0009063	0.001726625	2.307391474	9.971436025	20	89	amino acid catabolic process	0.003369961
Turquoise	539	GO:0042273	0.001726625	2.307391474	9.971436025	20	89	ribosomal large subunit biogenesis	0.003369961
Turquoise	540	GO:0048467	0.001748586	2.154852826	12.10016956	23	108	gynoecium development	0.003406505
Turquoise	541	GO:1902679	0.001790887	1.730916078	25.76887961	41	230	negative regulation of RNA biosynthetic process	0.003469638
Turquoise	542	GO:0045892	0.001790887	1.730916078	25.76887961	41	230	negative regulation of DNA-templated transcription	0.003469638
Turquoise	543	GO:1903507	0.001790887	1.730916078	25.76887961	41	230	negative regulation of nucleic acid-templated transcription	0.003469638
Turquoise	544	GO:0071446	0.001800083	2.427921394	8.62697274	18	77	cellular response to salicylic acid stimulus	0.003481044
Turquoise	545	GO:0051644	0.001827592	3.363181246	4.14542846	11	37	plastid localization	0.003527756
Turquoise	546	GO:0050801	0.001836908	1.660264437	30.58653972	47	273	monoatomic ion homeostasis	0.003539243
Turquoise	547	GO:0032544	0.001844504	4.539843185	2.464849354	8	22	plastid translation	0.003540909
Turquoise	548	GO:1900056	0.001844504	4.539843185	2.464849354	8	22	negative regulation of leaf senescence	0.003540909
Turquoise	549	GO:0090056	0.001929212	3.612635903	3.585235425	10	32	regulation of chlorophyll metabolic process	0.003696778
Turquoise	550	GO:0042593	0.001952106	3.973130841	3.025042389	9	27	glucose homeostasis	0.00370777
Turquoise	551	GO:0071486	0.001956095	15.87407695	0.672231642	4	6	cellular response to high light intensity	0.00370777
Turquoise	552	GO:0043153	0.001956095	15.87407695	0.672231642	4	6	entrainment of circadian clock by photoperiod	0.00370777
Turquoise	553	GO:0010148	0.001956095	15.87407695	0.672231642	4	6	transpiration	0.00370777
Turquoise	554	GO:0090391	0.001956095	15.87407695	0.672231642	4	6	granum assembly	0.00370777
Turquoise	555	GO:0031539	0.001956095	15.87407695	0.672231642	4	6	positive regulation of anthocyanin metabolic process	0.00370777
Turquoise	556	GO:0009914	0.001961006	1.991764706	15.12521195	27	135	hormone transport	0.003710393
Turquoise	557	GO:0071322	0.002086515	2.651444184	6.722316421	15	60	cellular response to carbohydrate stimulus	0.003940779
Turquoise	558	GO:2000070	0.002100582	3.077607998	4.817660102	12	43	regulation of response to water deprivation	0.003960238
Turquoise	559	GO:0120255	0.002123151	2.545755564	7.394548063	16	66	olefinic compound biosynthetic process	0.003995626
Turquoise	560	GO:0006401	0.002270119	1.939897999	16.0215208	28	143	RNA catabolic process	0.00426458
Turquoise	561	GO:0005985	0.002294576	2.871424857	5.489891744	13	49	sucrose metabolic process	0.004302841
Turquoise	562	GO:0034655	0.002303574	1.807093983	20.61510369	34	184	nucleobase-containing compound catabolic process	0.004312029
Turquoise	563	GO:0030003	0.002319156	1.78887006	21.39937394	35	191	intracellular monoatomic cation homeostasis	0.004333485
Turquoise	564	GO:2000069	0.0024937	3.455395403	3.697274032	10	33	regulation of post-embryonic root development	0.004651369
Turquoise	565	GO:0061077	0.002504305	2.495716287	7.50658667	16	67	chaperone-mediated protein folding	0.004662884
Turquoise	566	GO:0050829	0.002553284	4.236979369	2.576887961	8	23	defense response to Gram-negative bacterium	0.00473731
Turquoise	567	GO:0010112	0.002553284	4.236979369	2.576887961	8	23	regulation of systemic acquired resistance	0.00473731
Turquoise	568	GO:0009699	0.00269573	2.110211492	11.76405374	22	105	phenylpropanoid biosynthetic process	0.004992796
Turquoise	569	GO:0009963	0.00272652	7.938958009	1.12038607	5	10	positive regulation of flavonoid biosynthetic process	0.005032104
Turquoise	570	GO:0010161	0.00272652	7.938958009	1.12038607	5	10	red light signaling pathway	0.005032104
Turquoise	571	GO:0044550	0.002748517	1.801644482	20.05491066	33	179	secondary metabolite biosynthetic process	0.005055149
Turquoise	572	GO:0044085	0.002748617	1.26403493	155.1734707	188	1385	cellular component biogenesis	0.005055149
Turquoise	573	GO:0048871	0.002903347	3.122647812	4.369505674	11	39	multicellular organismal-level homeostasis	0.005321117
Turquoise	574	GO:0009112	0.002903347	3.122647812	4.369505674	11	39	nucleobase metabolic process	0.005321117
Turquoise	575	GO:0060918	0.002929277	1.953610497	14.78909613	26	132	auxin transport	0.005359303
Turquoise	576	GO:0019216	0.002994711	2.18053048	10.41959045	20	93	regulation of lipid metabolic process	0.005469508
Turquoise	577	GO:0005996	0.003023451	1.920252101	15.57336638	27	139	monosaccharide metabolic process	0.005512427
Turquoise	578	GO:0043933	0.003123252	1.428571429	59.15638451	80	528	protein-containing complex organization	0.005684535
Turquoise	579	GO:0120252	0.003133587	2.223497217	9.74735881	19	87	hydrocarbon metabolic process	0.005693495
Turquoise	580	GO:0016119	0.003265662	4.63307393	2.128733533	7	19	carotene metabolic process	0.005923235
Turquoise	581	GO:0002832	0.003364666	2.72003038	5.713968958	13	51	negative regulation of response to biotic stimulus	0.006081837
Turquoise	582	GO:0032102	0.003364666	2.72003038	5.713968958	13	51	negative regulation of response to external stimulus	0.006081837
Turquoise	583	GO:0006417	0.003513597	1.951756408	14.22890309	25	127	regulation of translation	0.006340143
Turquoise	584	GO:0010243	0.003623293	2.01218085	12.7724012	23	114	response to organonitrogen compound	0.00652689
Turquoise	585	GO:1901565	0.003960926	1.326607984	93.10408243	118	831	organonitrogen compound catabolic process	0.007122896
Turquoise	586	GO:0019374	0.004011989	5.293660054	1.680579105	6	15	galactolipid metabolic process	0.00719014
Turquoise	587	GO:0010267	0.004011989	5.293660054	1.680579105	6	15	ta-siRNA processing	0.00719014
Turquoise	588	GO:0040029	0.004021555	1.899560885	15.12521195	26	135	epigenetic regulation of gene expression	0.007195027
Turquoise	589	GO:0051606	0.004074804	2.434521818	7.170470849	15	64	detection of stimulus	0.007277918
Turquoise	590	GO:0009069	0.004091759	2.530060653	6.498239207	14	58	serine family amino acid metabolic process	0.007295814
Turquoise	591	GO:0030007	0.004159043	10.58219977	0.784270249	4	7	intracellular potassium ion homeostasis	0.007365847
Turquoise	592	GO:0009068	0.004159043	10.58219977	0.784270249	4	7	aspartate family amino acid catabolic process	0.007365847
Turquoise	593	GO:1902066	0.004159043	10.58219977	0.784270249	4	7	regulation of cell wall pectin metabolic process	0.007365847
Turquoise	594	GO:0051775	0.004159043	10.58219977	0.784270249	4	7	response to redox state	0.007365847
Turquoise	595	GO:0010073	0.004251194	1.711456126	22.18364419	35	198	meristem maintenance	0.007516396
Turquoise	596	GO:0010628	0.004293915	2.203156281	9.299204382	18	83	positive regulation of gene expression	0.007579192
Turquoise	597	GO:0044282	0.004342013	1.644120623	26.21703404	40	234	small molecule catabolic process	0.007648649
Turquoise	598	GO:0034248	0.004347806	1.914034242	14.45298031	25	129	regulation of amide metabolic process	0.007648649
Turquoise	599	GO:0009156	0.00443758	2.914185503	4.593582888	11	41	ribonucleoside monophosphate biosynthetic process	0.007793547
Turquoise	600	GO:1902326	0.004539762	6.615474339	1.232424677	5	11	positive regulation of chlorophyll biosynthetic process	0.007913977
Turquoise	601	GO:0034308	0.004543766	4.27647411	2.24077214	7	20	primary alcohol metabolic process	0.007913977
Turquoise	602	GO:0071333	0.004543766	4.27647411	2.24077214	7	20	cellular response to glucose stimulus	0.007913977
Turquoise	603	GO:1901371	0.004543766	4.27647411	2.24077214	7	20	regulation of leaf morphogenesis	0.007913977
Turquoise	604	GO:1900618	0.004543766	4.27647411	2.24077214	7	20	regulation of shoot system morphogenesis	0.007913977
Turquoise	605	GO:0010030	0.004592987	3.738144849	2.800965175	8	25	positive regulation of seed germination	0.007973304
Turquoise	606	GO:0046112	0.004592987	3.738144849	2.800965175	8	25	nucleobase biosynthetic process	0.007973304
Turquoise	607	GO:0006873	0.004615841	1.700936463	22.2956828	35	199	intracellular monoatomic ion homeostasis	0.007999777
Turquoise	608	GO:0009863	0.004640272	2.31375528	7.954741098	16	71	salicylic acid mediated signaling pathway	0.008028892
Turquoise	609	GO:0047484	0.004808088	2.583775351	5.938046172	13	53	regulation of response to osmotic stress	0.008305598
Turquoise	610	GO:0000096	0.004822671	2.473715698	6.610277814	14	59	sulfur amino acid metabolic process	0.008317132
Turquoise	611	GO:0098739	0.005011733	3.056246442	4.033389853	10	36	import across plasma membrane	0.008629039
Turquoise	612	GO:0006073	0.005040416	1.627182998	26.44111126	40	236	cellular glucan metabolic process	0.008664245
Turquoise	613	GO:0019627	0.005147981	23.8030303	0.448154428	3	4	urea metabolic process	0.008791682
Turquoise	614	GO:0031542	0.005147981	23.8030303	0.448154428	3	4	positive regulation of anthocyanin biosynthetic process	0.008791682
Turquoise	615	GO:0030187	0.005147981	23.8030303	0.448154428	3	4	melatonin biosynthetic process	0.008791682
Turquoise	616	GO:0051457	0.005147981	23.8030303	0.448154428	3	4	maintenance of protein location in nucleus	0.008791682
Turquoise	617	GO:0006996	0.005308065	1.233467121	166.8254858	198	1489	organelle organization	0.009050379
Turquoise	618	GO:0009161	0.005414813	2.820041234	4.705621495	11	42	ribonucleoside monophosphate metabolic process	0.009217448
Turquoise	619	GO:0048438	0.005524077	1.627795725	25.76887961	39	230	floral whorl development	0.009388254
Turquoise	620	GO:0010088	0.005558149	3.250106202	3.473196818	9	31	phloem development	0.0094006
Turquoise	621	GO:0010104	0.005558149	3.250106202	3.473196818	9	31	regulation of ethylene-activated signaling pathway	0.0094006
Turquoise	622	GO:0070297	0.005558149	3.250106202	3.473196818	9	31	regulation of phosphorelay signal transduction system	0.0094006
Turquoise	623	GO:0042435	0.005655415	2.419820523	6.722316421	14	60	indole-containing compound biosynthetic process	0.009549753
Turquoise	624	GO:0042126	0.005817009	4.764060677	1.792617712	6	16	nitrate metabolic process	0.009775548
Turquoise	625	GO:0042128	0.005817009	4.764060677	1.792617712	6	16	nitrate assimilation	0.009775548
Turquoise	626	GO:0062014	0.005817009	4.764060677	1.792617712	6	16	negative regulation of small molecule metabolic process	0.009775548
Turquoise	627	GO:0006357	0.005879644	1.413609145	53.66649276	72	479	regulation of transcription by RNA polymerase II	0.009865048
Turquoise	628	GO:0033015	0.005992801	3.530297132	2.913003782	8	26	tetrapyrrole catabolic process	0.009991167
Turquoise	629	GO:0001678	0.005992801	3.530297132	2.913003782	8	26	intracellular glucose homeostasis	0.009991167
Turquoise	630	GO:0006787	0.005992801	3.530297132	2.913003782	8	26	porphyrin-containing compound catabolic process	0.009991167
Turquoise	631	GO:0006534	0.005992801	3.530297132	2.913003782	8	26	cysteine metabolic process	0.009991167
Turquoise	632	GO:0043487	0.006165302	2.232351672	8.178818312	16	73	regulation of RNA stability	0.010230353
Turquoise	633	GO:1902456	0.006165441	3.970817121	2.352810747	7	21	regulation of stomatal opening	0.010230353
Turquoise	634	GO:0015996	0.006165441	3.970817121	2.352810747	7	21	chlorophyll catabolic process	0.010230353
Turquoise	635	GO:0042026	0.006191044	2.942907847	4.14542846	10	37	protein refolding	0.010256659
Turquoise	636	GO:0009110	0.006341726	2.105647886	9.635320203	18	86	vitamin biosynthetic process	0.010489773
Turquoise	637	GO:0010087	0.006517203	1.842781261	14.90113473	25	133	phloem or xylem histogenesis	0.010763105
Turquoise	638	GO:0010608	0.006553212	1.55942624	30.13838529	44	269	post-transcriptional regulation of gene expression	0.010790128
Turquoise	639	GO:0072528	0.00655408	2.731780982	4.817660102	11	43	pyrimidine-containing compound biosynthetic process	0.010790128
Turquoise	640	GO:0010675	0.006599723	2.36821876	6.834355028	14	61	regulation of cellular carbohydrate metabolic process	0.01083137
Turquoise	641	GO:0048509	0.006599723	2.36821876	6.834355028	14	61	regulation of meristem development	0.01083137
Turquoise	642	GO:0009057	0.006622982	1.287113323	103.6357115	128	925	macromolecule catabolic process	0.010852612
Turquoise	643	GO:0140962	0.006978168	3.10864486	3.585235425	9	32	multicellular organismal-level chemical homeostasis	0.011416848
Turquoise	644	GO:0050665	0.007070368	5.67012886	1.344463284	5	12	hydrogen peroxide biosynthetic process	0.011496179
Turquoise	645	GO:1901465	0.007070368	5.67012886	1.344463284	5	12	positive regulation of tetrapyrrole biosynthetic process	0.011496179
Turquoise	646	GO:0014074	0.007070368	5.67012886	1.344463284	5	12	response to purine-containing compound	0.011496179
Turquoise	647	GO:0009616	0.007070368	5.67012886	1.344463284	5	12	RNAi-mediated antiviral immune response	0.011496179
Turquoise	648	GO:0042430	0.007178632	2.075029308	9.74735881	18	87	indole-containing compound metabolic process	0.011603705
Turquoise	649	GO:1905957	0.00718062	1.825785137	15.01317334	25	134	regulation of cellular response to alcohol	0.011603705
Turquoise	650	GO:1901419	0.00718062	1.825785137	15.01317334	25	134	regulation of response to alcohol	0.011603705
Turquoise	651	GO:0009787	0.00718062	1.825785137	15.01317334	25	134	regulation of abscisic acid-activated signaling pathway	0.011603705
Turquoise	652	GO:0048440	0.007569773	2.015277561	10.53162906	19	94	carpel development	0.012086546
Turquoise	653	GO:0006766	0.007569773	2.015277561	10.53162906	19	94	vitamin metabolic process	0.012086546
Turquoise	654	GO:0010023	0.007582814	7.936261174	0.896308856	4	8	proanthocyanidin biosynthetic process	0.012086546
Turquoise	655	GO:0016120	0.007582814	7.936261174	0.896308856	4	8	carotene biosynthetic process	0.012086546
Turquoise	656	GO:0043266	0.007582814	7.936261174	0.896308856	4	8	regulation of potassium ion transport	0.012086546
Turquoise	657	GO:0046209	0.007582814	7.936261174	0.896308856	4	8	nitric oxide metabolic process	0.012086546
Turquoise	658	GO:0110126	0.007582814	7.936261174	0.896308856	4	8	phloem loading	0.012086546
Turquoise	659	GO:0060149	0.007582814	7.936261174	0.896308856	4	8	negative regulation of post-transcriptional gene silencing	0.012086546
Turquoise	660	GO:0009855	0.007582814	7.936261174	0.896308856	4	8	determination of bilateral symmetry	0.012086546
Turquoise	661	GO:0006595	0.007694146	3.344328123	3.025042389	8	27	polyamine metabolic process	0.012227969
Turquoise	662	GO:0016036	0.007694787	1.867810397	13.55667145	23	121	cellular response to phosphate starvation	0.012227969
Turquoise	663	GO:0044042	0.007731225	1.578382513	27.1133429	40	242	glucan metabolic process	0.012267343
Turquoise	664	GO:1901000	0.007872657	2.648869836	4.929698709	11	44	regulation of response to salt stress	0.012416845
Turquoise	665	GO:0042401	0.007872657	2.648869836	4.929698709	11	44	biogenic amine biosynthetic process	0.012416845
Turquoise	666	GO:0009312	0.007872657	2.648869836	4.929698709	11	44	oligosaccharide biosynthetic process	0.012416845
Turquoise	667	GO:0009309	0.007872657	2.648869836	4.929698709	11	44	amine biosynthetic process	0.012416845
Turquoise	668	GO:0043562	0.007948036	2.509818406	5.601930351	12	50	cellular response to nitrogen levels	0.012498257
Turquoise	669	GO:0009696	0.007948036	2.509818406	5.601930351	12	50	salicylic acid metabolic process	0.012498257
Turquoise	670	GO:0032504	0.008089742	1.593855849	25.5448024	38	228	multicellular organism reproduction	0.012657846
Turquoise	671	GO:0016122	0.008148817	4.330752095	1.904656319	6	17	xanthophyll metabolic process	0.012657846
Turquoise	672	GO:0009750	0.008148817	4.330752095	1.904656319	6	17	response to fructose	0.012657846
Turquoise	673	GO:0009773	0.008148817	4.330752095	1.904656319	6	17	photosynthetic electron transport in photosystem I	0.012657846
Turquoise	674	GO:0080186	0.008148817	4.330752095	1.904656319	6	17	developmental vegetative growth	0.012657846
Turquoise	675	GO:0071326	0.008181878	3.705914397	2.464849354	7	22	cellular response to monosaccharide stimulus	0.012657846
Turquoise	676	GO:0071331	0.008181878	3.705914397	2.464849354	7	22	cellular response to hexose stimulus	0.012657846
Turquoise	677	GO:0030522	0.008181878	3.705914397	2.464849354	7	22	intracellular receptor signaling pathway	0.012657846
Turquoise	678	GO:0098659	0.008181878	3.705914397	2.464849354	7	22	inorganic cation import across plasma membrane	0.012657846
Turquoise	679	GO:0009785	0.008181878	3.705914397	2.464849354	7	22	blue light signaling pathway	0.012657846
Turquoise	680	GO:0009583	0.008181878	3.705914397	2.464849354	7	22	detection of light stimulus	0.012657846
Turquoise	681	GO:0019693	0.008480077	1.577750177	26.44111126	39	236	ribose phosphate metabolic process	0.013099913
Turquoise	682	GO:0043200	0.008659844	2.978971963	3.697274032	9	33	response to amino acid	0.013338442
Turquoise	683	GO:0000460	0.008659844	2.978971963	3.697274032	9	33	maturation of 5.8S rRNA	0.013338442
Turquoise	684	GO:0042445	0.008704667	1.747575323	16.80579105	27	150	hormone metabolic process	0.013387879
Turquoise	685	GO:0031507	0.009186209	2.739680024	4.369505674	10	39	heterochromatin formation	0.014107871
Turquoise	686	GO:1901564	0.009311349	1.13122574	498.6838398	544	4451	organonitrogen compound metabolic process	0.014279212
Turquoise	687	GO:0048444	0.009358304	2.44534413	5.713968958	12	51	floral organ morphogenesis	0.014330328
Turquoise	688	GO:2000112	0.009448764	1.714796149	17.70209991	28	158	regulation of cellular macromolecule biosynthetic process	0.01444782
Turquoise	689	GO:0051049	0.009465558	1.80192005	14.56501891	24	130	regulation of transport	0.014452493
Turquoise	690	GO:0035670	0.009713365	2.168298914	7.842702491	15	70	plant-type ovary development	0.014809362
Turquoise	691	GO:0050826	0.009734128	3.176956014	3.137080996	8	28	response to freezing	0.01481954
Turquoise	692	GO:0071229	0.010204709	2.225797893	7.170470849	14	64	cellular response to acid chemical	0.015513517
Turquoise	693	GO:0010431	0.010237026	1.988276671	10.08347463	18	90	seed maturation	0.015540189
Turquoise	694	GO:0048581	0.01032592	1.812063391	13.89278727	23	124	negative regulation of post-embryonic development	0.015652548
Turquoise	695	GO:0005987	0.010441593	4.961119751	1.456501891	5	13	sucrose catabolic process	0.015759764
Turquoise	696	GO:0080183	0.010441593	4.961119751	1.456501891	5	13	response to photooxidative stress	0.015759764
Turquoise	697	GO:0080113	0.010441593	4.961119751	1.456501891	5	13	regulation of seed growth	0.015759764
Turquoise	698	GO:0046189	0.010631464	2.859672897	3.809312639	9	34	phenol-containing compound biosynthetic process	0.015951418
Turquoise	699	GO:0009695	0.010631464	2.859672897	3.809312639	9	34	jasmonic acid biosynthetic process	0.015951418
Turquoise	700	GO:0046149	0.010644388	3.474124514	2.576887961	7	23	pigment catabolic process	0.015951418
Turquoise	701	GO:0099587	0.010644388	3.474124514	2.576887961	7	23	inorganic ion import across plasma membrane	0.015951418
Turquoise	702	GO:0000103	0.010644388	3.474124514	2.576887961	7	23	sulfate assimilation	0.015951418
Turquoise	703	GO:1901135	0.010894872	1.291166395	86.2697274	107	770	carbohydrate derivative metabolic process	0.016303564
Turquoise	704	GO:0070828	0.010955432	2.384093567	5.826007565	12	52	heterochromatin organization	0.016370901
Turquoise	705	GO:0019344	0.011082693	3.96966161	2.016694926	6	18	cysteine biosynthetic process	0.016490796
Turquoise	706	GO:0009268	0.011082693	3.96966161	2.016694926	6	18	response to pH	0.016490796
Turquoise	707	GO:0006206	0.011082693	3.96966161	2.016694926	6	18	pyrimidine nucleobase metabolic process	0.016490796
Turquoise	708	GO:0009965	0.011349096	1.794209775	14.00482588	23	125	leaf morphogenesis	0.016863345
Turquoise	709	GO:0009631	0.011699399	2.182047692	7.282509456	14	65	cold acclimation	0.017211632
Turquoise	710	GO:0043433	0.011796185	11.9009324	0.560193035	3	5	negative regulation of DNA-binding transcription factor activity	0.017211632
Turquoise	711	GO:0010325	0.011796185	11.9009324	0.560193035	3	5	raffinose family oligosaccharide biosynthetic process	0.017211632
Turquoise	712	GO:0010343	0.011796185	11.9009324	0.560193035	3	5	singlet oxygen-mediated programmed cell death	0.017211632
Turquoise	713	GO:0034244	0.011796185	11.9009324	0.560193035	3	5	negative regulation of transcription elongation by RNA polymerase II	0.017211632
Turquoise	714	GO:0034764	0.011796185	11.9009324	0.560193035	3	5	positive regulation of transmembrane transport	0.017211632
Turquoise	715	GO:0002230	0.011796185	11.9009324	0.560193035	3	5	positive regulation of defense response to virus by host	0.017211632
Turquoise	716	GO:1904965	0.011796185	11.9009324	0.560193035	3	5	regulation of vitamin E biosynthetic process	0.017211632
Turquoise	717	GO:0030186	0.011796185	11.9009324	0.560193035	3	5	melatonin metabolic process	0.017211632
Turquoise	718	GO:1903725	0.011796185	11.9009324	0.560193035	3	5	regulation of phospholipid metabolic process	0.017211632
Turquoise	719	GO:0071071	0.011796185	11.9009324	0.560193035	3	5	regulation of phospholipid biosynthetic process	0.017211632
Turquoise	720	GO:1902275	0.011796185	11.9009324	0.560193035	3	5	regulation of chromatin organization	0.017211632
Turquoise	721	GO:0032785	0.011796185	11.9009324	0.560193035	3	5	negative regulation of DNA-templated transcription, elongation	0.017211632
Turquoise	722	GO:0072521	0.011936933	1.488392559	32.04304161	45	286	purine-containing compound metabolic process	0.017301228
Turquoise	723	GO:0048609	0.012002997	1.567035051	24.53645494	36	219	multicellular organismal reproductive process	0.017301228
Turquoise	724	GO:0048359	0.012149936	3.025524106	3.249119603	8	29	mucilage metabolic process involved in seed coat development	0.017301228
Turquoise	725	GO:0060586	0.012149936	3.025524106	3.249119603	8	29	multicellular organismal-level iron ion homeostasis	0.017301228
Turquoise	726	GO:0006813	0.012273839	2.246099844	6.610277814	13	59	potassium ion transport	0.017301228
Turquoise	727	GO:0009939	0.012447836	6.348698018	1.008347463	4	9	positive regulation of gibberellic acid mediated signaling pathway	0.017301228
Turquoise	728	GO:0034309	0.012447836	6.348698018	1.008347463	4	9	primary alcohol biosynthetic process	0.017301228
Turquoise	729	GO:0016123	0.012447836	6.348698018	1.008347463	4	9	xanthophyll biosynthetic process	0.017301228
Turquoise	730	GO:0055078	0.012447836	6.348698018	1.008347463	4	9	sodium ion homeostasis	0.017301228
Turquoise	731	GO:0010244	0.012447836	6.348698018	1.008347463	4	9	response to low fluence blue light stimulus by blue low-fluence system	0.017301228
Turquoise	732	GO:0005978	0.012447836	6.348698018	1.008347463	4	9	glycogen biosynthetic process	0.017301228
Turquoise	733	GO:0036473	0.012447836	6.348698018	1.008347463	4	9	cell death in response to oxidative stress	0.017301228
Turquoise	734	GO:0033198	0.012447836	6.348698018	1.008347463	4	9	response to ATP	0.017301228
Turquoise	735	GO:0090628	0.012447836	6.348698018	1.008347463	4	9	plant epidermal cell fate specification	0.017301228
Turquoise	736	GO:0051055	0.012447836	6.348698018	1.008347463	4	9	negative regulation of lipid biosynthetic process	0.017301228
Turquoise	737	GO:0009799	0.012447836	6.348698018	1.008347463	4	9	specification of symmetry	0.017301228
Turquoise	738	GO:1904062	0.012447836	6.348698018	1.008347463	4	9	regulation of monoatomic cation transmembrane transport	0.017301228
Turquoise	739	GO:0097468	0.012447836	6.348698018	1.008347463	4	9	programmed cell death in response to reactive oxygen species	0.017301228
Turquoise	740	GO:0080190	0.012447836	6.348698018	1.008347463	4	9	lateral growth	0.017301228
Turquoise	741	GO:0097753	0.012548324	Inf	0.224077214	2	2	membrane bending	0.017301228
Turquoise	742	GO:0071461	0.012548324	Inf	0.224077214	2	2	cellular response to redox state	0.017301228
Turquoise	743	GO:0071257	0.012548324	Inf	0.224077214	2	2	cellular response to electrical stimulus	0.017301228
Turquoise	744	GO:0002188	0.012548324	Inf	0.224077214	2	2	translation reinitiation	0.017301228
Turquoise	745	GO:0034767	0.012548324	Inf	0.224077214	2	2	positive regulation of monoatomic ion transmembrane transport	0.017301228
Turquoise	746	GO:1902931	0.012548324	Inf	0.224077214	2	2	negative regulation of alcohol biosynthetic process	0.017301228
Turquoise	747	GO:0010201	0.012548324	Inf	0.224077214	2	2	response to continuous far red light stimulus by the high-irradiance response system	0.017301228
Turquoise	748	GO:0090352	0.012548324	Inf	0.224077214	2	2	regulation of nitrate assimilation	0.017301228
Turquoise	749	GO:0090359	0.012548324	Inf	0.224077214	2	2	negative regulation of abscisic acid biosynthetic process	0.017301228
Turquoise	750	GO:0090310	0.012548324	Inf	0.224077214	2	2	negative regulation of DNA methylation-dependent heterochromatin formation	0.017301228
Turquoise	751	GO:0090308	0.012548324	Inf	0.224077214	2	2	regulation of DNA methylation-dependent heterochromatin formation	0.017301228
Turquoise	752	GO:0019605	0.012548324	Inf	0.224077214	2	2	butyrate metabolic process	0.017301228
Turquoise	753	GO:0055122	0.012548324	Inf	0.224077214	2	2	response to very low light intensity stimulus	0.017301228
Turquoise	754	GO:0048756	0.012548324	Inf	0.224077214	2	2	sieve cell differentiation	0.017301228
Turquoise	755	GO:1903314	0.012548324	Inf	0.224077214	2	2	regulation of nitrogen cycle metabolic process	0.017301228
Turquoise	756	GO:1901653	0.012548324	Inf	0.224077214	2	2	cellular response to peptide	0.017301228
Turquoise	757	GO:0006059	0.012548324	Inf	0.224077214	2	2	hexitol metabolic process	0.017301228
Turquoise	758	GO:0000025	0.012548324	Inf	0.224077214	2	2	maltose catabolic process	0.017301228
Turquoise	759	GO:0061635	0.012548324	Inf	0.224077214	2	2	regulation of protein complex stability	0.017301228
Turquoise	760	GO:0006592	0.012548324	Inf	0.224077214	2	2	ornithine biosynthetic process	0.017301228
Turquoise	761	GO:0071076	0.012548324	Inf	0.224077214	2	2	RNA 3' uridylation	0.017301228
Turquoise	762	GO:0080177	0.012548324	Inf	0.224077214	2	2	plastoglobule organization	0.017301228
Turquoise	763	GO:0051602	0.012548324	Inf	0.224077214	2	2	response to electrical stimulus	0.017301228
Turquoise	764	GO:0051248	0.013131987	1.888858483	11.09182209	19	99	negative regulation of protein metabolic process	0.018082265
Turquoise	765	GO:0042631	0.013178235	2.562675145	4.593582888	10	41	cellular response to water deprivation	0.018098569
Turquoise	766	GO:0032784	0.013178235	2.562675145	4.593582888	10	41	regulation of DNA-templated transcription elongation	0.018098569
Turquoise	767	GO:0009926	0.013371804	1.849733063	11.87609234	20	106	auxin polar transport	0.018340467
Turquoise	768	GO:0051241	0.013538574	1.715017295	15.79744359	25	141	negative regulation of multicellular organismal process	0.018545025
Turquoise	769	GO:0006094	0.013603388	3.269604028	2.688926568	7	24	gluconeogenesis	0.018609577
Turquoise	770	GO:0022900	0.013639399	1.759532558	14.22890309	23	127	electron transport chain	0.018634607
Turquoise	771	GO:0048532	0.013833013	1.958984375	9.635320203	17	86	anatomical structure arrangement	0.018874617
Turquoise	772	GO:0055072	0.014104467	2.198202609	6.722316421	13	60	iron ion homeostasis	0.019220077
Turquoise	773	GO:0010074	0.0142336	2.055842688	8.178818312	15	73	maintenance of meristem identity	0.019370953
Turquoise	774	GO:0009636	0.014468749	1.602641271	20.7271423	31	185	response to toxic substance	0.019665535
Turquoise	775	GO:2000904	0.014690553	3.664123508	2.128733533	6	19	regulation of starch metabolic process	0.019839286
Turquoise	776	GO:0043489	0.014766313	4.409668222	1.568540498	5	14	RNA stabilization	0.019839286
Turquoise	777	GO:1901001	0.014766313	4.409668222	1.568540498	5	14	negative regulation of response to salt stress	0.019839286
Turquoise	778	GO:0032958	0.014766313	4.409668222	1.568540498	5	14	inositol phosphate biosynthetic process	0.019839286
Turquoise	779	GO:1901403	0.014766313	4.409668222	1.568540498	5	14	positive regulation of tetrapyrrole metabolic process	0.019839286
Turquoise	780	GO:0019856	0.014766313	4.409668222	1.568540498	5	14	pyrimidine nucleobase biosynthetic process	0.019839286
Turquoise	781	GO:0140718	0.014766313	4.409668222	1.568540498	5	14	facultative heterochromatin formation	0.019839286
Turquoise	782	GO:0060147	0.014766313	4.409668222	1.568540498	5	14	regulation of post-transcriptional gene silencing	0.019839286
Turquoise	783	GO:0000304	0.014766313	4.409668222	1.568540498	5	14	response to singlet oxygen	0.019839286
Turquoise	784	GO:0045814	0.014922327	1.987504881	8.963088561	16	80	negative regulation of gene expression, epigenetic	0.020023326
Turquoise	785	GO:0050821	0.014978286	2.887858735	3.361158211	8	30	protein stabilization	0.020072811
Turquoise	786	GO:0019827	0.015449077	1.930904018	9.74735881	17	87	stem cell population maintenance	0.020651117
Turquoise	787	GO:0098727	0.015449077	1.930904018	9.74735881	17	87	maintenance of cell number	0.020651117
Turquoise	788	GO:0006631	0.015573083	1.467061566	31.70692579	44	283	fatty acid metabolic process	0.02072693
Turquoise	789	GO:0071462	0.015604305	2.482469809	4.705621495	10	42	cellular response to water stimulus	0.02072693
Turquoise	790	GO:0071417	0.015604305	2.482469809	4.705621495	10	42	cellular response to organonitrogen compound	0.02072693
Turquoise	791	GO:0010182	0.015604305	2.482469809	4.705621495	10	42	sugar mediated signaling pathway	0.02072693
Turquoise	792	GO:0009756	0.015604305	2.482469809	4.705621495	10	42	carbohydrate mediated signaling	0.02072693
Turquoise	793	GO:0072527	0.016137003	2.152301092	6.834355028	13	61	pyrimidine-containing compound metabolic process	0.021407474
Turquoise	794	GO:0051246	0.016260834	1.500788022	27.56149733	39	246	regulation of protein metabolic process	0.021544582
Turquoise	795	GO:0006470	0.016283423	1.726163916	14.45298031	23	129	protein dephosphorylation	0.021547373
Turquoise	796	GO:1901293	0.016553049	1.626617566	18.48637016	28	165	nucleoside phosphate biosynthetic process	0.021849194
Turquoise	797	GO:0009165	0.016553049	1.626617566	18.48637016	28	165	nucleotide biosynthetic process	0.021849194
Turquoise	798	GO:0061024	0.016642873	1.474118291	30.13838529	42	269	membrane organization	0.021940228
Turquoise	799	GO:1901606	0.016717493	1.956831766	9.075127168	16	81	alpha-amino acid catabolic process	0.022011017
Turquoise	800	GO:0009894	0.016852705	1.640206556	17.70209991	27	158	regulation of catabolic process	0.022161307
Turquoise	801	GO:1900424	0.017020797	2.217435061	6.162123386	12	55	regulation of defense response to bacterium	0.022354405
Turquoise	802	GO:1902930	0.017107434	3.087808042	2.800965175	7	25	regulation of alcohol biosynthetic process	0.022412229
Turquoise	803	GO:1990069	0.017107434	3.087808042	2.800965175	7	25	stomatal opening	0.022412229
Turquoise	804	GO:0048481	0.017217771	2.060519357	7.618625277	14	68	plant ovule development	0.022528725
Turquoise	805	GO:0071702	0.01754064	1.215358561	130.9731316	154	1169	organic substance transport	0.022922675
Turquoise	806	GO:0043450	0.018254855	2.762164266	3.473196818	8	31	alkene biosynthetic process	0.023621289
Turquoise	807	GO:0043449	0.018254855	2.762164266	3.473196818	8	31	cellular alkene metabolic process	0.023621289
Turquoise	808	GO:2000023	0.018254855	2.762164266	3.473196818	8	31	regulation of lateral root development	0.023621289
Turquoise	809	GO:1900673	0.018254855	2.762164266	3.473196818	8	31	olefin metabolic process	0.023621289
Turquoise	810	GO:1900674	0.018254855	2.762164266	3.473196818	8	31	olefin biosynthetic process	0.023621289
Turquoise	811	GO:0006563	0.018254855	2.762164266	3.473196818	8	31	L-serine metabolic process	0.023621289
Turquoise	812	GO:0009692	0.018254855	2.762164266	3.473196818	8	31	ethylene metabolic process	0.023621289
Turquoise	813	GO:0009693	0.018254855	2.762164266	3.473196818	8	31	ethylene biosynthetic process	0.023621289
Turquoise	814	GO:0046351	0.018568842	2.552903872	4.14542846	9	37	disaccharide biosynthetic process	0.023909941
Turquoise	815	GO:0042044	0.018568842	2.552903872	4.14542846	9	37	fluid transport	0.023909941
Turquoise	816	GO:0098657	0.018568842	2.552903872	4.14542846	9	37	import into cell	0.023909941
Turquoise	817	GO:0006833	0.018568842	2.552903872	4.14542846	9	37	water transport	0.023909941
Turquoise	818	GO:0010364	0.018928713	5.290322581	1.12038607	4	10	regulation of ethylene biosynthetic process	0.023991573
Turquoise	819	GO:0031335	0.018928713	5.290322581	1.12038607	4	10	regulation of sulfur amino acid metabolic process	0.023991573
Turquoise	820	GO:0070301	0.018928713	5.290322581	1.12038607	4	10	cellular response to hydrogen peroxide	0.023991573
Turquoise	821	GO:0070413	0.018928713	5.290322581	1.12038607	4	10	trehalose metabolism in response to stress	0.023991573
Turquoise	822	GO:0046683	0.018928713	5.290322581	1.12038607	4	10	response to organophosphorus	0.023991573
Turquoise	823	GO:0120253	0.018928713	5.290322581	1.12038607	4	10	hydrocarbon catabolic process	0.023991573
Turquoise	824	GO:2000379	0.018928713	5.290322581	1.12038607	4	10	positive regulation of reactive oxygen species metabolic process	0.023991573
Turquoise	825	GO:0051090	0.018928713	5.290322581	1.12038607	4	10	regulation of DNA-binding transcription factor activity	0.023991573
Turquoise	826	GO:0009769	0.018928713	5.290322581	1.12038607	4	10	photosynthesis, light harvesting in photosystem II	0.023991573
Turquoise	827	GO:0009759	0.018928713	5.290322581	1.12038607	4	10	indole glucosinolate biosynthetic process	0.023991573
Turquoise	828	GO:1900911	0.018928713	5.290322581	1.12038607	4	10	regulation of olefin biosynthetic process	0.023991573
Turquoise	829	GO:1900908	0.018928713	5.290322581	1.12038607	4	10	regulation of olefin metabolic process	0.023991573
Turquoise	830	GO:0008215	0.018928713	5.290322581	1.12038607	4	10	spermine metabolic process	0.023991573
Turquoise	831	GO:0010105	0.019039176	3.402233706	2.24077214	6	20	negative regulation of ethylene-activated signaling pathway	0.024073574
Turquoise	832	GO:0070298	0.019039176	3.402233706	2.24077214	6	20	negative regulation of phosphorelay signal transduction system	0.024073574
Turquoise	833	GO:0043488	0.019439502	2.022956053	7.730663884	14	69	regulation of mRNA stability	0.024520811
Turquoise	834	GO:0044093	0.019439502	2.022956053	7.730663884	14	69	positive regulation of molecular function	0.024520811
Turquoise	835	GO:0006402	0.01959596	1.739730047	13.10851702	21	117	mRNA catabolic process	0.024688563
Turquoise	836	GO:0009130	0.020143475	3.968506998	1.680579105	5	15	pyrimidine nucleoside monophosphate biosynthetic process	0.025287513
Turquoise	837	GO:0006596	0.020143475	3.968506998	1.680579105	5	15	polyamine biosynthetic process	0.025287513
Turquoise	838	GO:0006535	0.020143475	3.968506998	1.680579105	5	15	cysteine biosynthetic process from serine	0.025287513
Turquoise	839	GO:0010051	0.020231674	1.954447729	8.514934133	15	76	xylem and phloem pattern formation	0.025367962
Turquoise	840	GO:0022618	0.020702276	1.660164512	15.57336638	24	139	ribonucleoprotein complex assembly	0.025927136
Turquoise	841	GO:0031146	0.020801962	1.898232384	9.299204382	16	83	SCF-dependent proteasomal ubiquitin-dependent protein catabolic process	0.026021003
Turquoise	842	GO:0031329	0.020989037	1.67840696	14.78909613	23	132	regulation of cellular catabolic process	0.026223832
Turquoise	843	GO:0000387	0.021202298	2.925148474	2.913003782	7	26	spliceosomal snRNP assembly	0.026333905
Turquoise	844	GO:0009167	0.021202298	2.925148474	2.913003782	7	26	purine ribonucleoside monophosphate metabolic process	0.026333905
Turquoise	845	GO:0009168	0.021202298	2.925148474	2.913003782	7	26	purine ribonucleoside monophosphate biosynthetic process	0.026333905
Turquoise	846	GO:0009126	0.021202298	2.925148474	2.913003782	7	26	purine nucleoside monophosphate metabolic process	0.026333905
Turquoise	847	GO:0009127	0.021202298	2.925148474	2.913003782	7	26	purine nucleoside monophosphate biosynthetic process	0.026333905
Turquoise	848	GO:0006368	0.021427427	2.33621302	4.929698709	10	44	transcription elongation by RNA polymerase II	0.026582138
Turquoise	849	GO:0016051	0.021577561	1.374456507	41.90243902	55	374	carbohydrate biosynthetic process	0.026590375
Turquoise	850	GO:0032963	0.021636275	7.933566434	0.672231642	3	6	collagen metabolic process	0.026590375
Turquoise	851	GO:0033306	0.021636275	7.933566434	0.672231642	3	6	phytol metabolic process	0.026590375
Turquoise	852	GO:0072387	0.021636275	7.933566434	0.672231642	3	6	flavin adenine dinucleotide metabolic process	0.026590375
Turquoise	853	GO:0009854	0.021636275	7.933566434	0.672231642	3	6	oxidative photosynthetic carbon pathway	0.026590375
Turquoise	854	GO:0006809	0.021636275	7.933566434	0.672231642	3	6	nitric oxide biosynthetic process	0.026590375
Turquoise	855	GO:0000820	0.021636275	7.933566434	0.672231642	3	6	regulation of glutamine family amino acid metabolic process	0.026590375
Turquoise	856	GO:0051646	0.021636275	7.933566434	0.672231642	3	6	mitochondrion localization	0.026590375
Turquoise	857	GO:0043269	0.021980657	2.464751853	4.257467067	9	38	regulation of monoatomic ion transport	0.026928449
Turquoise	858	GO:0045037	0.022013751	2.646944336	3.585235425	8	32	protein import into chloroplast stroma	0.026928449
Turquoise	859	GO:0065001	0.022013751	2.646944336	3.585235425	8	32	specification of axis polarity	0.026928449
Turquoise	860	GO:0009682	0.022013751	2.646944336	3.585235425	8	32	induced systemic resistance	0.026928449
Turquoise	861	GO:0034220	0.022084583	1.480483124	26.44111126	37	236	monoatomic ion transmembrane transport	0.026983718
Turquoise	862	GO:0045595	0.022278904	2.118674464	6.3862006	12	57	regulation of cell differentiation	0.027189567
Turquoise	863	GO:0009066	0.023575894	2.025396898	7.170470849	13	64	aspartate family amino acid metabolic process	0.028705833
Turquoise	864	GO:0003333	0.023575894	2.025396898	7.170470849	13	64	amino acid transmembrane transport	0.028705833
Turquoise	865	GO:0046395	0.023841318	1.568955514	19.04656319	28	170	carboxylic acid catabolic process	0.028961971
Turquoise	866	GO:0016054	0.023841318	1.568955514	19.04656319	28	170	organic acid catabolic process	0.028961971
Turquoise	867	GO:0010337	0.02418867	3.175262544	2.352810747	6	21	regulation of salicylic acid metabolic process	0.029282487
Turquoise	868	GO:1900057	0.02418867	3.175262544	2.352810747	6	21	positive regulation of leaf senescence	0.029282487
Turquoise	869	GO:0006553	0.02418867	3.175262544	2.352810747	6	21	lysine metabolic process	0.029282487
Turquoise	870	GO:0009553	0.024447341	1.579515571	18.26229294	27	163	embryo sac development	0.029561612
Turquoise	871	GO:0061013	0.024523375	1.951783477	7.954741098	14	71	regulation of mRNA catabolic process	0.029619507
Turquoise	872	GO:1902644	0.024867171	2.269352774	5.041737316	10	45	tertiary alcohol metabolic process	0.029931652
Turquoise	873	GO:0043288	0.024867171	2.269352774	5.041737316	10	45	apocarotenoid metabolic process	0.029931652
Turquoise	874	GO:0009687	0.024867171	2.269352774	5.041737316	10	45	abscisic acid metabolic process	0.029931652
Turquoise	875	GO:0034249	0.025602796	1.843030066	9.523281596	16	85	negative regulation of amide metabolic process	0.030711678
Turquoise	876	GO:0006090	0.025602796	1.843030066	9.523281596	16	85	pyruvate metabolic process	0.030711678
Turquoise	877	GO:0017148	0.025602796	1.843030066	9.523281596	16	85	negative regulation of translation	0.030711678
Turquoise	878	GO:0031647	0.025818991	2.382476636	4.369505674	9	39	regulation of protein stability	0.030935739
Turquoise	879	GO:0019319	0.025930151	2.778754864	3.025042389	7	27	hexose biosynthetic process	0.030998317
Turquoise	880	GO:0034243	0.025930151	2.778754864	3.025042389	7	27	regulation of transcription elongation by RNA polymerase II	0.030998317
Turquoise	881	GO:2000067	0.026287001	2.540942001	3.697274032	8	33	regulation of root morphogenesis	0.031318148
Turquoise	882	GO:0006220	0.026287001	2.540942001	3.697274032	8	33	pyrimidine nucleotide metabolic process	0.031318148
Turquoise	883	GO:0006221	0.026287001	2.540942001	3.697274032	8	33	pyrimidine nucleotide biosynthetic process	0.031318148
Turquoise	884	GO:0019253	0.026655505	3.607556907	1.792617712	5	16	reductive pentose-phosphate cycle	0.031542847
Turquoise	885	GO:0009129	0.026655505	3.607556907	1.792617712	5	16	pyrimidine nucleoside monophosphate metabolic process	0.031542847
Turquoise	886	GO:0006188	0.026655505	3.607556907	1.792617712	5	16	IMP biosynthetic process	0.031542847
Turquoise	887	GO:1902369	0.026655505	3.607556907	1.792617712	5	16	negative regulation of RNA catabolic process	0.031542847
Turquoise	888	GO:0051781	0.026655505	3.607556907	1.792617712	5	16	positive regulation of cell division	0.031542847
Turquoise	889	GO:0080112	0.026655505	3.607556907	1.792617712	5	16	seed growth	0.031542847
Turquoise	890	GO:0006325	0.026906748	1.44759927	27.67353593	38	247	chromatin organization	0.031771769
Turquoise	891	GO:0070370	0.02715097	4.534340125	1.232424677	4	11	cellular heat acclimation	0.031771769
Turquoise	892	GO:0048578	0.02715097	4.534340125	1.232424677	4	11	positive regulation of long-day photoperiodism, flowering	0.031771769
Turquoise	893	GO:0045833	0.02715097	4.534340125	1.232424677	4	11	negative regulation of lipid metabolic process	0.031771769
Turquoise	894	GO:0009174	0.02715097	4.534340125	1.232424677	4	11	pyrimidine ribonucleoside monophosphate biosynthetic process	0.031771769
Turquoise	895	GO:0006222	0.02715097	4.534340125	1.232424677	4	11	UMP biosynthetic process	0.031771769
Turquoise	896	GO:0045912	0.02715097	4.534340125	1.232424677	4	11	negative regulation of carbohydrate metabolic process	0.031771769
Turquoise	897	GO:0006545	0.02715097	4.534340125	1.232424677	4	11	glycine biosynthetic process	0.031771769
Turquoise	898	GO:0046049	0.02715097	4.534340125	1.232424677	4	11	UMP metabolic process	0.031771769
Turquoise	899	GO:0008216	0.02715097	4.534340125	1.232424677	4	11	spermidine metabolic process	0.031771769
Turquoise	900	GO:0043648	0.028293032	1.816611815	9.635320203	16	86	dicarboxylic acid metabolic process	0.033034706
Turquoise	901	GO:0008202	0.028293032	1.816611815	9.635320203	16	86	steroid metabolic process	0.033034706
Turquoise	902	GO:0006714	0.028647434	2.028319025	6.610277814	12	59	sesquiterpenoid metabolic process	0.03341142
Turquoise	903	GO:0071805	0.02868605	2.206206986	5.153775923	10	46	potassium ion transmembrane transport	0.033419407
Turquoise	904	GO:0051301	0.02930042	1.403437836	32.15508021	43	287	cell division	0.034097391
Turquoise	905	GO:0016106	0.030107817	2.305509497	4.481544281	9	40	sesquiterpenoid biosynthetic process	0.034940771
Turquoise	906	GO:0009934	0.030191218	2.976662777	2.464849354	6	22	regulation of meristem structural organization	0.034940771
Turquoise	907	GO:0071577	0.030191218	2.976662777	2.464849354	6	22	zinc ion transmembrane transport	0.034940771
Turquoise	908	GO:0043647	0.030191218	2.976662777	2.464849354	6	22	inositol phosphate metabolic process	0.034940771
Turquoise	909	GO:0009395	0.030191218	2.976662777	2.464849354	6	22	phospholipid catabolic process	0.034940771
Turquoise	910	GO:0071826	0.030386501	1.590599295	16.13355941	24	144	ribonucleoprotein complex subunit organization	0.035089571
Turquoise	911	GO:0046942	0.030386501	1.590599295	16.13355941	24	144	carboxylic acid transport	0.035089571
Turquoise	912	GO:0120251	0.03053325	1.885436161	8.178818312	14	73	hydrocarbon biosynthetic process	0.035220371
Turquoise	913	GO:0009629	0.030766116	1.697099208	12.10016956	19	108	response to gravity	0.035400011
Turquoise	914	GO:0009798	0.030789934	2.080336265	5.938046172	11	53	axis specification	0.035400011
Turquoise	915	GO:0040034	0.030789934	2.080336265	5.938046172	11	53	regulation of development, heterochronic	0.035400011
Turquoise	916	GO:0009900	0.031104089	2.443093691	3.809312639	8	34	dehiscence	0.035577914
Turquoise	917	GO:0071897	0.031104089	2.443093691	3.809312639	8	34	DNA biosynthetic process	0.035577914
Turquoise	918	GO:0046889	0.031104089	2.443093691	3.809312639	8	34	positive regulation of lipid biosynthetic process	0.035577914
Turquoise	919	GO:0042762	0.031104089	2.443093691	3.809312639	8	34	regulation of sulfur metabolic process	0.035577914
Turquoise	920	GO:0006163	0.031113766	1.415425043	29.69023086	40	265	purine nucleotide metabolic process	0.035577914
Turquoise	921	GO:1902645	0.031328826	2.646303502	3.137080996	7	28	tertiary alcohol biosynthetic process	0.035630189
Turquoise	922	GO:0043289	0.031328826	2.646303502	3.137080996	7	28	apocarotenoid biosynthetic process	0.035630189
Turquoise	923	GO:0009220	0.031328826	2.646303502	3.137080996	7	28	pyrimidine ribonucleotide biosynthetic process	0.035630189
Turquoise	924	GO:0009218	0.031328826	2.646303502	3.137080996	7	28	pyrimidine ribonucleotide metabolic process	0.035630189
Turquoise	925	GO:0009688	0.031328826	2.646303502	3.137080996	7	28	abscisic acid biosynthetic process	0.035630189
Turquoise	926	GO:0009259	0.03166557	1.450875295	25.43276379	35	227	ribonucleotide metabolic process	0.035974276
Turquoise	927	GO:0010089	0.032902912	2.146474484	5.26581453	10	47	xylem development	0.03697829
Turquoise	928	GO:0032881	0.032902912	2.146474484	5.26581453	10	47	regulation of polysaccharide metabolic process	0.03697829
Turquoise	929	GO:0044264	0.033743887	1.366160815	35.96439285	47	321	cellular polysaccharide metabolic process	0.03697829
Turquoise	930	GO:1902075	0.033911356	1.853921186	8.290856919	14	74	cellular response to salt	0.03697829
Turquoise	931	GO:0042537	0.033911356	1.853921186	8.290856919	14	74	benzene-containing compound metabolic process	0.03697829
Turquoise	932	GO:2000113	0.034293968	1.765976832	9.859397418	16	88	negative regulation of cellular macromolecule biosynthetic process	0.03697829
Turquoise	933	GO:0000041	0.034293968	1.765976832	9.859397418	16	88	transition metal ion transport	0.03697829
Turquoise	934	GO:0019685	0.034366625	3.306765163	1.904656319	5	17	photosynthesis, dark reaction	0.03697829
Turquoise	935	GO:0009065	0.034366625	3.306765163	1.904656319	5	17	glutamine family amino acid catabolic process	0.03697829
Turquoise	936	GO:0015977	0.034366625	3.306765163	1.904656319	5	17	carbon fixation	0.03697829
Turquoise	937	GO:0046040	0.034366625	3.306765163	1.904656319	5	17	IMP metabolic process	0.03697829
Turquoise	938	GO:0098662	0.03473979	1.44689522	24.76053215	34	221	inorganic cation transmembrane transport	0.03697829
Turquoise	939	GO:0071244	0.034744199	5.94988345	0.784270249	3	7	cellular response to carbon dioxide	0.03697829
Turquoise	940	GO:0042391	0.034744199	5.94988345	0.784270249	3	7	regulation of membrane potential	0.03697829
Turquoise	941	GO:1903173	0.034744199	5.94988345	0.784270249	3	7	fatty alcohol metabolic process	0.03697829
Turquoise	942	GO:0009413	0.034744199	5.94988345	0.784270249	3	7	response to flooding	0.03697829
Turquoise	943	GO:0000491	0.034744199	5.94988345	0.784270249	3	7	small nucleolar ribonucleoprotein complex assembly	0.03697829
Turquoise	944	GO:0051289	0.034744199	5.94988345	0.784270249	3	7	protein homotetramerization	0.03697829
Turquoise	945	GO:0034059	0.034744199	5.94988345	0.784270249	3	7	response to anoxia	0.03697829
Turquoise	946	GO:0010057	0.034835116	15.86252427	0.336115821	2	3	trichoblast fate specification	0.03697829
Turquoise	947	GO:0071454	0.034835116	15.86252427	0.336115821	2	3	cellular response to anoxia	0.03697829
Turquoise	948	GO:0046459	0.034835116	15.86252427	0.336115821	2	3	short-chain fatty acid metabolic process	0.03697829
Turquoise	949	GO:0046440	0.034835116	15.86252427	0.336115821	2	3	L-lysine metabolic process	0.03697829
Turquoise	950	GO:0019499	0.034835116	15.86252427	0.336115821	2	3	cyanide metabolic process	0.03697829
Turquoise	951	GO:0019474	0.034835116	15.86252427	0.336115821	2	3	L-lysine catabolic process to acetyl-CoA	0.03697829
Turquoise	952	GO:0019477	0.034835116	15.86252427	0.336115821	2	3	L-lysine catabolic process	0.03697829
Turquoise	953	GO:0097623	0.034835116	15.86252427	0.336115821	2	3	potassium ion export across plasma membrane	0.03697829
Turquoise	954	GO:0010110	0.034835116	15.86252427	0.336115821	2	3	regulation of photosynthesis, dark reaction	0.03697829
Turquoise	955	GO:0010270	0.034835116	15.86252427	0.336115821	2	3	photosystem II oxygen evolving complex assembly	0.03697829
Turquoise	956	GO:0031452	0.034835116	15.86252427	0.336115821	2	3	negative regulation of heterochromatin formation	0.03697829
Turquoise	957	GO:0031445	0.034835116	15.86252427	0.336115821	2	3	regulation of heterochromatin formation	0.03697829
Turquoise	958	GO:0031179	0.034835116	15.86252427	0.336115821	2	3	peptide modification	0.03697829
Turquoise	959	GO:0031120	0.034835116	15.86252427	0.336115821	2	3	snRNA pseudouridine synthesis	0.03697829
Turquoise	960	GO:0046505	0.034835116	15.86252427	0.336115821	2	3	sulfolipid metabolic process	0.03697829
Turquoise	961	GO:0046506	0.034835116	15.86252427	0.336115821	2	3	sulfolipid biosynthetic process	0.03697829
Turquoise	962	GO:0120261	0.034835116	15.86252427	0.336115821	2	3	regulation of heterochromatin organization	0.03697829
Turquoise	963	GO:0120262	0.034835116	15.86252427	0.336115821	2	3	negative regulation of heterochromatin organization	0.03697829
Turquoise	964	GO:1900037	0.034835116	15.86252427	0.336115821	2	3	regulation of cellular response to hypoxia	0.03697829
Turquoise	965	GO:1900369	0.034835116	15.86252427	0.336115821	2	3	negative regulation of post-transcriptional gene silencing by RNA	0.03697829
Turquoise	966	GO:0048656	0.034835116	15.86252427	0.336115821	2	3	anther wall tapetum formation	0.03697829
Turquoise	967	GO:0048657	0.034835116	15.86252427	0.336115821	2	3	anther wall tapetum cell differentiation	0.03697829
Turquoise	968	GO:0061709	0.034835116	15.86252427	0.336115821	2	3	reticulophagy	0.03697829
Turquoise	969	GO:0000050	0.034835116	15.86252427	0.336115821	2	3	urea cycle	0.03697829
Turquoise	970	GO:1903888	0.034835116	15.86252427	0.336115821	2	3	regulation of plant epidermal cell differentiation	0.03697829
Turquoise	971	GO:0033512	0.034835116	15.86252427	0.336115821	2	3	L-lysine catabolic process to acetyl-CoA via saccharopine	0.03697829
Turquoise	972	GO:0042550	0.034835116	15.86252427	0.336115821	2	3	photosystem I stabilization	0.03697829
Turquoise	973	GO:0006433	0.034835116	15.86252427	0.336115821	2	3	prolyl-tRNA aminoacylation	0.03697829
Turquoise	974	GO:0009155	0.034835116	15.86252427	0.336115821	2	3	purine deoxyribonucleotide catabolic process	0.03697829
Turquoise	975	GO:0009146	0.034835116	15.86252427	0.336115821	2	3	purine nucleoside triphosphate catabolic process	0.03697829
Turquoise	976	GO:0009217	0.034835116	15.86252427	0.336115821	2	3	purine deoxyribonucleoside triphosphate catabolic process	0.03697829
Turquoise	977	GO:0009204	0.034835116	15.86252427	0.336115821	2	3	deoxyribonucleoside triphosphate catabolic process	0.03697829
Turquoise	978	GO:0017145	0.034835116	15.86252427	0.336115821	2	3	stem cell division	0.03697829
Turquoise	979	GO:0006203	0.034835116	15.86252427	0.336115821	2	3	dGTP catabolic process	0.03697829
Turquoise	980	GO:0051245	0.034835116	15.86252427	0.336115821	2	3	negative regulation of cellular defense response	0.03697829
Turquoise	981	GO:0042939	0.034835116	15.86252427	0.336115821	2	3	tripeptide transport	0.03697829
Turquoise	982	GO:0009590	0.034835116	15.86252427	0.336115821	2	3	detection of gravity	0.03697829
Turquoise	983	GO:0015965	0.034835116	15.86252427	0.336115821	2	3	diadenosine tetraphosphate metabolic process	0.03697829
Turquoise	984	GO:0015959	0.034835116	15.86252427	0.336115821	2	3	diadenosine polyphosphate metabolic process	0.03697829
Turquoise	985	GO:0006554	0.034835116	15.86252427	0.336115821	2	3	lysine catabolic process	0.03697829
Turquoise	986	GO:1905268	0.034835116	15.86252427	0.336115821	2	3	negative regulation of chromatin organization	0.03697829
Turquoise	987	GO:0046070	0.034835116	15.86252427	0.336115821	2	3	dGTP metabolic process	0.03697829
Turquoise	988	GO:0060967	0.034835116	15.86252427	0.336115821	2	3	negative regulation of gene silencing by RNA	0.03697829
Turquoise	989	GO:0080152	0.034835116	15.86252427	0.336115821	2	3	regulation of reductive pentose-phosphate cycle	0.03697829
Turquoise	990	GO:0080153	0.034835116	15.86252427	0.336115821	2	3	negative regulation of reductive pentose-phosphate cycle	0.03697829
Turquoise	991	GO:0010061	0.034835116	15.86252427	0.336115821	2	3	regulation of trichoblast fate specification	0.03697829
Turquoise	992	GO:0042759	0.034869262	2.233352804	4.593582888	9	41	long-chain fatty acid biosynthetic process	0.03697829
Turquoise	993	GO:0015849	0.035099817	1.564369787	16.35763662	24	146	organic acid transport	0.037185305
Turquoise	994	GO:0044272	0.035518899	1.53175661	18.03821573	26	161	sulfur compound biosynthetic process	0.03759143
Turquoise	995	GO:0035556	0.035701607	1.303828743	49.40902569	62	441	intracellular signal transduction	0.037746825
Turquoise	996	GO:0006997	0.036237341	1.945339539	6.834355028	12	61	nucleus organization	0.038236391
Turquoise	997	GO:0048825	0.036237341	1.945339539	6.834355028	12	61	cotyledon development	0.038236391
Turquoise	998	GO:0140053	0.037089443	1.877726564	7.618625277	13	68	mitochondrial gene expression	0.038699522
Turquoise	999	GO:0009808	0.037089443	1.877726564	7.618625277	13	68	lignin metabolic process	0.038699522
Turquoise	1000	GO:0009944	0.037090099	2.801427689	2.576887961	6	23	polarity specification of adaxial/abaxial axis	0.038699522
Turquoise	1001	GO:1902532	0.037090099	2.801427689	2.576887961	6	23	negative regulation of intracellular signal transduction	0.038699522
Turquoise	1002	GO:0072523	0.037090099	2.801427689	2.576887961	6	23	purine-containing compound catabolic process	0.038699522
Turquoise	1003	GO:0009612	0.037090099	2.801427689	2.576887961	6	23	response to mechanical stimulus	0.038699522
Turquoise	1004	GO:0010047	0.037191271	3.967353284	1.344463284	4	12	fruit dehiscence	0.038699522
Turquoise	1005	GO:0031118	0.037191271	3.967353284	1.344463284	4	12	rRNA pseudouridine synthesis	0.038699522
Turquoise	1006	GO:0005980	0.037191271	3.967353284	1.344463284	4	12	glycogen catabolic process	0.038699522
Turquoise	1007	GO:0042753	0.037191271	3.967353284	1.344463284	4	12	positive regulation of circadian rhythm	0.038699522
Turquoise	1008	GO:0006346	0.037191271	3.967353284	1.344463284	4	12	DNA methylation-dependent heterochromatin formation	0.038699522
Turquoise	1009	GO:0030656	0.037191271	3.967353284	1.344463284	4	12	regulation of vitamin metabolic process	0.038699522
Turquoise	1010	GO:0009173	0.037191271	3.967353284	1.344463284	4	12	pyrimidine ribonucleoside monophosphate metabolic process	0.038699522
Turquoise	1011	GO:0050000	0.037191271	3.967353284	1.344463284	4	12	chromosome localization	0.038699522
Turquoise	1012	GO:0030150	0.0374312	2.525893173	3.249119603	7	29	protein import into mitochondrial matrix	0.038910694
Turquoise	1013	GO:0051084	0.037535232	2.089885797	5.377853137	10	48	'de novo' post-translational protein folding	0.038941877
Turquoise	1014	GO:0051085	0.037535232	2.089885797	5.377853137	10	48	chaperone cofactor-dependent protein refolding	0.038941877
Turquoise	1015	GO:0033365	0.037575652	1.374915606	32.71527325	43	292	protein localization to organelle	0.038945405
Turquoise	1016	GO:2000280	0.0377064	1.778898249	9.187165775	15	82	regulation of root development	0.039042454
Turquoise	1017	GO:0016052	0.03868953	1.408949629	27.56149733	37	246	carbohydrate catabolic process	0.040021028
Turquoise	1018	GO:0071695	0.038865084	1.431442678	24.98460936	34	223	anatomical structure maturation	0.040163132
Turquoise	1019	GO:0046777	0.039232658	1.501678322	19.04656319	27	170	protein autophosphorylation	0.040503195
Turquoise	1020	GO:0009809	0.039354448	1.98558067	6.162123386	11	55	lignin biosynthetic process	0.040589097
Turquoise	1021	GO:0072594	0.040196213	1.38431218	30.25042389	40	270	establishment of protein localization to organelle	0.041416667
Turquoise	1022	GO:0098754	0.040524864	1.50924641	18.26229294	26	163	detoxification	0.041714439
Turquoise	1023	GO:0072330	0.040765544	1.402170979	27.67353593	37	247	monocarboxylic acid biosynthetic process	0.041921166
Turquoise	1024	GO:0035266	0.041173627	1.718078875	10.08347463	16	90	meristem growth	0.04227167
Turquoise	1025	GO:0006354	0.04118675	1.844105193	7.730663884	13	69	DNA-templated transcription elongation	0.04227167
Turquoise	1026	GO:0030154	0.042355554	1.22374648	80.89187427	96	722	cell differentiation	0.043421878
Turquoise	1027	GO:0016128	0.04247254	2.268364567	4.033389853	8	36	phytosteroid metabolic process	0.043421878
Turquoise	1028	GO:0016131	0.04247254	2.268364567	4.033389853	8	36	brassinosteroid metabolic process	0.043421878
Turquoise	1029	GO:0045834	0.04247254	2.268364567	4.033389853	8	36	positive regulation of lipid metabolic process	0.043421878
Turquoise	1030	GO:1903426	0.043321984	3.052249073	2.016694926	5	18	regulation of reactive oxygen species biosynthetic process	0.044161557
Turquoise	1031	GO:0045828	0.043321984	3.052249073	2.016694926	5	18	positive regulation of isoprenoid metabolic process	0.044161557
Turquoise	1032	GO:0009704	0.043321984	3.052249073	2.016694926	5	18	de-etiolation	0.044161557
Turquoise	1033	GO:0051259	0.044203279	1.941361393	6.274161993	11	56	protein complex oligomerization	0.045016312
Turquoise	1034	GO:0008654	0.04466334	1.505948988	17.5900613	25	157	phospholipid biosynthetic process	0.045440845
Turquoise	1035	GO:0046470	0.044919002	2.645663166	2.688926568	6	24	phosphatidylcholine metabolic process	0.045568747
Turquoise	1036	GO:0005991	0.044919002	2.645663166	2.688926568	6	24	trehalose metabolic process	0.045568747
Turquoise	1037	GO:0009074	0.044919002	2.645663166	2.688926568	6	24	aromatic amino acid family catabolic process	0.045568747
Turquoise	1038	GO:0015711	0.045643472	1.465012079	20.16694926	28	180	organic anion transport	0.046259087
Turquoise	1039	GO:0010191	0.04588772	2.101772952	4.817660102	9	43	mucilage metabolic process	0.046461869
Turquoise	1040	GO:0021700	0.046964708	1.390493002	27.1133429	36	242	developmental maturation	0.047506608
Turquoise	1041	GO:0009247	0.048108198	1.985196728	5.601930351	10	50	glycolipid biosynthetic process	0.048616546
Turquoise	1042	GO:0140115	0.048989023	1.672701864	10.30755185	16	92	export across plasma membrane	0.049080016
Turquoise	1043	GO:0006568	0.049066663	2.190037718	4.14542846	8	37	tryptophan metabolic process	0.049080016
Turquoise	1044	GO:0006586	0.049066663	2.190037718	4.14542846	8	37	indolalkylamine metabolic process	0.049080016
Turquoise	1045	GO:0010310	0.049080016	3.526363519	1.456501891	4	13	regulation of hydrogen peroxide metabolic process	0.049080016
Turquoise	1046	GO:0010274	0.049080016	3.526363519	1.456501891	4	13	hydrotropism	0.049080016
Turquoise	1047	GO:0010206	0.049080016	3.526363519	1.456501891	4	13	photosystem II repair	0.049080016
Turquoise	1048	GO:0030091	0.049080016	3.526363519	1.456501891	4	13	protein repair	0.049080016
Turquoise	1049	GO:2000068	0.049080016	3.526363519	1.456501891	4	13	regulation of defense response to insect	0.049080016
Turquoise	1050	GO:0009299	0.049080016	3.526363519	1.456501891	4	13	mRNA transcription	0.049080016
Turquoise	1051	GO:0000289	0.049080016	3.526363519	1.456501891	4	13	nuclear-transcribed mRNA poly(A) tail shortening	0.049080016
Turquoise	1052	GO:0006656	0.049080016	3.526363519	1.456501891	4	13	phosphatidylcholine biosynthetic process	0.049080016
Blue	1	GO:0009987	2.24964118981346e-102	2.705232526	1649.476197	2140	14083	cellular process	2.55334275043828e-99
Blue	2	GO:0051641	2.18212917073899e-56	3.568862366	110.9176992	288	947	cellular localization	1.23835830439438e-53
Blue	3	GO:0016192	1.34884354408663e-51	4.657192108	61.37367941	193	524	vesicle-mediated transport	5.10312474179443e-49
Blue	4	GO:0051179	5.359743614473e-50	2.335118573	289.6509717	533	2473	localization	1.52082725060671e-47
Blue	5	GO:0051234	8.284310901916e-48	2.334910888	273.0191731	505	2331	establishment of localization	1.88053857473493e-45
Blue	6	GO:0006810	4.46070435757477e-47	2.334380163	267.7485327	496	2286	transport	8.43816574307893e-45
Blue	7	GO:0016043	5.99689657955295e-47	2.266205109	295.2729881	532	2521	cellular component organization	9.72353945398942e-45
Blue	8	GO:0046907	5.78952653381964e-46	3.678142301	82.69049172	222	706	intracellular transport	8.21389076985661e-44
Blue	9	GO:0071840	2.4380660816791e-45	2.124377483	358.169297	608	3058	cellular component organization or biogenesis	3.0733742197214e-43
Blue	10	GO:0070727	2.70781869578978e-45	3.7690787	77.53697665	212	662	cellular macromolecule localization	3.0733742197214e-43
Blue	11	GO:0051649	3.86068524348647e-45	3.524098159	88.31250815	230	754	establishment of localization in cell	3.98352522850649e-43
Blue	12	GO:0008104	5.44061013603189e-42	3.698156318	73.90609104	200	631	protein localization	5.14591042033016e-40
Blue	13	GO:0033036	2.24013325078879e-38	3.014237716	103.304552	241	882	macromolecule localization	1.95580864588098e-36
Blue	14	GO:0045184	3.83448661891723e-37	3.634748432	66.64431981	179	569	establishment of protein localization	3.10867308033647e-35
Blue	15	GO:0006996	1.3963259924497e-36	2.418596395	174.3996348	341	1489	organelle organization	1.05655333428694e-34
Blue	16	GO:0015031	1.80610760931357e-36	3.626439635	65.59019173	176	560	protein transport	1.28120758535681e-34
Blue	17	GO:0071705	1.79766987390846e-33	2.841187652	101.6647972	228	868	nitrogen compound transport	1.20020900405065e-31
Blue	18	GO:0006886	2.35661507036309e-33	3.678237091	57.74279379	157	493	intracellular protein transport	1.48597672492339e-31
Blue	19	GO:0071702	1.98127893300415e-31	2.468607029	136.9195252	275	1169	organic substance transport	1.18355346787353e-29
Blue	20	GO:0048193	5.62329918780309e-31	6.453622077	21.90243902	85	187	Golgi vesicle transport	3.19122228907826e-29
Blue	21	GO:0036211	6.11843745032724e-30	2.411916677	138.207904	273	1180	protein modification process	3.30686976481972e-28
Blue	22	GO:0007010	7.0611354572129e-30	4.326947561	38.06573627	116	325	cytoskeleton organization	3.64290397451666e-28
Blue	23	GO:0006793	3.4683625473592e-29	2.157870754	190.211556	342	1624	phosphorus metabolic process	1.71156151793595e-27
Blue	24	GO:0032502	5.41300547204732e-26	1.722508337	422.1197339	617	3604	developmental process	2.55990050448904e-24
Blue	25	GO:0006796	6.09409301633408e-26	2.086187746	184.8237903	325	1578	phosphate-containing compound metabolic process	2.76671822941567e-24
Blue	26	GO:0008152	4.38500004091723e-25	1.528441899	1297.163167	1548	11075	metabolic process	1.9142211717081e-23
Blue	27	GO:0042546	6.6044361626901e-25	4.172273184	33.14647189	99	283	cell wall biogenesis	2.7763092757975e-23
Blue	28	GO:0044248	4.46977853919194e-24	2.189475309	143.3614191	264	1224	cellular catabolic process	1.81185665785102e-22
Blue	29	GO:0048856	4.68129694167939e-24	1.696890424	408.6503196	593	3489	anatomical structure development	1.83216276855383e-22
Blue	30	GO:0009056	8.01419256616492e-24	2.035671453	181.5442807	314	1550	catabolic process	3.03203618753239e-22
Blue	31	GO:0044281	1.08346684310502e-23	1.994994572	194.1938177	330	1658	small molecule metabolic process	3.96688666749743e-22
Blue	32	GO:0044264	4.0927261770458e-23	3.717523976	37.5972349	104	321	cellular polysaccharide metabolic process	1.45163881592093e-21
Blue	33	GO:0009832	1.32066115521227e-22	4.828243101	23.42506848	77	200	plant-type cell wall biogenesis	4.54227397323007e-21
Blue	34	GO:1901564	1.75588273165368e-22	1.602514978	521.3248989	715	4451	organonitrogen compound metabolic process	5.86154970713803e-21
Blue	35	GO:0097435	3.00280529417077e-22	5.022057421	21.66818834	73	185	supramolecular fiber organization	9.73766859681094e-21
Blue	36	GO:0007017	3.39756721467019e-22	4.232200774	28.4614582	86	243	microtubule-based process	1.07117744129185e-20
Blue	37	GO:0071704	5.40732035012283e-22	1.482729934	1206.742403	1440	10303	organic substance metabolic process	1.65873205334849e-20
Blue	38	GO:0044262	9.2264591294941e-22	3.078175274	51.65227599	125	441	cellular carbohydrate metabolic process	2.75579766104627e-20
Blue	39	GO:0071554	1.63420590266358e-21	2.732291984	67.34707187	149	575	cell wall organization or biogenesis	4.75595820390554e-20
Blue	40	GO:0010256	4.2320505013717e-21	6.339911955	14.75779314	57	126	endomembrane system organization	1.20084432976422e-19
Blue	41	GO:0071669	1.1856539393839e-20	3.471965315	37.83148559	100	323	plant-type cell wall organization or biogenesis	3.28223712487981e-19
Blue	42	GO:0000226	1.86477650945403e-20	4.619450801	22.48806574	72	192	microtubule cytoskeleton organization	5.039336519596e-19
Blue	43	GO:0044237	3.19263682475426e-20	1.457248208	1153.918873	1376	9852	cellular metabolic process	8.42707626999089e-19
Blue	44	GO:0005975	4.28168334467697e-20	2.165502499	119.5849746	220	1021	carbohydrate metabolic process	1.10447968095645e-18
Blue	45	GO:1901575	5.82403644101264e-20	1.960745884	167.4892396	283	1430	organic substance catabolic process	1.46895141345541e-18
Blue	46	GO:0000271	1.47679684479686e-19	3.812278567	29.74983696	84	254	polysaccharide biosynthetic process	3.64383569314008e-18
Blue	47	GO:0016049	2.40619824248059e-19	2.72333073	60.08530064	133	513	cell growth	5.81071277705419e-18
Blue	48	GO:0040007	3.02563845925702e-19	2.393572421	83.97887048	168	717	growth	7.1543742734515e-18
Blue	49	GO:0005976	3.44358210632364e-19	2.79771028	55.75166297	126	476	polysaccharide metabolic process	7.97646059321905e-18
Blue	50	GO:1901135	1.44218004782085e-18	2.301566915	90.18651363	175	770	carbohydrate derivative metabolic process	3.27374870855332e-17
Blue	51	GO:0032501	1.85655223483108e-18	1.59957241	389.3246381	545	3324	multicellular organismal process	4.13173879712407e-17
Blue	52	GO:0009834	5.44368681078113e-18	7.15728623	10.65840616	44	91	plant-type secondary cell wall biogenesis	1.1881893327378e-16
Blue	53	GO:0006508	1.3867094782564e-17	2.225538365	93.58314856	177	799	proteolysis	2.96965142985096e-16
Blue	54	GO:0055086	2.4962262573436e-17	2.818202243	48.72414243	111	416	nucleobase-containing small molecule metabolic process	5.24669778163886e-16
Blue	55	GO:0044238	5.69760788408752e-17	1.408722044	1105.428981	1306	9438	primary metabolic process	1.17577908153442e-15
Blue	56	GO:0033692	9.7839249818007e-17	3.842797256	24.5963219	70	210	cellular polysaccharide biosynthetic process	1.98299193827568e-15
Blue	57	GO:0044085	1.74767968627408e-16	1.859415645	162.2185992	264	1385	cellular component biogenesis	3.48002884898435e-15
Blue	58	GO:0007275	3.84401008178737e-16	1.576018575	350.6732751	489	2994	multicellular organism development	7.52233007384253e-15
Blue	59	GO:0016051	8.29406072649388e-16	2.818548137	43.80487805	100	374	carbohydrate biosynthetic process	1.5955523600967e-14
Blue	60	GO:0006888	1.13412038701888e-15	5.972607249	11.47828355	43	98	endoplasmic reticulum to Golgi vesicle-mediated transport	2.14537773211071e-14
Blue	61	GO:0007033	6.23159198634874e-15	6.332011059	10.07277944	39	86	vacuole organization	1.15948473844358e-13
Blue	62	GO:0010383	1.16857205573475e-14	4.042693718	19.32568149	57	165	cell wall polysaccharide metabolic process	2.1392407794499e-13
Blue	63	GO:0048869	1.70135761203064e-14	2.059778229	95.22290335	170	813	cellular developmental process	3.06514426929329e-13
Blue	64	GO:0006891	3.11076139935519e-14	14.03215212	4.333637668	24	37	intra-Golgi vesicle-mediated transport	5.51674091916898e-13
Blue	65	GO:0016050	5.35044283898605e-14	4.749724422	14.05504109	46	120	vesicle organization	9.3426963419218e-13
Blue	66	GO:0045491	7.56022170344283e-14	7.868156215	7.144645885	31	61	xylan metabolic process	1.30012903536479e-12
Blue	67	GO:0000902	8.31349575450818e-14	2.400735061	56.33728968	114	481	cell morphogenesis	1.40833099721892e-12
Blue	68	GO:0019637	9.25358039491118e-14	2.218905248	70.50945611	134	602	organophosphate metabolic process	1.52321484994933e-12
Blue	69	GO:0048468	9.2600726560796e-14	2.596603816	45.56175818	98	389	cell development	1.52321484994933e-12
Blue	70	GO:0034637	1.06802180805808e-13	3.114313875	29.63271162	73	253	cellular carbohydrate biosynthetic process	1.73172107449417e-12
Blue	71	GO:0061024	1.11860513675985e-13	3.025415913	31.5067171	76	269	membrane organization	1.78819271862314e-12
Blue	72	GO:0009100	2.06837366336875e-13	3.698260735	20.49693492	57	175	glycoprotein metabolic process	3.26056126100491e-12
Blue	73	GO:0044036	2.28617899309673e-13	3.487744528	22.83944176	61	195	cell wall macromolecule metabolic process	3.55453857145862e-12
Blue	74	GO:1901137	2.59765068943973e-13	2.392534775	54.46328421	110	465	carbohydrate derivative biosynthetic process	3.98423450339742e-12
Blue	75	GO:0045492	3.85231205326405e-13	11.3994382	4.685013695	24	40	xylan biosynthetic process	5.82983224060627e-12
Blue	76	GO:0043412	5.51951849156753e-13	1.660783127	197.1219512	293	1683	macromolecule modification	8.24296511569625e-12
Blue	77	GO:0051668	5.74621953128236e-13	4.168006597	15.92904656	48	136	localization within membrane	8.47007684156556e-12
Blue	78	GO:0065007	9.63258376260018e-13	1.379585182	675.8132255	828	5770	biological regulation	1.40166443212195e-11
Blue	79	GO:0022607	1.02403631483241e-12	2.005064738	89.01526021	156	760	cellular component assembly	1.47124204725923e-11
Blue	80	GO:0072521	1.17181500886757e-12	2.829394847	33.49784792	77	286	purine-containing compound metabolic process	1.66251254383087e-11
Blue	81	GO:0030029	1.5626396279429e-12	4.182212991	15.22629451	46	130	actin filament-based process	2.18962466384592e-11
Blue	82	GO:0048589	1.81763153734469e-12	2.15859279	68.16694926	127	582	developmental growth	2.51586804254417e-11
Blue	83	GO:0050789	1.91380837387654e-12	1.381325602	636.6933612	784	5436	regulation of biological process	2.61707530644563e-11
Blue	84	GO:1901565	2.0108818055989e-12	1.939523651	97.33115951	166	831	organonitrogen compound catabolic process	2.71708434446995e-11
Blue	85	GO:0030163	2.21943756437603e-12	2.136619207	69.80670406	129	596	protein catabolic process	2.96156900149798e-11
Blue	86	GO:0009653	2.24400823020992e-12	1.791716164	131.7660102	210	1125	anatomical structure morphogenesis	2.96156900149798e-11
Blue	87	GO:0070592	2.30336665183415e-12	4.875391312	11.71253424	39	100	cell wall polysaccharide biosynthetic process	3.00496683888708e-11
Blue	88	GO:0044265	2.60632195898875e-12	2.04851929	79.52810747	142	679	cellular macromolecule catabolic process	3.36156298119571e-11
Blue	89	GO:0050794	2.75092438945948e-12	1.402467047	536.9025695	675	4584	regulation of cellular process	3.5082013281309e-11
Blue	90	GO:0016310	3.28771496929648e-12	1.909157636	100.9620451	170	862	phosphorylation	4.14617387794611e-11
Blue	91	GO:0044255	3.37784372338899e-12	1.932663576	96.39415678	164	823	cellular lipid metabolic process	4.21302486378737e-11
Blue	92	GO:0007030	3.44450569053261e-12	9.598107629	5.036389722	24	43	Golgi organization	4.24947169429839e-11
Blue	93	GO:0006163	3.91441888350541e-12	2.861810982	31.03821573	72	265	purine nucleotide metabolic process	4.77727465890176e-11
Blue	94	GO:0019752	4.58201613715147e-12	1.818697473	120.0534759	194	1025	carboxylic acid metabolic process	5.53254076134778e-11
Blue	95	GO:0009057	4.67128798945673e-12	1.866239027	108.3409417	179	925	macromolecule catabolic process	5.58095986108777e-11
Blue	96	GO:0070589	4.78663354402894e-12	4.720150659	11.94678492	39	102	cellular component macromolecule biosynthetic process	5.60085471388953e-11
Blue	97	GO:0044038	4.78663354402894e-12	4.720150659	11.94678492	39	102	cell wall macromolecule biosynthetic process	5.60085471388953e-11
Blue	98	GO:0060560	5.90352388753179e-12	2.367805981	49.30976914	99	421	developmental growth involved in morphogenesis	6.83724450239651e-11
Blue	99	GO:0030036	7.00284264068628e-12	4.206670922	14.17216643	43	121	actin cytoskeleton organization	8.02851151230195e-11
Blue	100	GO:0051603	7.72660536359069e-12	2.124240986	67.34707187	124	575	proteolysis involved in protein catabolic process	8.76969708767544e-11
Blue	101	GO:0009809	8.8119808171335e-12	7.332114736	6.441893831	27	55	lignin biosynthetic process	9.90257250242229e-11
Blue	102	GO:0050896	1.56119947748018e-11	1.34780111	723.6003652	870	6178	response to stimulus	1.73721706562745e-10
Blue	103	GO:0009808	1.94537651244314e-11	6.006697487	7.964523282	30	68	lignin metabolic process	2.14076688108483e-10
Blue	104	GO:0006753	1.96158375006892e-11	2.559510142	37.94861093	81	324	nucleoside phosphate metabolic process	2.14076688108483e-10
Blue	105	GO:0006073	2.25440275845025e-11	2.911386492	27.6415808	65	236	cellular glucan metabolic process	2.43690202937241e-10
Blue	106	GO:0070085	2.60359235433791e-11	3.347899149	20.37980957	53	174	glycosylation	2.78780879450333e-10
Blue	107	GO:0007015	3.13568247056855e-11	4.235744788	13.11803835	40	112	actin filament organization	3.32616785429468e-10
Blue	108	GO:0030154	3.50635879008428e-11	1.945133613	84.5644972	145	722	cell differentiation	3.68492335809783e-10
Blue	109	GO:0006605	4.09803769691751e-11	2.860763893	27.99295683	65	239	protein targeting	4.2672227394508e-10
Blue	110	GO:0006468	4.27353116471452e-11	2.02549565	72.73483762	129	621	protein phosphorylation	4.38645666806107e-10
Blue	111	GO:0043413	4.3284858750911e-11	3.440732715	18.85718012	50	161	macromolecule glycosylation	4.38645666806107e-10
Blue	112	GO:0006486	4.3284858750911e-11	3.440732715	18.85718012	50	161	protein glycosylation	4.38645666806107e-10
Blue	113	GO:0044087	5.18697600106437e-11	4.474720863	11.71253424	37	100	regulation of cellular component biogenesis	5.20992722230802e-10
Blue	114	GO:0006914	5.4327997868152e-11	4.884636119	10.18990479	34	87	autophagy	5.36193718090022e-10
Blue	115	GO:0061919	5.4327997868152e-11	4.884636119	10.18990479	34	87	process utilizing autophagic mechanism	5.36193718090022e-10
Blue	116	GO:0009101	5.55560256691015e-11	3.409843041	18.97430546	50	162	glycoprotein biosynthetic process	5.43586975296812e-10
Blue	117	GO:0031122	7.32368409246072e-11	6.08312078	7.37889657	28	63	cytoplasmic microtubule organization	7.06585854506032e-10
Blue	118	GO:0044042	7.34600271645037e-11	2.811857315	28.34433286	65	242	glucan metabolic process	7.06585854506032e-10
Blue	119	GO:0030865	7.43247103390181e-11	5.804295448	7.847397939	29	67	cortical cytoskeleton organization	7.08895346510803e-10
Blue	120	GO:0006897	7.86175713866013e-11	4.793943191	10.30703013	34	88	endocytosis	7.43591196031604e-10
Blue	121	GO:0006511	1.32367247485589e-10	2.155643105	56.22016434	105	480	ubiquitin-dependent protein catabolic process	1.24162666029871e-09
Blue	122	GO:0019941	1.43309835125971e-10	2.134573826	57.74279379	107	493	modification-dependent protein catabolic process	1.33325133498342e-09
Blue	123	GO:0006629	1.49114515676783e-10	1.754504297	117.5938437	185	1004	lipid metabolic process	1.37597540888738e-09
Blue	124	GO:0090150	1.60563056633827e-10	4.13621988	12.64953698	38	108	establishment of protein localization to membrane	1.45791255423515e-09
Blue	125	GO:0072657	1.60563056633827e-10	4.13621988	12.64953698	38	108	protein localization to membrane	1.45791255423515e-09
Blue	126	GO:0009117	1.63941518851505e-10	2.491644215	36.77735751	77	314	nucleotide metabolic process	1.47677479282904e-09
Blue	127	GO:0009555	1.77616798556417e-10	2.309720133	45.09325681	89	385	pollen development	1.58736272725617e-09
Blue	128	GO:0006487	1.91133339247115e-10	7.594159491	5.387765749	23	46	protein N-linked glycosylation	1.69481515660528e-09
Blue	129	GO:0016197	2.3017832137969e-10	5.018016794	9.135776705	31	78	endosomal transport	2.02521236252673e-09
Blue	130	GO:0090558	2.89461828637702e-10	2.488805582	35.84035477	75	306	plant epidermis development	2.51890462510906e-09
Blue	131	GO:0043632	2.90728199021398e-10	2.094478893	59.1482979	108	505	modification-dependent macromolecule catabolic process	2.51890462510906e-09
Blue	132	GO:0051128	3.0001294841719e-10	2.542260279	33.84922395	72	289	regulation of cellular component organization	2.57965679131447e-09
Blue	133	GO:0010410	3.2553191408495e-10	3.91024383	13.46941437	39	115	hemicellulose metabolic process	2.77803550741668e-09
Blue	134	GO:0019538	4.95392691361071e-10	1.403991024	384.171123	492	3280	protein metabolic process	4.19605003503594e-09
Blue	135	GO:0019395	5.68139511935739e-10	6.985937851	5.622016434	23	48	fatty acid oxidation	4.77658034108936e-09
Blue	136	GO:0043436	5.73176275637686e-10	1.677565646	133.2886396	202	1138	oxoacid metabolic process	4.78349318271157e-09
Blue	137	GO:0006082	6.18295197196368e-10	1.675688778	133.405765	202	1139	organic acid metabolic process	5.1223726191086e-09
Blue	138	GO:1903338	6.63427563649928e-10	7.969079686	4.802139037	21	41	regulation of cell wall organization or biogenesis	5.45645133871498e-09
Blue	139	GO:0009062	9.52055094405955e-10	6.716916741	5.739141776	23	49	fatty acid catabolic process	7.77397505144431e-09
Blue	140	GO:0043622	1.0330109005391e-09	6.285315769	6.207643146	24	53	cortical microtubule organization	8.37476694365625e-09
Blue	141	GO:0032970	1.1802520141822e-09	7.589225589	4.91926438	21	42	regulation of actin filament-based process	9.50061018508364e-09
Blue	142	GO:0033365	1.24048632889819e-09	2.460148046	34.20059997	71	292	protein localization to organelle	9.91515481196791e-09
Blue	143	GO:0032787	1.61037541745011e-09	2.03320524	59.38254858	106	507	monocarboxylic acid metabolic process	1.27816510406005e-08
Blue	144	GO:0006635	2.05204448563706e-09	7.243903683	5.036389722	21	43	fatty acid beta-oxidation	1.61741006333199e-08
Blue	145	GO:0006612	2.08751963943285e-09	4.949423402	8.315899309	28	71	protein targeting to membrane	1.63402399362503e-08
Blue	146	GO:0051273	3.25081213550831e-09	4.196792663	10.54128081	32	90	beta-glucan metabolic process	2.52717244780954e-08
Blue	147	GO:0048731	3.32874136073826e-09	1.447079975	271.2622929	360	2316	system development	2.57015064247478e-08
Blue	148	GO:0072329	3.37907801042395e-09	5.004087904	7.964523282	27	68	monocarboxylic acid catabolic process	2.59138752826432e-08
Blue	149	GO:0009150	3.4623553017862e-09	2.78610258	23.65931916	54	202	purine ribonucleotide metabolic process	2.63589772065934e-08
Blue	150	GO:0007034	3.48356526959384e-09	3.754104951	12.76666232	36	109	vacuolar transport	2.63589772065934e-08
Blue	151	GO:0019693	3.89258711035805e-09	2.605482502	27.6415808	60	236	ribose phosphate metabolic process	2.92588501341483e-08
Blue	152	GO:0009888	4.42965451373772e-09	1.791895335	88.89813486	143	759	tissue development	3.30766965335021e-08
Blue	153	GO:0032956	5.10108253157108e-09	7.22513089	4.802139037	20	41	regulation of actin cytoskeleton organization	3.78413638779946e-08
Blue	154	GO:2000652	5.58503725748654e-09	8.530409193	3.982261641	18	34	regulation of secondary cell wall biogenesis	4.11624499171898e-08
Blue	155	GO:0009259	5.77116578224349e-09	2.621876431	26.58745272	58	227	ribonucleotide metabolic process	4.22598268570733e-08
Blue	156	GO:0051258	5.82493563282219e-09	6.639590348	5.270640407	21	45	protein polymerization	4.23801406618794e-08
Blue	157	GO:0065008	6.32002160130287e-09	2.016160856	56.33728968	100	481	regulation of biological quality	4.56893281368073e-08
Blue	158	GO:0051274	6.41265528782766e-09	4.303501615	9.721403417	30	83	beta-glucan biosynthetic process	4.60655933650911e-08
Blue	159	GO:0048469	8.08136646888654e-09	3.311654271	15.46054519	40	132	cell maturation	5.69711238645107e-08
Blue	160	GO:0048764	8.08136646888654e-09	3.311654271	15.46054519	40	132	trichoblast maturation	5.69711238645107e-08
Blue	161	GO:0048765	8.08136646888654e-09	3.311654271	15.46054519	40	132	root hair cell differentiation	5.69711238645107e-08
Blue	162	GO:0034440	9.45129277456312e-09	5.35968275	6.793269858	24	58	lipid oxidation	6.6217390735365e-08
Blue	163	GO:0010646	9.85507644561941e-09	2.188982402	42.16512326	80	360	regulation of cell communication	6.86227715691903e-08
Blue	164	GO:0022411	1.04402708212543e-08	3.336938996	14.99204382	39	128	cellular component disassembly	7.22543133056319e-08
Blue	165	GO:0010053	1.09705911023058e-08	3.048603774	18.03730273	44	154	root epidermal cell differentiation	7.54643690976793e-08
Blue	166	GO:0006084	1.39042268660651e-08	8.590810609	3.748010956	17	32	acetyl-CoA metabolic process	9.50680571866498e-08
Blue	167	GO:0010090	1.45589795936048e-08	4.558380202	8.433024651	27	72	trichome morphogenesis	9.8948753525398e-08
Blue	168	GO:0048229	1.48941744810253e-08	1.95349143	59.49967393	103	508	gametophyte development	1.00624333547403e-07
Blue	169	GO:0000904	1.54399963693084e-08	2.332166435	34.08347463	68	291	cell morphogenesis involved in differentiation	1.03694650172574e-07
Blue	170	GO:0009699	1.65486593217195e-08	3.64303717	12.29816095	34	105	phenylpropanoid biosynthetic process	1.10486637236186e-07
Blue	171	GO:0000910	1.70409289846003e-08	3.550808575	12.88378766	35	110	cytokinesis	1.13107920453341e-07
Blue	172	GO:0044282	1.89192145503996e-08	2.516722134	27.40733012	58	234	small molecule catabolic process	1.24844816945951e-07
Blue	173	GO:0010413	2.52486830430783e-08	37.82600596	1.405504109	10	12	glucuronoxylan metabolic process	1.64696869275252e-07
Blue	174	GO:0010417	2.52486830430783e-08	37.82600596	1.405504109	10	12	glucuronoxylan biosynthetic process	1.64696869275252e-07
Blue	175	GO:0060918	2.68574175717271e-08	3.192782941	15.46054519	39	132	auxin transport	1.73483387278378e-07
Blue	176	GO:0010033	2.6901388688101e-08	1.423099148	262.1265162	344	2238	response to organic substance	1.73483387278378e-07
Blue	177	GO:0023051	2.86344675131412e-08	2.148183288	41.69662189	78	356	regulation of signaling	1.8361650071986e-07
Blue	178	GO:0009966	2.91806624703552e-08	2.159195791	40.99386983	77	350	regulation of signal transduction	1.86067707325018e-07
Blue	179	GO:0045229	3.1807152282825e-08	2.12993429	42.51649928	79	363	external encapsulating structure organization	2.01549670287933e-07
Blue	180	GO:0044283	3.19671933921891e-08	1.774840674	81.28498761	130	694	small molecule biosynthetic process	2.01549670287933e-07
Blue	181	GO:0010054	3.23189779668756e-08	3.107977177	16.16329725	40	138	trichoblast differentiation	2.01549670287933e-07
Blue	182	GO:0009698	3.23189779668756e-08	3.107977177	16.16329725	40	138	phenylpropanoid metabolic process	2.01549670287933e-07
Blue	183	GO:0051493	3.37766914979384e-08	4.487852665	8.198773966	26	70	regulation of cytoskeleton organization	2.09489316121093e-07
Blue	184	GO:0090407	4.17831793141529e-08	2.124930621	42.04799791	78	359	organophosphate biosynthetic process	2.57738633269367e-07
Blue	185	GO:0035556	4.3494076988926e-08	1.993399923	51.65227599	91	441	intracellular signal transduction	2.66842039905033e-07
Blue	186	GO:0016236	4.99542575287166e-08	4.98749532	6.793269858	23	58	macroautophagy	3.04828399435986e-07
Blue	187	GO:0009914	5.27764204379871e-08	3.092549435	15.81192122	39	135	hormone transport	3.20327471642328e-07
Blue	188	GO:0030243	5.50321031276909e-08	4.185441106	8.901526021	27	76	cellulose metabolic process	3.32241686435793e-07
Blue	189	GO:0033043	7.1807202850888e-08	2.945191986	17.21742533	41	147	regulation of organelle organization	4.31223149395544e-07
Blue	190	GO:0018193	8.38915575350169e-08	2.558657925	23.7764445	51	203	peptidyl-amino acid modification	5.01141672643391e-07
Blue	191	GO:0006900	1.18578913532265e-07	4.909365093	6.559019173	22	56	vesicle budding from membrane	7.04644329105347e-07
Blue	192	GO:0007154	1.20655055573189e-07	1.420519257	235.7733142	310	2013	cell communication	7.13247333726925e-07
Blue	193	GO:0051716	1.21746708154211e-07	1.350042823	348.6821443	436	2977	cellular response to stimulus	7.15971573860255e-07
Blue	194	GO:0072594	1.27971478307959e-07	2.276234072	31.62384244	62	270	establishment of protein localization to organelle	7.48699112781101e-07
Blue	195	GO:0006631	1.46370305959691e-07	2.232116256	33.14647189	64	283	fatty acid metabolic process	8.51950242380765e-07
Blue	196	GO:0030244	1.50625369098638e-07	4.217559635	8.198773966	25	70	cellulose biosynthetic process	8.72243846566091e-07
Blue	197	GO:0006807	1.76733438895422e-07	1.240637237	965.5813226	1086	8244	nitrogen compound metabolic process	1.01823580277312e-06
Blue	198	GO:0035383	1.92791972746692e-07	4.977728676	6.207643146	21	53	thioester metabolic process	1.09959240737435e-06
Blue	199	GO:0006637	1.92791972746692e-07	4.977728676	6.207643146	21	53	acyl-CoA metabolic process	1.09959240737435e-06
Blue	200	GO:0007165	2.01099471613442e-07	1.448384049	198.41033	266	1694	signal transduction	1.14123950140628e-06
Blue	201	GO:0009826	2.22878501226952e-07	2.022671435	43.68775271	78	373	unidimensional cell growth	1.25854278056015e-06
Blue	202	GO:0045489	2.49275564842151e-07	4.236007316	7.847397939	24	67	pectin biosynthetic process	1.40063250542496e-06
Blue	203	GO:0009926	2.68432150327759e-07	3.28677889	12.41528629	32	106	auxin polar transport	1.50083985528082e-06
Blue	204	GO:0046500	2.83039184755259e-07	60.47952345	1.054128081	8	9	S-adenosylmethionine metabolic process	1.57475232694715e-06
Blue	205	GO:0051640	3.14736460254097e-07	2.709621137	18.74005478	42	160	organelle localization	1.74256527994341e-06
Blue	206	GO:0023052	3.28632519064678e-07	1.433211485	203.9152211	271	1741	signaling	1.81066946183694e-06
Blue	207	GO:0000911	3.42648136619221e-07	4.139530133	7.964523282	24	68	cytokinesis by cell plate formation	1.87545521014622e-06
Blue	208	GO:0042221	3.43695756573052e-07	1.338423655	341.7717491	425	2918	response to chemical	1.87545521014622e-06
Blue	209	GO:0048364	3.96995090393165e-07	1.719636085	76.8342246	120	656	root development	2.15593027558011e-06
Blue	210	GO:0006665	4.0416449848386e-07	4.684458969	6.441893831	21	55	sphingolipid metabolic process	2.18441288466277e-06
Blue	211	GO:0034976	4.10913720863645e-07	3.795914543	9.135776705	26	78	response to endoplasmic reticulum stress	2.21036527573572e-06
Blue	212	GO:0022622	4.30820145160384e-07	1.716346968	76.95134994	120	657	root system development	2.30651351300489e-06
Blue	213	GO:0030258	4.49294057425118e-07	3.351715686	11.47828355	30	98	lipid modification	2.39412561116201e-06
Blue	214	GO:0015780	5.40516418327687e-07	8.946729511	2.811008217	13	24	nucleotide-sugar transmembrane transport	2.85610714649497e-06
Blue	215	GO:0009825	5.426112962786e-07	5.457040359	5.036389722	18	43	multidimensional cell growth	2.85610714649497e-06
Blue	216	GO:0006890	5.43541095720628e-07	6.379623442	4.099386983	16	35	retrograde vesicle-mediated transport, Golgi to endoplasmic reticulum	2.85610714649497e-06
Blue	217	GO:0032984	5.7774092781362e-07	3.485838673	10.42415547	28	89	protein-containing complex disassembly	3.02182466851824e-06
Blue	218	GO:0048518	5.90343284583772e-07	1.498040023	147.2265554	204	1257	positive regulation of biological process	3.0735762752412e-06
Blue	219	GO:0048588	5.94927608383138e-07	2.240989644	29.39846094	57	251	developmental cell growth	3.08330061878932e-06
Blue	220	GO:0033865	6.32547675226579e-07	3.959159746	8.198773966	24	70	nucleoside bisphosphate metabolic process	3.2339712224422e-06
Blue	221	GO:0033875	6.32547675226579e-07	3.959159746	8.198773966	24	70	ribonucleoside bisphosphate metabolic process	3.2339712224422e-06
Blue	222	GO:0034032	6.32547675226579e-07	3.959159746	8.198773966	24	70	purine nucleoside bisphosphate metabolic process	3.2339712224422e-06
Blue	223	GO:0009250	6.6948876518455e-07	2.779316786	16.63179862	38	142	glucan biosynthetic process	3.40748766136531e-06
Blue	224	GO:1901264	6.83216360454561e-07	4.278903731	7.144645885	22	61	carbohydrate derivative transport	3.46183289783896e-06
Blue	225	GO:0046777	6.89340424021163e-07	2.577366437	19.9113082	43	170	protein autophosphorylation	3.47733947228453e-06
Blue	226	GO:0110053	7.13826291709467e-07	7.572014925	3.279509587	14	28	regulation of actin filament organization	3.58492407562055e-06
Blue	227	GO:0043933	7.27742437108611e-07	1.790526665	61.84218077	100	528	protein-containing complex organization	3.63871218554306e-06
Blue	228	GO:0070972	7.46559596109325e-07	4.966574283	5.622016434	19	48	protein localization to endoplasmic reticulum	3.71642605957932e-06
Blue	229	GO:1902903	8.71982585042426e-07	6.06034354	4.216512326	16	36	regulation of supramolecular fiber organization	4.32183508307054e-06
Blue	230	GO:0009846	9.04533400297689e-07	3.720274172	8.901526021	25	76	pollen germination	4.45019865829952e-06
Blue	231	GO:0021700	9.0572325116052e-07	2.242382364	28.34433286	55	242	developmental maturation	4.45019865829952e-06
Blue	232	GO:0010026	9.57430271314413e-07	3.374843711	10.65840616	28	91	trichome differentiation	4.6839799911287e-06
Blue	233	GO:0090627	9.86053731605896e-07	2.389578053	23.54219382	48	201	plant epidermal cell differentiation	4.80330895009739e-06
Blue	234	GO:0048767	1.19128798911982e-06	3.648550307	9.018651363	25	77	root hair elongation	5.77825584466236e-06
Blue	235	GO:0051301	1.20568278662118e-06	2.102472138	33.61497326	62	287	cell division	5.82319133112783e-06
Blue	236	GO:0016042	1.28311897554021e-06	2.830431373	15.10916917	35	129	lipid catabolic process	6.17093236117857e-06
Blue	237	GO:0061726	1.34890968105875e-06	6.311123554	3.865136298	15	33	mitochondrion disassembly	6.43282557983899e-06
Blue	238	GO:0000422	1.34890968105875e-06	6.311123554	3.865136298	15	33	autophagy of mitochondrion	6.43282557983899e-06
Blue	239	GO:0007029	1.36936748707631e-06	5.771471247	4.333637668	16	37	endoplasmic reticulum organization	6.50306317084355e-06
Blue	240	GO:0000003	1.51317942750087e-06	1.372135349	241.3953306	309	2061	reproduction	7.15607770922285e-06
Blue	241	GO:0099402	1.55344980485589e-06	1.46971168	150.9745663	206	1289	plant organ development	7.31603953739184e-06
Blue	242	GO:1901700	1.63891286746135e-06	1.399581341	206.96048	270	1767	response to oxygen-containing compound	7.68663679573816e-06
Blue	243	GO:0000045	1.77682121476132e-06	4.871636771	5.387765749	18	46	autophagosome assembly	8.29914435701274e-06
Blue	244	GO:0032535	1.8745564578629e-06	4.332086761	6.441893831	20	55	regulation of cellular component size	8.68416971295668e-06
Blue	245	GO:0090066	1.8745564578629e-06	4.332086761	6.441893831	20	55	regulation of anatomical structure size	8.68416971295668e-06
Blue	246	GO:0044242	1.98463299673199e-06	2.929077693	13.46941437	32	115	cellular lipid catabolic process	9.15674167191385e-06
Blue	247	GO:0048522	2.01627704800369e-06	1.543448965	111.5033259	159	952	positive regulation of cellular process	9.26507874285096e-06
Blue	248	GO:0007031	2.10832679599143e-06	5.508860072	4.45076301	16	38	peroxisome organization	9.64899561875109e-06
Blue	249	GO:0022406	2.21351665192275e-06	4.500292056	5.973392461	19	51	membrane docking	1.00493655997293e-05
Blue	250	GO:0140056	2.21351665192275e-06	4.500292056	5.973392461	19	51	organelle localization by membrane tethering	1.00493655997293e-05
Blue	251	GO:0048583	2.28089330361111e-06	1.572402353	100.0250424	145	854	regulation of response to stimulus	1.03139995999945e-05
Blue	252	GO:0030832	2.53003154534994e-06	8.255440309	2.693882875	12	23	regulation of actin filament length	1.13501415176766e-05
Blue	253	GO:0008064	2.53003154534994e-06	8.255440309	2.693882875	12	23	regulation of actin polymerization or depolymerization	1.13501415176766e-05
Blue	254	GO:0022414	2.651339356896e-06	1.364132693	238.4671971	304	2036	reproductive process	1.18475203546337e-05
Blue	255	GO:0009226	2.90329145895507e-06	4.953550185	5.036389722	17	43	nucleotide-sugar biosynthetic process	1.28720148668516e-05
Blue	256	GO:0008154	2.90329145895507e-06	4.953550185	5.036389722	17	43	actin polymerization or depolymerization	1.28720148668516e-05
Blue	257	GO:0048585	2.99034537950985e-06	2.138458832	29.39846094	55	251	negative regulation of response to stimulus	1.32063891274073e-05
Blue	258	GO:0007049	3.19645380905232e-06	1.686850683	69.45532803	107	593	cell cycle	1.40619188886604e-05
Blue	259	GO:0098876	3.359139171034e-06	5.679451288	4.099386983	15	35	vesicle-mediated transport to the plasma membrane	1.47205519657282e-05
Blue	260	GO:0080147	3.45882888229609e-06	2.958640459	12.53241163	30	107	root hair cell development	1.50991183900233e-05
Blue	261	GO:0090174	3.56123751578341e-06	4.097515616	6.676144515	20	57	organelle membrane fusion	1.54866075877937e-05
Blue	262	GO:1905037	3.65648582560529e-06	4.546412556	5.622016434	18	48	autophagosome organization	1.58401198933664e-05
Blue	263	GO:0071695	4.17912682970605e-06	2.200860493	26.11895135	50	223	anatomical structure maturation	1.80353952536744e-05
Blue	264	GO:0090481	4.25553920738528e-06	10.804769	1.99113082	10	17	pyrimidine nucleotide-sugar transmembrane transport	1.82955946984178e-05
Blue	265	GO:0009225	4.31274477513702e-06	4.235151182	6.207643146	19	53	nucleotide-sugar metabolic process	1.84715672444548e-05
Blue	266	GO:0046395	4.53241911267637e-06	2.417324836	19.9113082	41	170	carboxylic acid catabolic process	1.92670250669951e-05
Blue	267	GO:0016054	4.53241911267637e-06	2.417324836	19.9113082	41	170	organic acid catabolic process	1.92670250669951e-05
Blue	268	GO:0015980	4.64738655671871e-06	2.384193287	20.61406026	42	176	energy derivation by oxidation of organic compounds	1.9682028887596e-05
Blue	269	GO:0030148	4.73500761547812e-06	5.049290515	4.685013695	16	40	sphingolipid biosynthetic process	1.99785637307348e-05
Blue	270	GO:0006643	4.81658238504785e-06	2.836478471	13.35228903	31	114	membrane lipid metabolic process	2.02474852112197e-05
Blue	271	GO:0048284	5.11686259947127e-06	3.104765313	10.89265684	27	93	organelle fusion	2.13516349237923e-05
Blue	272	GO:0045047	5.13567958959939e-06	5.408734602	4.216512326	15	36	protein targeting to ER	2.13516349237923e-05
Blue	273	GO:0072599	5.13567958959939e-06	5.408734602	4.216512326	15	36	establishment of protein localization to endoplasmic reticulum	2.13516349237923e-05
Blue	274	GO:0045010	5.31386259066405e-06	5.88818408	3.748010956	14	32	actin nucleation	2.20118030671668e-05
Blue	275	GO:0006644	5.37239561546083e-06	2.15764283	27.05595409	51	231	phospholipid metabolic process	2.21733419038111e-05
Blue	276	GO:0061025	5.58840477312943e-06	3.488663422	8.550149993	23	73	membrane fusion	2.28890329141525e-05
Blue	277	GO:0070646	5.58840477312943e-06	3.488663422	8.550149993	23	73	protein modification by small protein removal	2.28890329141525e-05
Blue	278	GO:0018105	5.62646712162868e-06	2.935474672	12.18103561	29	104	peptidyl-serine phosphorylation	2.28890329141525e-05
Blue	279	GO:0018209	5.62646712162868e-06	2.935474672	12.18103561	29	104	peptidyl-serine modification	2.28890329141525e-05
Blue	280	GO:0042158	5.86170656406925e-06	2.802572287	13.46941437	31	115	lipoprotein biosynthetic process	2.35964448181767e-05
Blue	281	GO:0006497	5.86170656406925e-06	2.802572287	13.46941437	31	115	protein lipidation	2.35964448181767e-05
Blue	282	GO:0009060	5.86272902090381e-06	2.695494054	14.75779314	33	126	aerobic respiration	2.35964448181767e-05
Blue	283	GO:0008610	6.10439471055718e-06	1.633710058	75.31159515	113	643	lipid biosynthetic process	2.44822897402205e-05
Blue	284	GO:0009664	6.1758076249974e-06	2.380183172	20.14555889	41	172	plant-type cell wall organization	2.46814846984931e-05
Blue	285	GO:0009738	7.07846763836424e-06	2.150696172	26.58745272	50	227	abscisic acid-activated signaling pathway	2.81896869106787e-05
Blue	286	GO:0050793	7.12394573690248e-06	1.530132506	102.9531759	146	879	regulation of developmental process	2.82716028370081e-05
Blue	287	GO:0006790	7.21474066400988e-06	1.880810396	41.4623712	70	354	sulfur compound metabolic process	2.8532162556276e-05
Blue	288	GO:0009856	8.36302383787375e-06	1.921302644	37.83148559	65	323	pollination	3.28444015778087e-05
Blue	289	GO:0044706	8.36302383787375e-06	1.921302644	37.83148559	65	323	multi-multicellular organism process	3.28444015778087e-05
Blue	290	GO:0090626	8.4602385154796e-06	2.858945932	12.41528629	29	106	plant epidermis morphogenesis	3.29978375088294e-05
Blue	291	GO:0009152	8.4602385154796e-06	2.858945932	12.41528629	29	106	purine ribonucleotide biosynthetic process	3.29978375088294e-05
Blue	292	GO:0019321	8.56590285133043e-06	9.453707154	2.108256163	10	18	pentose metabolic process	3.32955470419864e-05
Blue	293	GO:0042157	8.60037450618752e-06	2.737125466	13.70366506	31	117	lipoprotein metabolic process	3.33154439062213e-05
Blue	294	GO:0070647	9.26274405665995e-06	3.354152867	8.784400678	23	75	protein modification by small protein conjugation or removal	3.57592330078539e-05
Blue	295	GO:0048523	9.88611909100862e-06	1.582414286	83.51036911	122	713	negative regulation of cellular process	3.80364242993043e-05
Blue	296	GO:0010498	1.04955987698271e-05	2.046065129	29.86696231	54	255	proteasomal protein catabolic process	4.02449479856546e-05
Blue	297	GO:0034314	1.05602183640154e-05	11.34134078	1.756880136	9	15	Arp2/3 complex-mediated actin nucleation	4.03563900443012e-05
Blue	298	GO:0019751	1.08735307550056e-05	3.891184643	6.559019173	19	56	polyol metabolic process	4.12757772807067e-05
Blue	299	GO:0061640	1.08735307550056e-05	3.891184643	6.559019173	19	56	cytoskeleton-dependent cytokinesis	4.12757772807067e-05
Blue	300	GO:0071555	1.11968769976057e-05	1.945293642	35.13760271	61	300	cell wall organization	4.22891160305084e-05
Blue	301	GO:0006491	1.12149990530247e-05	15.11764706	1.405504109	8	12	N-glycan processing	4.22891160305084e-05
Blue	302	GO:0016482	1.13527237009211e-05	4.937922976	4.45076301	15	38	cytosolic transport	4.26666933792897e-05
Blue	303	GO:0009260	1.19945967478754e-05	2.583828264	15.22629451	33	130	ribonucleotide biosynthetic process	4.49302551446818e-05
Blue	304	GO:0030041	1.2880778651762e-05	6.485458613	3.045258902	12	26	actin filament polymerization	4.80910650320721e-05
Blue	305	GO:0003006	1.30619237595542e-05	1.358390647	206.2577279	263	1761	developmental process involved in reproduction	4.86074867773574e-05
Blue	306	GO:0042147	1.31195656376641e-05	5.787348882	3.513760271	13	30	retrograde transport, endosome to Golgi	4.86624411723814e-05
Blue	307	GO:0010015	1.319462753386e-05	1.858863802	40.6424938	68	347	root morphogenesis	4.87814405567787e-05
Blue	308	GO:0009791	1.32689839915608e-05	1.347167714	219.7271423	278	1876	post-embryonic development	4.88970676312386e-05
Blue	309	GO:0016579	1.34520525451605e-05	4.010749143	6.090517804	18	52	protein deubiquitination	4.92518698024424e-05
Blue	310	GO:0015748	1.34520525451605e-05	4.010749143	6.090517804	18	52	organophosphate ester transport	4.92518698024424e-05
Blue	311	GO:0006892	1.41597324797156e-05	4.487594391	5.036389722	16	43	post-Golgi vesicle-mediated transport	5.16761940979974e-05
Blue	312	GO:0048519	1.54863212819089e-05	1.430345826	140.5504109	188	1200	negative regulation of biological process	5.6336457227457e-05
Blue	313	GO:0006085	1.61798846299008e-05	8.402881272	2.225381505	10	19	acetyl-CoA biosynthetic process	5.86714666291931e-05
Blue	314	GO:0043254	1.64564053523711e-05	4.731942889	4.567888353	15	39	regulation of protein-containing complex assembly	5.92953018252101e-05
Blue	315	GO:0072583	1.64564053523711e-05	4.731942889	4.567888353	15	39	clathrin-dependent endocytosis	5.92953018252101e-05
Blue	316	GO:0043543	1.7097967073273e-05	3.009866367	10.30703013	25	88	protein acylation	6.14120019878636e-05
Blue	317	GO:0071215	1.80083212418485e-05	1.984954088	31.15534107	55	266	cellular response to abscisic acid stimulus	6.42749830487358e-05
Blue	318	GO:0097306	1.80083212418485e-05	1.984954088	31.15534107	55	266	cellular response to alcohol	6.42749830487358e-05
Blue	319	GO:0006906	1.8152267969744e-05	3.895964126	6.207643146	18	53	vesicle fusion	6.45856556290264e-05
Blue	320	GO:0010118	1.97694626819046e-05	2.297674419	19.67705752	39	168	stomatal movement	7.01198129498805e-05
Blue	321	GO:0007264	2.0175318755926e-05	5.465560114	3.630885614	13	31	small GTPase mediated signal transduction	7.13364074391774e-05
Blue	322	GO:0005996	2.07991297643053e-05	2.45924812	16.28042259	34	139	monosaccharide metabolic process	7.33137027406414e-05
Blue	323	GO:0045333	2.20184534685798e-05	2.378094023	17.6859267	36	151	cellular respiration	7.73713457796845e-05
Blue	324	GO:0070925	2.24042497467446e-05	2.179683138	22.60519108	43	193	organelle assembly	7.82902551552471e-05
Blue	325	GO:0008654	2.24179144717668e-05	2.34261385	18.38867875	37	157	phospholipid biosynthetic process	7.82902551552471e-05
Blue	326	GO:0046394	2.32386666733363e-05	1.646604005	62.77918351	95	536	carboxylic acid biosynthetic process	8.06602038967484e-05
Blue	327	GO:0016053	2.32386666733363e-05	1.646604005	62.77918351	95	536	organic acid biosynthetic process	8.06602038967484e-05
Blue	328	GO:1905957	2.35509857076993e-05	2.481007289	15.69479588	33	134	regulation of cellular response to alcohol	8.10011175098142e-05
Blue	329	GO:1901419	2.35509857076993e-05	2.481007289	15.69479588	33	134	regulation of response to alcohol	8.10011175098142e-05
Blue	330	GO:0009787	2.35509857076993e-05	2.481007289	15.69479588	33	134	regulation of abscisic acid-activated signaling pathway	8.10011175098142e-05
Blue	331	GO:0009094	2.61487378368269e-05	12.09352197	1.522629451	8	13	L-phenylalanine biosynthetic process	8.93940284481882e-05
Blue	332	GO:1902223	2.61487378368269e-05	12.09352197	1.522629451	8	13	erythrose 4-phosphate/phosphoenolpyruvate family amino acid biosynthetic process	8.93940284481882e-05
Blue	333	GO:0031109	2.7140434703518e-05	4.81665536	4.216512326	14	36	microtubule polymerization or depolymerization	9.25056858513301e-05
Blue	334	GO:0046390	2.77090344440806e-05	2.456562106	15.81192122	33	135	ribose phosphate biosynthetic process	9.41609404012918e-05
Blue	335	GO:0009628	3.01300022251435e-05	1.293704806	281.217947	343	2401	response to abiotic stimulus	0.000102082
Blue	336	GO:0042592	3.07018249559467e-05	1.694229678	53.52628147	83	457	homeostatic process	0.00010371
Blue	337	GO:0090114	3.23028268142913e-05	6.400240833	2.811008217	11	24	COPII-coated vesicle budding	0.000108794
Blue	338	GO:0006091	3.28397194521008e-05	1.727909146	48.84126777	77	417	generation of precursor metabolites and energy	0.000110275
Blue	339	GO:1901615	3.41131852878249e-05	1.793647238	41.81374723	68	357	organic hydroxy compound metabolic process	0.000114214
Blue	340	GO:0010119	3.78431533768479e-05	2.588844498	13.35228903	29	114	regulation of stomatal movement	0.000126329
Blue	341	GO:0040008	3.85751606116202e-05	1.920547817	31.97521847	55	273	regulation of growth	0.000128395
Blue	342	GO:0006164	4.18423036681886e-05	2.476716011	14.75779314	31	126	purine nucleotide biosynthetic process	0.000138863
Blue	343	GO:0046496	4.2684841221312e-05	3.427102804	7.144645885	19	61	nicotinamide nucleotide metabolic process	0.000141246
Blue	344	GO:0006898	4.58662003774592e-05	4.205549334	4.91926438	15	42	receptor-mediated endocytosis	0.000151332
Blue	345	GO:0061912	4.94747571160244e-05	6.874407262	2.45963219	10	21	selective autophagy	0.000162765
Blue	346	GO:1903008	5.07731011899307e-05	3.907779036	5.504891092	16	47	organelle disassembly	0.000166073
Blue	347	GO:0032881	5.07731011899307e-05	3.907779036	5.504891092	16	47	regulation of polysaccharide metabolic process	0.000166073
Blue	348	GO:0022402	5.13268474805398e-05	1.633599402	59.1482979	89	505	cell cycle process	0.000166801
Blue	349	GO:0071616	5.15835135855384e-05	5.942787924	2.928133559	11	25	acyl-CoA biosynthetic process	0.000166801
Blue	350	GO:0035384	5.15835135855384e-05	5.942787924	2.928133559	11	25	thioester biosynthetic process	0.000166801
Blue	351	GO:0032271	5.15835135855384e-05	5.942787924	2.928133559	11	25	regulation of protein polymerization	0.000166801
Blue	352	GO:0051604	5.22491384300077e-05	2.701135734	11.5954089	26	99	protein maturation	0.000168474
Blue	353	GO:0007005	5.33163149825206e-05	2.064709993	24.12782053	44	206	mitochondrion organization	0.000171428
Blue	354	GO:0007032	5.47245305856072e-05	10.07743857	1.639754793	8	14	endosome organization	0.00017387
Blue	355	GO:0000303	5.47245305856072e-05	10.07743857	1.639754793	8	14	response to superoxide	0.00017387
Blue	356	GO:0000305	5.47245305856072e-05	10.07743857	1.639754793	8	14	response to oxygen radical	0.00017387
Blue	357	GO:0035459	5.47245305856072e-05	10.07743857	1.639754793	8	14	vesicle cargo loading	0.00017387
Blue	358	GO:0019362	5.48417821933978e-05	3.347237557	7.261771227	19	62	pyridine nucleotide metabolic process	0.00017387
Blue	359	GO:0045926	5.50825154032514e-05	4.41483209	4.45076301	14	38	negative regulation of growth	0.000174147
Blue	360	GO:1901701	5.67745641268605e-05	1.5156131	85.03299857	120	726	cellular response to oxygen-containing compound	0.000178998
Blue	361	GO:0006071	5.82550059217044e-05	22.66183036	0.937002739	6	8	glycerol metabolic process	0.000183156
Blue	362	GO:2000112	6.13742801305449e-05	2.240868889	18.5058041	36	158	regulation of cellular macromolecule biosynthetic process	0.0001919
Blue	363	GO:0009894	6.13742801305449e-05	2.240868889	18.5058041	36	158	regulation of catabolic process	0.0001919
Blue	364	GO:0016485	7.10932403806186e-05	3.408127803	6.793269858	18	58	protein processing	0.000221678
Blue	365	GO:0015919	7.37398854274514e-05	7.559776536	2.108256163	9	18	peroxisomal membrane transport	0.000229301
Blue	366	GO:0033866	7.67131370317444e-05	4.238029851	4.567888353	14	39	nucleoside bisphosphate biosynthetic process	0.000236602
Blue	367	GO:0034030	7.67131370317444e-05	4.238029851	4.567888353	14	39	ribonucleoside bisphosphate biosynthetic process	0.000236602
Blue	368	GO:0034033	7.67131370317444e-05	4.238029851	4.567888353	14	39	purine nucleoside bisphosphate biosynthetic process	0.000236602
Blue	369	GO:0010817	7.90332022839764e-05	1.860149046	32.79509587	55	280	regulation of hormone levels	0.000243097
Blue	370	GO:0043161	8.16810782905058e-05	1.951811027	27.52445546	48	235	proteasome-mediated ubiquitin-dependent protein catabolic process	0.000250562
Blue	371	GO:0051130	8.50984280145976e-05	3.915125304	5.153515065	15	44	positive regulation of cellular component organization	0.000260342
Blue	372	GO:0044550	8.802373682736e-05	2.115988701	20.96543629	39	179	secondary metabolite biosynthetic process	0.000268567
Blue	373	GO:0000096	9.11988728986043e-05	3.324838674	6.9103952	18	59	sulfur amino acid metabolic process	0.000277509
Blue	374	GO:0032940	9.16919236891683e-05	2.874496696	9.37002739	22	80	secretion by cell	0.000278263
Blue	375	GO:0072522	9.19830812408972e-05	2.35229816	15.34341985	31	131	purine-containing compound biosynthetic process	0.000278402
Blue	376	GO:0046467	9.28842867472364e-05	2.715411706	10.65840616	24	91	membrane lipid biosynthetic process	0.000280382
Blue	377	GO:0009095	0.000105198	8.637379002	1.756880136	8	15	aromatic amino acid family biosynthetic process, prephenate pathway	0.000316236
Blue	378	GO:1901576	0.000105319	1.189813184	660.938307	740	5643	organic substance biosynthetic process	0.000316236
Blue	379	GO:0032885	0.000107262	4.777581538	3.630885614	12	31	regulation of polysaccharide biosynthetic process	0.000321221
Blue	380	GO:0070887	0.000110595	1.351816364	161.3987218	206	1378	cellular response to chemical stimulus	0.000330329
Blue	381	GO:0000278	0.000112191	1.842193233	32.44371984	54	277	mitotic cell cycle	0.000334218
Blue	382	GO:0010208	0.000118517	3.387265792	6.441893831	17	55	pollen wall assembly	0.000349836
Blue	383	GO:0072665	0.000118517	3.387265792	6.441893831	17	55	protein localization to vacuole	0.000349836
Blue	384	GO:0072666	0.000118517	3.387265792	6.441893831	17	55	establishment of protein localization to vacuole	0.000349836
Blue	385	GO:0019405	0.000118975	37.75753068	0.702752054	5	6	alditol catabolic process	0.000349836
Blue	386	GO:0019563	0.000118975	37.75753068	0.702752054	5	6	glycerol catabolic process	0.000349836
Blue	387	GO:0009733	0.000119372	1.693089431	45.09325681	70	385	response to auxin	0.000350095
Blue	388	GO:0016311	0.000120773	1.97850173	24.94769793	44	213	dephosphorylation	0.000353292
Blue	389	GO:0046785	0.000125544	6.803463687	2.225381505	9	19	microtubule polymerization	0.00036443
Blue	390	GO:0043574	0.000125544	6.803463687	2.225381505	9	19	peroxisomal transport	0.00036443
Blue	391	GO:0030833	0.000125544	6.803463687	2.225381505	9	19	regulation of actin filament polymerization	0.00036443
Blue	392	GO:0006970	0.000134652	1.527749904	72.38346159	103	618	response to osmotic stress	0.000389873
Blue	393	GO:0071310	0.000138661	1.419283924	110.9176992	148	947	cellular response to organic substance	0.000397343
Blue	394	GO:0071450	0.000138983	10.57789356	1.405504109	7	12	cellular response to oxygen radical	0.000397343
Blue	395	GO:0071451	0.000138983	10.57789356	1.405504109	7	12	cellular response to superoxide	0.000397343
Blue	396	GO:0019430	0.000138983	10.57789356	1.405504109	7	12	removal of superoxide radicals	0.000397343
Blue	397	GO:0006086	0.000138983	10.57789356	1.405504109	7	12	acetyl-CoA biosynthetic process from pyruvate	0.000397343
Blue	398	GO:0006950	0.000140215	1.219003404	429.6157558	496	3668	response to stress	0.000399859
Blue	399	GO:0006066	0.000141827	2.186905824	17.80305204	34	152	alcohol metabolic process	0.000403442
Blue	400	GO:0010675	0.0001469	3.169882157	7.144645885	18	61	regulation of cellular carbohydrate metabolic process	0.000416829
Blue	401	GO:0045324	0.000150873	3.662175342	5.387765749	15	46	late endosome to vacuole transport	0.000427036
Blue	402	GO:1901348	0.000157335	15.10714286	1.054128081	6	9	positive regulation of secondary cell wall biogenesis	0.000443115
Blue	403	GO:1903340	0.000157335	15.10714286	1.054128081	6	9	positive regulation of cell wall organization or biogenesis	0.000443115
Blue	404	GO:0032879	0.000162137	2.168421053	17.92017738	34	153	regulation of localization	0.000455508
Blue	405	GO:0009743	0.000164089	1.981703718	23.7764445	42	203	response to carbohydrate	0.000459853
Blue	406	GO:0010962	0.000177841	4.893337134	3.279509587	11	28	regulation of glucan biosynthetic process	0.000497167
Blue	407	GO:0046903	0.00017939	2.640839318	10.42415547	23	89	secretion	0.000500265
Blue	408	GO:0048878	0.000180971	1.652146343	47.31863832	72	404	chemical homeostasis	0.000503436
Blue	409	GO:0043170	0.000183329	1.165843462	911.8207904	995	7785	macromolecule metabolic process	0.00050875
Blue	410	GO:0006556	0.000187823	Inf	0.46850137	4	4	S-adenosylmethionine biosynthetic process	0.000519949
Blue	411	GO:0090333	0.000191378	3.783395522	4.91926438	14	42	regulation of stomatal closure	0.000528502
Blue	412	GO:0044089	0.00019736	5.40052161	2.811008217	10	24	positive regulation of cellular component biogenesis	0.000543697
Blue	413	GO:0019725	0.000204853	1.780106907	33.96634929	55	290	cellular homeostasis	0.000562973
Blue	414	GO:0098771	0.000208885	1.921171113	25.53332464	44	218	inorganic ion homeostasis	0.000572667
Blue	415	GO:0052386	0.000215527	4.322147651	3.865136298	12	33	cell wall thickening	0.000589455
Blue	416	GO:1901605	0.000217713	1.785503953	33.26359723	54	284	alpha-amino acid metabolic process	0.000594001
Blue	417	GO:0048608	0.000233445	1.321028391	172.5256293	216	1473	reproductive structure development	0.000635395
Blue	418	GO:0006090	0.000239857	2.645708583	9.955654102	22	85	pyruvate metabolic process	0.000651069
Blue	419	GO:0048278	0.000240351	3.93384558	4.45076301	13	38	vesicle docking	0.000651069
Blue	420	GO:0032989	0.000243407	3.138952413	6.793269858	17	58	cellular component morphogenesis	0.000654661
Blue	421	GO:0010927	0.000243407	3.138952413	6.793269858	17	58	cellular component assembly involved in morphogenesis	0.000654661
Blue	422	GO:0044275	0.000243407	3.138952413	6.793269858	17	58	cellular carbohydrate catabolic process	0.000654661
Blue	423	GO:0061458	0.000252093	1.318791385	172.75988	216	1475	reproductive system development	0.000676419
Blue	424	GO:0097305	0.000259109	1.492582808	74.49171775	104	636	response to alcohol	0.000692312
Blue	425	GO:0009725	0.000259236	1.310822379	180.958654	225	1545	response to hormone	0.000692312
Blue	426	GO:0009737	0.000262637	1.494969425	73.67184035	103	629	response to abscisic acid	0.000699749
Blue	427	GO:0034311	0.000270622	8.814477112	1.522629451	7	13	diol metabolic process	0.000715982
Blue	428	GO:0034312	0.000270622	8.814477112	1.522629451	7	13	diol biosynthetic process	0.000715982
Blue	429	GO:0090110	0.000270622	8.814477112	1.522629451	7	13	COPII-coated vesicle cargo loading	0.000715982
Blue	430	GO:0009058	0.000282215	1.174214351	679.7954872	754	5804	biosynthetic process	0.000744915
Blue	431	GO:0032509	0.000297819	4.125483018	3.982261641	12	34	endosome transport via multivesicular body sorting pathway	0.000784279
Blue	432	GO:1905177	0.000319999	6.717299578	1.99113082	8	17	tracheary element differentiation	0.00083157
Blue	433	GO:0072662	0.000319999	6.717299578	1.99113082	8	17	protein localization to peroxisome	0.00083157
Blue	434	GO:0072663	0.000319999	6.717299578	1.99113082	8	17	establishment of protein localization to peroxisome	0.00083157
Blue	435	GO:0006625	0.000319999	6.717299578	1.99113082	8	17	protein targeting to peroxisome	0.00083157
Blue	436	GO:0006558	0.000320891	5.668994413	2.45963219	9	21	L-phenylalanine metabolic process	0.00083157
Blue	437	GO:1902221	0.000320891	5.668994413	2.45963219	9	21	erythrose 4-phosphate/phosphoenolpyruvate family amino acid metabolic process	0.00083157
Blue	438	GO:0043094	0.000320906	2.651122334	9.487152732	21	81	cellular metabolic compound salvage	0.00083157
Blue	439	GO:0042558	0.000322169	3.782357329	4.567888353	13	39	pteridine-containing compound metabolic process	0.000832944
Blue	440	GO:1901293	0.000337972	2.042974513	19.32568149	35	165	nucleoside phosphate biosynthetic process	0.000869838
Blue	441	GO:0009165	0.000337972	2.042974513	19.32568149	35	165	nucleotide biosynthetic process	0.000869838
Blue	442	GO:0019400	0.000354202	11.32979911	1.171253424	6	10	alditol metabolic process	0.000907494
Blue	443	GO:0019287	0.000354202	11.32979911	1.171253424	6	10	isopentenyl diphosphate biosynthetic process, mevalonate pathway	0.000907494
Blue	444	GO:0052543	0.000362175	4.377817447	3.513760271	11	30	callose deposition in cell wall	0.00092583
Blue	445	GO:0009651	0.000378481	1.531706695	60.90517804	87	520	response to salt stress	0.00096534
Blue	446	GO:0006633	0.000380839	2.027278808	19.44280683	35	166	fatty acid biosynthetic process	0.000969175
Blue	447	GO:0006575	0.000403471	3.104957776	6.441893831	16	55	cellular modified amino acid metabolic process	0.001024435
Blue	448	GO:0071985	0.000405261	3.945919658	4.099386983	12	35	multivesicular body sorting pathway	0.001024435
Blue	449	GO:0006740	0.000405261	3.945919658	4.099386983	12	35	NADPH regeneration	0.001024435
Blue	450	GO:0006109	0.000406679	2.52507485	10.30703013	22	88	regulation of carbohydrate metabolic process	0.001025734
Blue	451	GO:0006623	0.000426553	3.642090431	4.685013695	13	40	protein targeting to vacuole	0.001073477
Blue	452	GO:0051261	0.000430457	3.416754935	5.270640407	14	45	protein depolymerization	0.001080903
Blue	453	GO:0009719	0.000440677	1.294142924	184.4724142	227	1575	response to endogenous stimulus	0.001104125
Blue	454	GO:0051049	0.000442733	2.177006669	15.22629451	29	130	regulation of transport	0.001106831
Blue	455	GO:0044272	0.000443926	2.031022438	18.85718012	34	161	sulfur compound biosynthetic process	0.001107376
Blue	456	GO:0009968	0.000449526	2.249026564	13.8207904	27	118	negative regulation of signal transduction	0.001118885
Blue	457	GO:0072524	0.000477548	2.714343149	8.433024651	19	72	pyridine-containing compound metabolic process	0.001186033
Blue	458	GO:0051246	0.000481171	1.794153996	28.81283422	47	246	regulation of protein metabolic process	0.001188307
Blue	459	GO:0090158	0.00048652	7.554893934	1.639754793	7	14	endoplasmic reticulum membrane organization	0.001188307
Blue	460	GO:0030308	0.00048652	7.554893934	1.639754793	7	14	negative regulation of cell growth	0.001188307
Blue	461	GO:0006490	0.00048652	7.554893934	1.639754793	7	14	oligosaccharide-lipid intermediate biosynthetic process	0.001188307
Blue	462	GO:0046490	0.000486839	5.232660077	2.576757532	9	22	isopentenyl diphosphate metabolic process	0.001188307
Blue	463	GO:0010506	0.000486839	5.232660077	2.576757532	9	22	regulation of autophagy	0.001188307
Blue	464	GO:0009240	0.000486839	5.232660077	2.576757532	9	22	isopentenyl diphosphate biosynthetic process	0.001188307
Blue	465	GO:0006893	0.000486839	5.232660077	2.576757532	9	22	Golgi to plasma membrane transport	0.001188307
Blue	466	GO:0071396	0.000496458	1.524108854	59.73392461	85	510	cellular response to lipid	0.001209184
Blue	467	GO:0046474	0.00051885	2.264902032	13.23516369	26	113	glycerophospholipid biosynthetic process	0.001261017
Blue	468	GO:0007051	0.000527246	2.780909673	7.847397939	18	67	spindle organization	0.001278683
Blue	469	GO:0065003	0.000534643	1.564593827	51.53515065	75	440	protein-containing complex assembly	0.001293859
Blue	470	GO:0052546	0.000558261	3.511842596	4.802139037	13	41	cell wall pectin metabolic process	0.00134765
Blue	471	GO:0048638	0.000559245	1.897457627	22.83944176	39	195	regulation of developmental growth	0.00134765
Blue	472	GO:0009605	0.000566712	1.268196131	212.6996218	257	1816	response to external stimulus	0.00136275
Blue	473	GO:0031329	0.000577114	2.134523398	15.46054519	29	132	regulation of cellular catabolic process	0.001379471
Blue	474	GO:0090332	0.000577312	2.859369941	7.261771227	17	62	stomatal closure	0.001379471
Blue	475	GO:0006887	0.000577312	2.859369941	7.261771227	17	62	exocytosis	0.001379471
Blue	476	GO:0045488	0.000578932	1.951015801	20.61406026	36	176	pectin metabolic process	0.001380436
Blue	477	GO:0009629	0.000598369	2.282340302	12.64953698	25	108	response to gravity	0.001423793
Blue	478	GO:0043650	0.000609805	4.446830893	3.162384244	10	27	dicarboxylic acid biosynthetic process	0.001444944
Blue	479	GO:0006672	0.000609805	4.446830893	3.162384244	10	27	ceramide metabolic process	0.001444944
Blue	480	GO:0009932	0.000617722	1.852572559	24.47919656	41	209	cell tip growth	0.001460655
Blue	481	GO:0010393	0.000646285	1.937082753	20.7311856	36	177	galacturonan metabolic process	0.001525019
Blue	482	GO:0042547	0.000701903	9.063392857	1.288378766	6	11	cell wall modification involved in multidimensional cell growth	0.001649401
Blue	483	GO:0051703	0.000701903	9.063392857	1.288378766	6	11	biological process involved in intraspecies interaction between organisms	0.001649401
Blue	484	GO:0006739	0.000703372	3.20936228	5.504891092	14	47	NADP metabolic process	0.001649435
Blue	485	GO:0007018	0.00070552	2.797071673	7.37889657	17	63	microtubule-based movement	0.001651063
Blue	486	GO:0006613	0.000717145	4.858659218	2.693882875	9	23	cotranslational protein targeting to membrane	0.001671375
Blue	487	GO:0006614	0.000717145	4.858659218	2.693882875	9	23	SRP-dependent cotranslational protein targeting to membrane	0.001671375
Blue	488	GO:0043648	0.000760662	2.446585513	10.07277944	21	86	dicarboxylic acid metabolic process	0.001769162
Blue	489	GO:0010648	0.000778959	2.153904446	14.28929177	27	122	negative regulation of cell communication	0.001800648
Blue	490	GO:0023057	0.000778959	2.153904446	14.28929177	27	122	negative regulation of signaling	0.001800648
Blue	491	GO:0001558	0.000778959	2.153904446	14.28929177	27	122	regulation of cell growth	0.001800648
Blue	492	GO:0044249	0.000792713	1.161494807	647.1175166	714	5525	cellular biosynthetic process	0.001827393
Blue	493	GO:1901361	0.000793749	1.723130645	31.03821573	49	265	organic cyclic compound catabolic process	0.001827393
Blue	494	GO:2001006	0.000801705	5.495430854	2.225381505	8	19	regulation of cellulose biosynthetic process	0.001841974
Blue	495	GO:0010540	0.000820177	6.61020655	1.756880136	7	15	basipetal auxin transport	0.001869278
Blue	496	GO:0007265	0.000820177	6.61020655	1.756880136	7	15	Ras protein signal transduction	0.001869278
Blue	497	GO:0035303	0.000820177	6.61020655	1.756880136	7	15	regulation of dephosphorylation	0.001869278
Blue	498	GO:0006801	0.000820177	6.61020655	1.756880136	7	15	superoxide metabolic process	0.001869278
Blue	499	GO:0009789	0.000833385	2.986532681	6.207643146	15	53	positive regulation of abscisic acid-activated signaling pathway	0.001895575
Blue	500	GO:0018345	0.000849784	4.199577745	3.279509587	10	28	protein palmitoylation	0.001924607
Blue	501	GO:1901616	0.000849784	4.199577745	3.279509587	10	28	organic hydroxy compound catabolic process	0.001924607
Blue	502	GO:0051051	0.000851236	30.19479554	0.585626712	4	5	negative regulation of transport	0.001924607
Blue	503	GO:0006470	0.000868665	2.10114905	15.10916917	28	129	protein dephosphorylation	0.001960109
Blue	504	GO:0010154	0.000885684	1.381680368	97.09690883	127	829	fruit development	0.001994546
Blue	505	GO:0042732	0.000905465	12.58460394	0.937002739	5	8	D-xylose metabolic process	0.002035055
Blue	506	GO:0015931	0.000916107	2.202397031	13.000913	25	111	nucleobase-containing compound transport	0.002054904
Blue	507	GO:0010584	0.000919987	3.780283265	3.865136298	11	33	pollen exine formation	0.002055484
Blue	508	GO:0006098	0.000919987	3.780283265	3.865136298	11	33	pentose-phosphate shunt	0.002055484
Blue	509	GO:0055085	0.000932578	1.355012739	110.4491979	142	943	transmembrane transport	0.002079522
Blue	510	GO:0009617	0.000982123	1.473333727	63.59906091	88	543	response to bacterium	0.002185705
Blue	511	GO:0010035	0.00103715	1.366177339	101.8990479	132	870	response to inorganic substance	0.002303651
Blue	512	GO:0051225	0.001109969	3.025671642	5.739141776	14	49	spindle assembly	0.002457223
Blue	513	GO:0033993	0.001110622	1.334310111	119.8192253	152	1023	response to lipid	0.002457223
Blue	514	GO:0043255	0.001150141	2.751442732	7.027520543	16	60	regulation of carbohydrate biosynthetic process	0.002539709
Blue	515	GO:1902074	0.001174723	1.444040012	69.103952	94	590	response to salt	0.002588954
Blue	516	GO:0032950	0.001199795	5.037230082	2.342506848	8	20	regulation of beta-glucan metabolic process	0.002628894
Blue	517	GO:0032951	0.001199795	5.037230082	2.342506848	8	20	regulation of beta-glucan biosynthetic process	0.002628894
Blue	518	GO:0015914	0.001199795	5.037230082	2.342506848	8	20	phospholipid transport	0.002628894
Blue	519	GO:1903047	0.001211061	1.777851489	25.29907395	41	216	mitotic cell cycle process	0.002648468
Blue	520	GO:0051156	0.001215854	3.360676112	4.567888353	12	39	glucose 6-phosphate metabolic process	0.002652428
Blue	521	GO:0046173	0.001217546	3.615744867	3.982261641	11	34	polyol biosynthetic process	0.002652428
Blue	522	GO:0006520	0.001220246	1.534494271	48.84126777	70	417	amino acid metabolic process	0.002653217
Blue	523	GO:0016558	0.001264824	7.552455357	1.405504109	6	12	protein import into peroxisome matrix	0.00273443
Blue	524	GO:0061817	0.001264824	7.552455357	1.405504109	6	12	endoplasmic reticulum-plasma membrane tethering	0.00273443
Blue	525	GO:0051643	0.001264824	7.552455357	1.405504109	6	12	endoplasmic reticulum localization	0.00273443
Blue	526	GO:0090351	0.001279307	1.745199572	26.93882875	43	230	seedling development	0.002760482
Blue	527	GO:0051211	0.001311265	5.875449696	1.874005478	7	16	anisotropic cell growth	0.002824072
Blue	528	GO:0009793	0.001330542	1.449274656	65.94156776	90	563	embryo development ending in seed dormancy	0.002860161
Blue	529	GO:0055082	0.001336335	1.71651007	28.57858354	45	244	intracellular chemical homeostasis	0.002867183
Blue	530	GO:0010647	0.001414599	2.204853821	11.94678492	23	102	positive regulation of cell communication	0.003029376
Blue	531	GO:0046486	0.001454141	1.801548381	23.19081779	38	198	glycerolipid metabolic process	0.003108193
Blue	532	GO:0009853	0.001477799	3.072256154	5.270640407	13	45	photorespiration	0.003152823
Blue	533	GO:0044260	0.001540286	1.187990453	370.1160819	421	3160	cellular macromolecule metabolic process	0.003279971
Blue	534	GO:0009958	0.001589844	3.464918002	4.099386983	11	35	positive gravitropism	0.003324611
Blue	535	GO:0010638	0.001589844	3.464918002	4.099386983	11	35	positive regulation of organelle organization	0.003324611
Blue	536	GO:0009875	0.001589844	3.464918002	4.099386983	11	35	pollen-pistil interaction	0.003324611
Blue	537	GO:0051592	0.001589844	3.464918002	4.099386983	11	35	response to calcium ion	0.003324611
Blue	538	GO:0071457	0.001605186	Inf	0.351376027	3	3	cellular response to ozone	0.003324611
Blue	539	GO:0046146	0.001605186	Inf	0.351376027	3	3	tetrahydrobiopterin metabolic process	0.003324611
Blue	540	GO:0071258	0.001605186	Inf	0.351376027	3	3	cellular response to gravity	0.003324611
Blue	541	GO:1901347	0.001605186	Inf	0.351376027	3	3	negative regulation of secondary cell wall biogenesis	0.003324611
Blue	542	GO:0090156	0.001605186	Inf	0.351376027	3	3	intracellular sphingolipid homeostasis	0.003324611
Blue	543	GO:1903339	0.001605186	Inf	0.351376027	3	3	negative regulation of cell wall organization or biogenesis	0.003324611
Blue	544	GO:0001736	0.001605186	Inf	0.351376027	3	3	establishment of planar polarity	0.003324611
Blue	545	GO:0001738	0.001605186	Inf	0.351376027	3	3	morphogenesis of a polarized epithelium	0.003324611
Blue	546	GO:0006729	0.001605186	Inf	0.351376027	3	3	tetrahydrobiopterin biosynthetic process	0.003324611
Blue	547	GO:0009865	0.001605186	Inf	0.351376027	3	3	pollen tube adhesion	0.003324611
Blue	548	GO:0002009	0.001605186	Inf	0.351376027	3	3	morphogenesis of an epithelium	0.003324611
Blue	549	GO:0006099	0.001697304	2.861839451	5.973392461	14	51	tricarboxylic acid cycle	0.003508999
Blue	550	GO:0015711	0.001735047	1.830270649	21.08256163	35	180	organic anion transport	0.003580506
Blue	551	GO:0010038	0.001744768	1.678614484	29.74983696	46	254	response to metal ion	0.003594033
Blue	552	GO:0009755	0.001795724	1.385994516	82.22199035	108	702	hormone-mediated signaling pathway	0.003692296
Blue	553	GO:0140352	0.001837066	1.841240602	20.37980957	34	174	export from cell	0.00375386
Blue	554	GO:0010508	0.001840628	9.4379881	1.054128081	5	9	positive regulation of autophagy	0.00375386
Blue	555	GO:0000423	0.001840628	9.4379881	1.054128081	5	9	mitophagy	0.00375386
Blue	556	GO:0051788	0.001840628	9.4379881	1.054128081	5	9	response to misfolded protein	0.00375386
Blue	557	GO:0010928	0.001842203	2.979010546	5.387765749	13	46	regulation of auxin mediated signaling pathway	0.00375386
Blue	558	GO:0009630	0.001885679	2.1917448	11.47828355	22	98	gravitropism	0.003835211
Blue	559	GO:0019439	0.001892263	1.670499718	29.86696231	46	255	aromatic compound catabolic process	0.003835211
Blue	560	GO:0048868	0.001892263	1.670499718	29.86696231	46	255	pollen tube development	0.003835211
Blue	561	GO:0009556	0.001978717	4.000657246	3.045258902	9	26	microsporogenesis	0.003996163
Blue	562	GO:0006555	0.001978717	4.000657246	3.045258902	9	26	methionine metabolic process	0.003996163
Blue	563	GO:0006457	0.001984487	1.795918974	22.01956437	36	188	protein folding	0.004000698
Blue	564	GO:1902904	0.002005152	5.287644213	1.99113082	7	17	negative regulation of supramolecular fiber organization	0.004007906
Blue	565	GO:0046519	0.002005152	5.287644213	1.99113082	7	17	sphingoid metabolic process	0.004007906
Blue	566	GO:0007155	0.002005152	5.287644213	1.99113082	7	17	cell adhesion	0.004007906
Blue	567	GO:0051494	0.002005152	5.287644213	1.99113082	7	17	negative regulation of cytoskeleton organization	0.004007906
Blue	568	GO:0006119	0.002005719	2.57543737	7.37889657	16	63	oxidative phosphorylation	0.004007906
Blue	569	GO:0010091	0.00206672	3.599105812	3.630885614	10	31	trichome branching	0.004122542
Blue	570	GO:0045017	0.00215367	1.927510615	16.74892396	29	143	glycerolipid biosynthetic process	0.004288448
Blue	571	GO:0010089	0.002277638	2.891249973	5.504891092	13	47	xylem development	0.004527355
Blue	572	GO:0046320	0.002315757	15.09665428	0.702752054	4	6	regulation of fatty acid oxidation	0.004579067
Blue	573	GO:0033320	0.002315757	15.09665428	0.702752054	4	6	UDP-D-xylose biosynthetic process	0.004579067
Blue	574	GO:0033319	0.002315757	15.09665428	0.702752054	4	6	UDP-D-xylose metabolic process	0.004579067
Blue	575	GO:0046700	0.002327129	1.681643185	27.75870614	43	237	heterocycle catabolic process	0.004585575
Blue	576	GO:0044270	0.002327129	1.681643185	27.75870614	43	237	cellular nitrogen compound catabolic process	0.004585575
Blue	577	GO:0048316	0.002339261	1.349712235	93.46602322	120	798	seed development	0.004601493
Blue	578	GO:0032870	0.002350062	1.353007519	91.70914308	118	783	cellular response to hormone stimulus	0.004614742
Blue	579	GO:0009790	0.002358061	1.40775646	69.80670406	93	596	embryo development	0.00462245
Blue	580	GO:0018198	0.002457128	4.317200298	2.576757532	8	22	peptidyl-cysteine modification	0.004783602
Blue	581	GO:0018230	0.002457128	4.317200298	2.576757532	8	22	peptidyl-L-cysteine S-palmitoylation	0.004783602
Blue	582	GO:0018231	0.002457128	4.317200298	2.576757532	8	22	peptidyl-S-diacylglycerol-L-cysteine biosynthetic process from peptidyl-cysteine	0.004783602
Blue	583	GO:0000165	0.002457128	4.317200298	2.576757532	8	22	MAPK cascade	0.004783602
Blue	584	GO:0000281	0.002463601	3.024161074	4.91926438	12	42	mitotic cytokinesis	0.004787991
Blue	585	GO:0006760	0.002613078	3.198070472	4.333637668	11	37	folic acid-containing compound metabolic process	0.005069818
Blue	586	GO:0050801	0.002622772	1.619108088	31.97521847	48	273	monoatomic ion homeostasis	0.005079942
Blue	587	GO:0032507	0.002663173	3.778212291	3.162384244	9	27	maintenance of protein location in cell	0.005131921
Blue	588	GO:0007163	0.002663173	3.778212291	3.162384244	9	27	establishment or maintenance of cell polarity	0.005131921
Blue	589	GO:0045185	0.002663173	3.778212291	3.162384244	9	27	maintenance of protein location	0.005131921
Blue	590	GO:0042742	0.002680951	1.474775473	51.18377462	71	437	defense response to bacterium	0.005157423
Blue	591	GO:0006813	0.002704134	2.57851471	6.9103952	15	59	potassium ion transport	0.005193218
Blue	592	GO:0006903	0.002952154	4.806712454	2.108256163	7	18	vesicle targeting	0.005612555
Blue	593	GO:0071216	0.002952154	4.806712454	2.108256163	7	18	cellular response to biotic stimulus	0.005612555
Blue	594	GO:0055075	0.002952154	4.806712454	2.108256163	7	18	potassium ion homeostasis	0.005612555
Blue	595	GO:0042559	0.002952154	4.806712454	2.108256163	7	18	pteridine-containing compound biosynthetic process	0.005612555
Blue	596	GO:0006896	0.002952154	4.806712454	2.108256163	7	18	Golgi to vacuole transport	0.005612555
Blue	597	GO:0006544	0.002952154	4.806712454	2.108256163	7	18	glycine metabolic process	0.005612555
Blue	598	GO:0031667	0.003009702	1.558900795	37.12873353	54	317	response to nutrient levels	0.005712395
Blue	599	GO:0062197	0.003095289	1.949604406	14.87491848	26	127	cellular response to chemical stress	0.005865031
Blue	600	GO:0031365	0.003222131	2.521089959	7.027520543	15	60	N-terminal protein amino acid modification	0.006095198
Blue	601	GO:0006650	0.00324915	1.820869975	18.74005478	31	160	glycerophospholipid metabolic process	0.006136081
Blue	602	GO:0010364	0.003327053	7.550018594	1.171253424	5	10	regulation of ethylene biosynthetic process	0.006143819
Blue	603	GO:0046174	0.003327053	7.550018594	1.171253424	5	10	polyol catabolic process	0.006143819
Blue	604	GO:0031335	0.003327053	7.550018594	1.171253424	5	10	regulation of sulfur amino acid metabolic process	0.006143819
Blue	605	GO:0046578	0.003327053	7.550018594	1.171253424	5	10	regulation of Ras protein signal transduction	0.006143819
Blue	606	GO:0061723	0.003327053	7.550018594	1.171253424	5	10	glycophagy	0.006143819
Blue	607	GO:1901992	0.003327053	7.550018594	1.171253424	5	10	positive regulation of mitotic cell cycle phase transition	0.006143819
Blue	608	GO:0051056	0.003327053	7.550018594	1.171253424	5	10	regulation of small GTPase mediated signal transduction	0.006143819
Blue	609	GO:0009423	0.003327053	7.550018594	1.171253424	5	10	chorismate biosynthetic process	0.006143819
Blue	610	GO:0033619	0.003327053	7.550018594	1.171253424	5	10	membrane protein proteolysis	0.006143819
Blue	611	GO:1900911	0.003327053	7.550018594	1.171253424	5	10	regulation of olefin biosynthetic process	0.006143819
Blue	612	GO:1900908	0.003327053	7.550018594	1.171253424	5	10	regulation of olefin metabolic process	0.006143819
Blue	613	GO:0006517	0.003327053	7.550018594	1.171253424	5	10	protein deglycosylation	0.006143819
Blue	614	GO:0000919	0.003339856	5.663783482	1.639754793	6	14	cell plate assembly	0.006143819
Blue	615	GO:0140029	0.003339856	5.663783482	1.639754793	6	14	exocytic process	0.006143819
Blue	616	GO:0045332	0.003339856	5.663783482	1.639754793	6	14	phospholipid translocation	0.006143819
Blue	617	GO:0006882	0.003339856	5.663783482	1.639754793	6	14	intracellular zinc ion homeostasis	0.006143819
Blue	618	GO:0046034	0.003354721	2.162303665	10.54128081	20	90	ATP metabolic process	0.006151225
Blue	619	GO:0051656	0.003354721	2.162303665	10.54128081	20	90	establishment of organelle localization	0.006151225
Blue	620	GO:0052541	0.003385118	4.029188384	2.693882875	8	23	plant-type cell wall cellulose metabolic process	0.006186972
Blue	621	GO:0036503	0.003385118	4.029188384	2.693882875	8	23	ERAD pathway	0.006186972
Blue	622	GO:0005982	0.003399299	2.338329881	8.433024651	17	72	starch metabolic process	0.006202901
Blue	623	GO:0031348	0.00341764	2.269843049	9.135776705	18	78	negative regulation of defense response	0.006226358
Blue	624	GO:1905392	0.003430773	1.417490951	61.13942872	82	522	plant organ morphogenesis	0.006240268
Blue	625	GO:0006730	0.003522146	3.579182593	3.279509587	9	28	one-carbon metabolic process	0.006386
Blue	626	GO:0009833	0.003522146	3.579182593	3.279509587	9	28	plant-type primary cell wall biogenesis	0.006386
Blue	627	GO:0072593	0.003582549	1.806773737	18.85718012	31	161	reactive oxygen species metabolic process	0.006485157
Blue	628	GO:0035966	0.003765091	2.834871365	5.153515065	12	44	response to topologically incorrect protein	0.006793924
Blue	629	GO:0019646	0.003765091	2.834871365	5.153515065	12	44	aerobic electron transport chain	0.006793924
Blue	630	GO:0048511	0.003804032	1.818198198	18.15442807	30	155	rhythmic process	0.006842435
Blue	631	GO:0007623	0.003804032	1.818198198	18.15442807	30	155	circadian rhythm	0.006842435
Blue	632	GO:0034410	0.004206583	4.405935988	2.225381505	7	19	cell wall beta-glucan biosynthetic process	0.007530713
Blue	633	GO:0052324	0.004206583	4.405935988	2.225381505	7	19	plant-type cell wall cellulose biosynthetic process	0.007530713
Blue	634	GO:2000904	0.004206583	4.405935988	2.225381505	7	19	regulation of starch metabolic process	0.007530713
Blue	635	GO:0009967	0.004247677	2.064075094	11.47828355	21	98	positive regulation of signal transduction	0.007580366
Blue	636	GO:0009205	0.004247677	2.064075094	11.47828355	21	98	purine ribonucleoside triphosphate metabolic process	0.007580366
Blue	637	GO:0048367	0.004264506	1.286335159	118.5308465	146	1012	shoot system development	0.007598453
Blue	638	GO:0034406	0.004563169	3.77717796	2.811008217	8	24	cell wall beta-glucan metabolic process	0.008117864
Blue	639	GO:0051650	0.004584158	3.400055866	3.396634929	9	29	establishment of vesicle localization	0.008129718
Blue	640	GO:0051648	0.004584158	3.400055866	3.396634929	9	29	vesicle localization	0.008129718
Blue	641	GO:0042775	0.004596834	2.748830588	5.270640407	12	45	mitochondrial ATP synthesis coupled electron transport	0.008139479
Blue	642	GO:0071495	0.004733203	1.315557344	95.45715404	120	815	cellular response to endogenous stimulus	0.00836789
Blue	643	GO:0009991	0.004804495	1.48821323	42.16512326	59	360	response to extracellular stimulus	0.00847616
Blue	644	GO:0023056	0.004809381	2.037511871	11.5954089	21	99	positive regulation of signaling	0.00847616
Blue	645	GO:0071493	0.004902155	10.06394052	0.819877397	4	7	cellular response to UV-B	0.00853366
Blue	646	GO:0019566	0.004902155	10.06394052	0.819877397	4	7	arabinose metabolic process	0.00853366
Blue	647	GO:0060429	0.004902155	10.06394052	0.819877397	4	7	epithelium development	0.00853366
Blue	648	GO:0072334	0.004902155	10.06394052	0.819877397	4	7	UDP-galactose transmembrane transport	0.00853366
Blue	649	GO:0098609	0.004902155	10.06394052	0.819877397	4	7	cell-cell adhesion	0.00853366
Blue	650	GO:0009805	0.004902155	10.06394052	0.819877397	4	7	coumarin biosynthetic process	0.00853366
Blue	651	GO:0006516	0.004902155	10.06394052	0.819877397	4	7	glycoprotein catabolic process	0.00853366
Blue	652	GO:0043001	0.004902155	10.06394052	0.819877397	4	7	Golgi to plasma membrane protein transport	0.00853366
Blue	653	GO:0009073	0.004940129	2.586397456	5.973392461	13	51	aromatic amino acid family biosynthetic process	0.008586595
Blue	654	GO:0019318	0.004971905	2.073134497	10.89265684	20	93	hexose metabolic process	0.008606183
Blue	655	GO:0046417	0.005019642	5.03422619	1.756880136	6	15	chorismate metabolic process	0.008606183
Blue	656	GO:0007009	0.005019642	5.03422619	1.756880136	6	15	plasma membrane organization	0.008606183
Blue	657	GO:0031333	0.005019642	5.03422619	1.756880136	6	15	negative regulation of protein-containing complex assembly	0.008606183
Blue	658	GO:1901141	0.005019642	5.03422619	1.756880136	6	15	regulation of lignin biosynthetic process	0.008606183
Blue	659	GO:1901703	0.005019642	5.03422619	1.756880136	6	15	protein localization involved in auxin polar transport	0.008606183
Blue	660	GO:0048639	0.005019642	5.03422619	1.756880136	6	15	positive regulation of developmental growth	0.008606183
Blue	661	GO:0097352	0.005019642	5.03422619	1.756880136	6	15	autophagosome maturation	0.008606183
Blue	662	GO:0032272	0.005019642	5.03422619	1.756880136	6	15	negative regulation of protein polymerization	0.008606183
Blue	663	GO:0072330	0.005069709	1.598414583	28.92995957	43	247	monocarboxylic acid biosynthetic process	0.008678914
Blue	664	GO:2000026	0.005140513	1.448854488	48.25564106	66	412	regulation of multicellular organismal development	0.00878687
Blue	665	GO:0006873	0.005256553	1.673807974	23.30794313	36	199	intracellular monoatomic ion homeostasis	0.008971711
Blue	666	GO:0006661	0.005283313	2.363171892	7.37889657	15	63	phosphatidylinositol biosynthetic process	0.009003844
Blue	667	GO:0042180	0.005406457	1.785677024	17.80305204	29	152	cellular ketone metabolic process	0.009199893
Blue	668	GO:0055080	0.005448874	1.581371725	29.86696231	44	255	monoatomic cation homeostasis	0.009258191
Blue	669	GO:1901607	0.005460758	1.712490927	20.96543629	33	179	alpha-amino acid biosynthetic process	0.009264514
Blue	670	GO:0014070	0.005494104	1.482426695	41.57949654	58	355	response to organic cyclic compound	0.009286586
Blue	671	GO:0048759	0.005514678	6.291372257	1.288378766	5	11	xylem vessel member cell differentiation	0.009286586
Blue	672	GO:1901989	0.005514678	6.291372257	1.288378766	5	11	positive regulation of cell cycle phase transition	0.009286586
Blue	673	GO:0000338	0.005514678	6.291372257	1.288378766	5	11	protein deneddylation	0.009286586
Blue	674	GO:0000184	0.005514678	6.291372257	1.288378766	5	11	nuclear-transcribed mRNA catabolic process, nonsense-mediated decay	0.009286586
Blue	675	GO:0071805	0.005569056	2.667851033	5.387765749	12	46	potassium ion transmembrane transport	0.009364265
Blue	676	GO:0048507	0.005714009	1.496086413	39.11986435	55	334	meristem development	0.009593787
Blue	677	GO:0034308	0.005825623	4.06681744	2.342506848	7	20	primary alcohol metabolic process	0.009676869
Blue	678	GO:0043244	0.005825623	4.06681744	2.342506848	7	20	regulation of protein-containing complex disassembly	0.009676869
Blue	679	GO:0030307	0.005825623	4.06681744	2.342506848	7	20	positive regulation of cell growth	0.009676869
Blue	680	GO:0097035	0.005825623	4.06681744	2.342506848	7	20	regulation of membrane lipid distribution	0.009676869
Blue	681	GO:0006984	0.005857276	22.63768116	0.46850137	3	4	ER-nucleus signaling pathway	0.009676869
Blue	682	GO:1901004	0.005857276	22.63768116	0.46850137	3	4	ubiquinone-6 metabolic process	0.009676869
Blue	683	GO:1901006	0.005857276	22.63768116	0.46850137	3	4	ubiquinone-6 biosynthetic process	0.009676869
Blue	684	GO:0016560	0.005857276	22.63768116	0.46850137	3	4	protein import into peroxisome matrix, docking	0.009676869
Blue	685	GO:0007164	0.005857276	22.63768116	0.46850137	3	4	establishment of tissue polarity	0.009676869
Blue	686	GO:0015786	0.005857276	22.63768116	0.46850137	3	4	UDP-glucose transmembrane transport	0.009676869
Blue	687	GO:0051511	0.005857276	22.63768116	0.46850137	3	4	negative regulation of unidimensional cell growth	0.009676869
Blue	688	GO:0044247	0.005879329	3.237988827	3.513760271	9	30	cellular polysaccharide catabolic process	0.00968248
Blue	689	GO:0009593	0.005879329	3.237988827	3.513760271	9	30	detection of chemical stimulus	0.00968248
Blue	690	GO:1902531	0.005894796	2.519955241	6.090517804	13	52	regulation of intracellular signal transduction	0.00968248
Blue	691	GO:0033037	0.005894796	2.519955241	6.090517804	13	52	polysaccharide localization	0.00968248
Blue	692	GO:0048827	0.005908589	1.347502621	74.72596844	96	638	phyllome development	0.009691111
Blue	693	GO:0009414	0.006016008	1.413442606	53.76053215	72	459	response to water deprivation	0.009853058
Blue	694	GO:0019222	0.006280042	1.156346922	375.8552237	419	3209	regulation of metabolic process	0.010270674
Blue	695	GO:0010150	0.006376369	1.707071883	20.37980957	32	174	leaf senescence	0.010413208
Blue	696	GO:0009144	0.006873671	1.961757493	11.94678492	21	102	purine nucleoside triphosphate metabolic process	0.011209219
Blue	697	GO:0034204	0.007244668	4.530580357	1.874005478	6	16	lipid translocation	0.011663401
Blue	698	GO:0070201	0.007244668	4.530580357	1.874005478	6	16	regulation of establishment of protein localization	0.011663401
Blue	699	GO:0045493	0.007244668	4.530580357	1.874005478	6	16	xylan catabolic process	0.011663401
Blue	700	GO:0048640	0.007244668	4.530580357	1.874005478	6	16	negative regulation of developmental growth	0.011663401
Blue	701	GO:0052544	0.007244668	4.530580357	1.874005478	6	16	defense response by callose deposition in cell wall	0.011663401
Blue	702	GO:0017004	0.007244668	4.530580357	1.874005478	6	16	cytochrome complex assembly	0.011663401
Blue	703	GO:2000895	0.007244668	4.530580357	1.874005478	6	16	hemicellulose catabolic process	0.011663401
Blue	704	GO:0051223	0.007244668	4.530580357	1.874005478	6	16	regulation of protein transport	0.011663401
Blue	705	GO:0016093	0.007244668	4.530580357	1.874005478	6	16	polyprenol metabolic process	0.011663401
Blue	706	GO:0033108	0.007556558	2.681591382	4.91926438	11	42	mitochondrial respiratory chain complex assembly	0.012148291
Blue	707	GO:0009860	0.007658188	1.666493799	21.43393765	33	183	pollen tube growth	0.012294263
Blue	708	GO:0009845	0.007792593	1.636823924	23.07369245	35	197	seed germination	0.012492363
Blue	709	GO:0016052	0.007812439	1.560653447	28.81283422	42	246	carbohydrate catabolic process	0.012504615
Blue	710	GO:0032511	0.007833288	3.357160586	3.045258902	8	26	late endosome to vacuole transport via multivesicular body sorting pathway	0.012504615
Blue	711	GO:0060627	0.007833288	3.357160586	3.045258902	8	26	regulation of vesicle-mediated transport	0.012504615
Blue	712	GO:0006465	0.007868105	3.776144399	2.45963219	7	21	signal peptide processing	0.012542554
Blue	713	GO:0062012	0.007909286	1.789293989	15.92904656	26	136	regulation of small molecule metabolic process	0.012590518
Blue	714	GO:0048580	0.007972012	1.427566841	46.61588627	63	398	regulation of post-embryonic development	0.012669141
Blue	715	GO:0009415	0.007981001	1.389666459	55.2831616	73	472	response to water	0.012669141
Blue	716	GO:0009199	0.008172611	1.891747754	12.88378766	22	110	ribonucleoside triphosphate metabolic process	0.012955187
Blue	717	GO:0071322	0.008330339	2.300892278	7.027520543	14	60	cellular response to carbohydrate stimulus	0.013186799
Blue	718	GO:0030003	0.008377468	1.640486567	22.37094039	34	191	intracellular monoatomic cation homeostasis	0.013242934
Blue	719	GO:0046488	0.008439238	1.996183801	10.65840616	19	91	phosphatidylinositol metabolic process	0.013307766
Blue	720	GO:0042176	0.008441931	2.798476569	4.333637668	10	37	regulation of protein catabolic process	0.013307766
Blue	721	GO:0006904	0.008550287	5.39233916	1.405504109	5	12	vesicle docking involved in exocytosis	0.013385622
Blue	722	GO:0007019	0.008550287	5.39233916	1.405504109	5	12	microtubule depolymerization	0.013385622
Blue	723	GO:0005980	0.008550287	5.39233916	1.405504109	5	12	glycogen catabolic process	0.013385622
Blue	724	GO:0045931	0.008550287	5.39233916	1.405504109	5	12	positive regulation of mitotic cell cycle	0.013385622
Blue	725	GO:0009804	0.008550287	5.39233916	1.405504109	5	12	coumarin metabolic process	0.013385622
Blue	726	GO:0009920	0.008898846	7.547583643	0.937002739	4	8	cell plate formation involved in plant-type cell wall biogenesis	0.013741755
Blue	727	GO:0031222	0.008898846	7.547583643	0.937002739	4	8	arabinan catabolic process	0.013741755
Blue	728	GO:0030203	0.008898846	7.547583643	0.937002739	4	8	glycosaminoglycan metabolic process	0.013741755
Blue	729	GO:0032011	0.008898846	7.547583643	0.937002739	4	8	ARF protein signal transduction	0.013741755
Blue	730	GO:0032012	0.008898846	7.547583643	0.937002739	4	8	regulation of ARF protein signal transduction	0.013741755
Blue	731	GO:0061951	0.008898846	7.547583643	0.937002739	4	8	establishment of protein localization to plasma membrane	0.013741755
Blue	732	GO:0000266	0.008898846	7.547583643	0.937002739	4	8	mitochondrial fission	0.013741755
Blue	733	GO:0009831	0.008898846	7.547583643	0.937002739	4	8	plant-type cell wall modification involved in multidimensional cell growth	0.013741755
Blue	734	GO:0006546	0.008898846	7.547583643	0.937002739	4	8	glycine catabolic process	0.013741755
Blue	735	GO:0080175	0.008898846	7.547583643	0.937002739	4	8	phragmoplast microtubule organization	0.013741755
Blue	736	GO:0048584	0.00903983	1.497830408	34.08347463	48	291	positive regulation of response to stimulus	0.013940498
Blue	737	GO:0140014	0.009094995	2.073607914	9.252902048	17	79	mitotic nuclear division	0.01400654
Blue	738	GO:0060341	0.009295511	2.956133107	3.748010956	9	32	regulation of cellular localization	0.014295942
Blue	739	GO:0009749	0.009361658	2.122558076	8.550149993	16	73	response to glucose	0.014378189
Blue	740	GO:0052545	0.009489451	2.451176008	5.739141776	12	49	callose localization	0.014554766
Blue	741	GO:0046364	0.009663134	2.339612085	6.441893831	13	55	monosaccharide biosynthetic process	0.014758322
Blue	742	GO:0042773	0.009663134	2.339612085	6.441893831	13	55	ATP synthesis coupled electron transport	0.014758322
Blue	743	GO:0051651	0.009663134	2.339612085	6.441893831	13	55	maintenance of location in cell	0.014758322
Blue	744	GO:0022904	0.009674178	2.251825977	7.144645885	14	61	respiratory electron transport chain	0.014758322
Blue	745	GO:0010315	0.010102585	4.118506494	1.99113082	6	17	auxin export across the plasma membrane	0.015329458
Blue	746	GO:0052482	0.010102585	4.118506494	1.99113082	6	17	defense response by cell wall thickening	0.015329458
Blue	747	GO:0044347	0.010102585	4.118506494	1.99113082	6	17	cell wall polysaccharide catabolic process	0.015329458
Blue	748	GO:0006541	0.010102585	4.118506494	1.99113082	6	17	glutamine metabolic process	0.015329458
Blue	749	GO:0034293	0.010280354	2.698397914	4.45076301	10	38	sexual sporulation	0.015516226
Blue	750	GO:0050684	0.010280354	2.698397914	4.45076301	10	38	regulation of mRNA processing	0.015516226
Blue	751	GO:0048236	0.010280354	2.698397914	4.45076301	10	38	plant-type sporogenesis	0.015516226
Blue	752	GO:0043934	0.010280354	2.698397914	4.45076301	10	38	sporulation	0.015516226
Blue	753	GO:0009086	0.010393227	3.524227763	2.576757532	7	22	methionine biosynthetic process	0.015664846
Blue	754	GO:0071407	0.010407861	1.653104885	20.26268423	31	173	cellular response to organic cyclic compound	0.015664846
Blue	755	GO:0034220	0.010420228	1.546452794	27.6415808	40	236	monoatomic ion transmembrane transport	0.015664846
Blue	756	GO:0008652	0.010577887	1.609487782	22.72231642	34	194	amino acid biosynthetic process	0.015880822
Blue	757	GO:0034599	0.010678375	2.085859236	8.667275336	16	74	cellular response to oxidative stress	0.016010509
Blue	758	GO:0009132	0.010974379	2.139702931	7.964523282	15	68	nucleoside diphosphate metabolic process	0.016432613
Blue	759	GO:1905958	0.011182458	2.204804104	7.261771227	14	62	negative regulation of cellular response to alcohol	0.016644197
Blue	760	GO:1901420	0.011182458	2.204804104	7.261771227	14	62	negative regulation of response to alcohol	0.016644197
Blue	761	GO:0009788	0.011182458	2.204804104	7.261771227	14	62	negative regulation of abscisic acid-activated signaling pathway	0.016644197
Blue	762	GO:1990748	0.011187111	2.386553632	5.856267119	12	50	cellular detoxification	0.016644197
Blue	763	GO:0009734	0.011189007	1.829111009	13.23516369	22	113	auxin-activated signaling pathway	0.016644197
Blue	764	GO:1901362	0.011224703	1.147783007	345.871136	384	2953	organic cyclic compound biosynthetic process	0.016675443
Blue	765	GO:0090693	0.011348339	1.626309128	21.19968697	32	181	plant organ senescence	0.016837078
Blue	766	GO:0048366	0.011685486	1.37472216	52.70640407	69	450	leaf development	0.017314657
Blue	767	GO:0006417	0.011980531	1.763194066	14.87491848	24	127	regulation of translation	0.017728687
Blue	768	GO:0009112	0.012407754	2.605221234	4.567888353	10	39	nucleobase metabolic process	0.01833698
Blue	769	GO:0007020	0.012571093	4.718064336	1.522629451	5	13	microtubule nucleation	0.018445937
Blue	770	GO:0048199	0.012571093	4.718064336	1.522629451	5	13	vesicle targeting, to, from or within Golgi	0.018445937
Blue	771	GO:0006075	0.012571093	4.718064336	1.522629451	5	13	(1->3)-beta-D-glucan biosynthetic process	0.018445937
Blue	772	GO:0030837	0.012571093	4.718064336	1.522629451	5	13	negative regulation of actin filament polymerization	0.018445937
Blue	773	GO:0006620	0.012571093	4.718064336	1.522629451	5	13	post-translational protein targeting to endoplasmic reticulum membrane	0.018445937
Blue	774	GO:1903050	0.012605391	3.021146687	3.279509587	8	28	regulation of proteolysis involved in protein catabolic process	0.018445937
Blue	775	GO:2000762	0.012605391	3.021146687	3.279509587	8	28	regulation of phenylpropanoid metabolic process	0.018445937
Blue	776	GO:0090567	0.012611495	1.334497212	63.48193557	81	542	reproductive shoot system development	0.018445937
Blue	777	GO:0051094	0.012757824	1.688906655	17.33455067	27	148	positive regulation of developmental process	0.018467315
Blue	778	GO:0071470	0.013072371	2.233045675	6.676144515	13	57	cellular response to osmotic stress	0.018467315
Blue	779	GO:0097237	0.013109259	2.325245225	5.973392461	12	51	cellular response to toxic substance	0.018467315
Blue	780	GO:0002237	0.013109259	2.325245225	5.973392461	12	51	response to molecule of bacterial origin	0.018467315
Blue	781	GO:0034284	0.013163735	1.977609839	9.604278075	17	82	response to monosaccharide	0.018467315
Blue	782	GO:0022604	0.013164439	1.825922056	12.64953698	21	108	regulation of cell morphogenesis	0.018467315
Blue	783	GO:1904382	0.013366338	11.31828317	0.585626712	3	5	mannose trimming involved in glycoprotein ERAD pathway	0.018467315
Blue	784	GO:0071466	0.013366338	11.31828317	0.585626712	3	5	cellular response to xenobiotic stimulus	0.018467315
Blue	785	GO:1905952	0.013366338	11.31828317	0.585626712	3	5	regulation of lipid localization	0.018467315
Blue	786	GO:0035977	0.013366338	11.31828317	0.585626712	3	5	protein deglycosylation involved in glycoprotein catabolic process	0.018467315
Blue	787	GO:0046208	0.013366338	11.31828317	0.585626712	3	5	spermine catabolic process	0.018467315
Blue	788	GO:1904587	0.013366338	11.31828317	0.585626712	3	5	response to glycoprotein	0.018467315
Blue	789	GO:0034551	0.013366338	11.31828317	0.585626712	3	5	mitochondrial respiratory chain complex III assembly	0.018467315
Blue	790	GO:0048280	0.013366338	11.31828317	0.585626712	3	5	vesicle fusion with Golgi apparatus	0.018467315
Blue	791	GO:0048729	0.013366338	11.31828317	0.585626712	3	5	tissue morphogenesis	0.018467315
Blue	792	GO:0030433	0.013366338	11.31828317	0.585626712	3	5	ubiquitin-dependent ERAD pathway	0.018467315
Blue	793	GO:0010971	0.013366338	11.31828317	0.585626712	3	5	positive regulation of G2/M transition of mitotic cell cycle	0.018467315
Blue	794	GO:0070676	0.013366338	11.31828317	0.585626712	3	5	intralumenal vesicle formation	0.018467315
Blue	795	GO:0031998	0.013366338	11.31828317	0.585626712	3	5	regulation of fatty acid beta-oxidation	0.018467315
Blue	796	GO:0017062	0.013366338	11.31828317	0.585626712	3	5	respiratory chain complex III assembly	0.018467315
Blue	797	GO:0051013	0.013366338	11.31828317	0.585626712	3	5	microtubule severing	0.018467315
Blue	798	GO:0036507	0.013366338	11.31828317	0.585626712	3	5	protein demannosylation	0.018467315
Blue	799	GO:0036508	0.013366338	11.31828317	0.585626712	3	5	protein alpha-1,2-demannosylation	0.018467315
Blue	800	GO:0033540	0.013366338	11.31828317	0.585626712	3	5	fatty acid beta-oxidation using acyl-CoA oxidase	0.018467315
Blue	801	GO:0015739	0.013366338	11.31828317	0.585626712	3	5	sialic acid transport	0.018467315
Blue	802	GO:0042989	0.013366338	11.31828317	0.585626712	3	5	sequestering of actin monomers	0.018467315
Blue	803	GO:0006805	0.013366338	11.31828317	0.585626712	3	5	xenobiotic metabolic process	0.018467315
Blue	804	GO:0097466	0.013366338	11.31828317	0.585626712	3	5	ubiquitin-dependent glycoprotein ERAD pathway	0.018467315
Blue	805	GO:0043066	0.013366338	11.31828317	0.585626712	3	5	negative regulation of apoptotic process	0.018467315
Blue	806	GO:1902532	0.013459275	3.303800707	2.693882875	7	23	negative regulation of intracellular signal transduction	0.018467315
Blue	807	GO:0009612	0.013459275	3.303800707	2.693882875	7	23	response to mechanical stimulus	0.018467315
Blue	808	GO:0046164	0.013677801	3.775111607	2.108256163	6	18	alcohol catabolic process	0.018467315
Blue	809	GO:0043162	0.013677801	3.775111607	2.108256163	6	18	ubiquitin-dependent protein catabolic process via the multivesicular body sorting pathway	0.018467315
Blue	810	GO:0015868	0.013677801	3.775111607	2.108256163	6	18	purine ribonucleotide transport	0.018467315
Blue	811	GO:0006108	0.013677801	3.775111607	2.108256163	6	18	malate metabolic process	0.018467315
Blue	812	GO:0006983	0.01371385	Inf	0.234250685	2	2	ER overload response	0.018467315
Blue	813	GO:0046383	0.01371385	Inf	0.234250685	2	2	dTDP-rhamnose metabolic process	0.018467315
Blue	814	GO:0046322	0.01371385	Inf	0.234250685	2	2	negative regulation of fatty acid oxidation	0.018467315
Blue	815	GO:0019322	0.01371385	Inf	0.234250685	2	2	pentose biosynthetic process	0.018467315
Blue	816	GO:0046415	0.01371385	Inf	0.234250685	2	2	urate metabolic process	0.018467315
Blue	817	GO:0019305	0.01371385	Inf	0.234250685	2	2	dTDP-rhamnose biosynthetic process	0.018467315
Blue	818	GO:0046166	0.01371385	Inf	0.234250685	2	2	glyceraldehyde-3-phosphate biosynthetic process	0.018467315
Blue	819	GO:0019428	0.01371385	Inf	0.234250685	2	2	allantoin biosynthetic process	0.018467315
Blue	820	GO:0016487	0.01371385	Inf	0.234250685	2	2	farnesol metabolic process	0.018467315
Blue	821	GO:0010400	0.01371385	Inf	0.234250685	2	2	rhamnogalacturonan I side chain metabolic process	0.018467315
Blue	822	GO:0019236	0.01371385	Inf	0.234250685	2	2	response to pheromone	0.018467315
Blue	823	GO:0010142	0.01371385	Inf	0.234250685	2	2	farnesyl diphosphate biosynthetic process, mevalonate pathway	0.018467315
Blue	824	GO:0031338	0.01371385	Inf	0.234250685	2	2	regulation of vesicle fusion	0.018467315
Blue	825	GO:0010245	0.01371385	Inf	0.234250685	2	2	radial microtubular system formation	0.018467315
Blue	826	GO:0019567	0.01371385	Inf	0.234250685	2	2	arabinose biosynthetic process	0.018467315
Blue	827	GO:0019628	0.01371385	Inf	0.234250685	2	2	urate catabolic process	0.018467315
Blue	828	GO:0048261	0.01371385	Inf	0.234250685	2	2	negative regulation of receptor-mediated endocytosis	0.018467315
Blue	829	GO:0048870	0.01371385	Inf	0.234250685	2	2	cell motility	0.018467315
Blue	830	GO:1900186	0.01371385	Inf	0.234250685	2	2	negative regulation of clathrin-dependent endocytosis	0.018467315
Blue	831	GO:0042428	0.01371385	Inf	0.234250685	2	2	serotonin metabolic process	0.018467315
Blue	832	GO:0045898	0.01371385	Inf	0.234250685	2	2	regulation of RNA polymerase II transcription preinitiation complex assembly	0.018467315
Blue	833	GO:0045899	0.01371385	Inf	0.234250685	2	2	positive regulation of RNA polymerase II transcription preinitiation complex assembly	0.018467315
Blue	834	GO:0006398	0.01371385	Inf	0.234250685	2	2	mRNA 3'-end processing by stem-loop binding and cleavage	0.018467315
Blue	835	GO:0045806	0.01371385	Inf	0.234250685	2	2	negative regulation of endocytosis	0.018467315
Blue	836	GO:0015812	0.01371385	Inf	0.234250685	2	2	gamma-aminobutyric acid transport	0.018467315
Blue	837	GO:0000301	0.01371385	Inf	0.234250685	2	2	retrograde transport, vesicle recycling within Golgi	0.018467315
Blue	838	GO:1902001	0.01371385	Inf	0.234250685	2	2	fatty acid transmembrane transport	0.018467315
Blue	839	GO:0009107	0.01371385	Inf	0.234250685	2	2	lipoate biosynthetic process	0.018467315
Blue	840	GO:0006750	0.01371385	Inf	0.234250685	2	2	glutathione biosynthetic process	0.018467315
Blue	841	GO:0032119	0.01371385	Inf	0.234250685	2	2	sequestering of zinc ion	0.018467315
Blue	842	GO:1902767	0.01371385	Inf	0.234250685	2	2	isoprenoid biosynthetic process via mevalonate	0.018467315
Blue	843	GO:0009266	0.013716253	1.283573184	84.33024651	104	720	response to temperature stimulus	0.018467315
Blue	844	GO:0034614	0.014029601	2.719374302	3.982261641	9	34	cellular response to reactive oxygen species	0.018844494
Blue	845	GO:1900376	0.014029601	2.719374302	3.982261641	9	34	regulation of secondary metabolite biosynthetic process	0.018844494
Blue	846	GO:0051239	0.014273775	1.338738237	59.38254858	76	507	regulation of multicellular organismal process	0.019135639
Blue	847	GO:0034655	0.014280076	1.593973664	21.551063	32	184	nucleobase-containing compound catabolic process	0.019135639
Blue	848	GO:0034248	0.014415845	1.729438202	15.10916917	24	129	regulation of amide metabolic process	0.019218919
Blue	849	GO:1990778	0.01454542	6.037769517	1.054128081	4	9	protein localization to cell periphery	0.019218919
Blue	850	GO:0031221	0.01454542	6.037769517	1.054128081	4	9	arabinan metabolic process	0.019218919
Blue	851	GO:0010563	0.01454542	6.037769517	1.054128081	4	9	negative regulation of phosphorus metabolic process	0.019218919
Blue	852	GO:0070813	0.01454542	6.037769517	1.054128081	4	9	hydrogen sulfide metabolic process	0.019218919
Blue	853	GO:0010921	0.01454542	6.037769517	1.054128081	4	9	regulation of phosphatase activity	0.019218919
Blue	854	GO:0033206	0.01454542	6.037769517	1.054128081	4	9	meiotic cytokinesis	0.019218919
Blue	855	GO:0030242	0.01454542	6.037769517	1.054128081	4	9	autophagy of peroxisome	0.019218919
Blue	856	GO:0006488	0.01454542	6.037769517	1.054128081	4	9	dolichol-linked oligosaccharide biosynthetic process	0.019218919
Blue	857	GO:0045936	0.01454542	6.037769517	1.054128081	4	9	negative regulation of phosphate metabolic process	0.019218919
Blue	858	GO:0072659	0.01454542	6.037769517	1.054128081	4	9	protein localization to plasma membrane	0.019218919
Blue	859	GO:0006611	0.01454542	6.037769517	1.054128081	4	9	protein export from nucleus	0.019218919
Blue	860	GO:0006869	0.014699919	1.704252023	15.92904656	25	136	lipid transport	0.019400475
Blue	861	GO:0009066	0.014743495	2.116402985	7.496021912	14	64	aspartate family amino acid metabolic process	0.019435385
Blue	862	GO:0031324	0.015137261	1.371605336	48.95839311	64	418	negative regulation of cellular metabolic process	0.019931313
Blue	863	GO:0006498	0.01522407	2.374655237	5.387765749	11	46	N-terminal protein lipidation	0.019999212
Blue	864	GO:0006499	0.01522407	2.374655237	5.387765749	11	46	N-terminal protein myristoylation	0.019999212
Blue	865	GO:0009744	0.015519049	1.982982162	9.018651363	16	77	response to sucrose	0.020363145
Blue	866	GO:0045787	0.016972228	2.614654061	4.099386983	9	35	positive regulation of cell cycle	0.022244202
Blue	867	GO:0006862	0.017122377	3.109306246	2.811008217	7	24	nucleotide transport	0.022415107
Blue	868	GO:1900055	0.017337945	2.135745909	6.9103952	13	59	regulation of leaf senescence	0.022671161
Blue	869	GO:0009746	0.017462508	1.950902214	9.135776705	16	78	response to hexose	0.022807764
Blue	870	GO:0031331	0.017498575	1.864426562	10.65840616	18	91	positive regulation of cellular catabolic process	0.0228286
Blue	871	GO:0035967	0.01763314	2.436902072	4.802139037	10	41	cellular response to topologically incorrect protein	0.022880409
Blue	872	GO:0042759	0.01763314	2.436902072	4.802139037	10	41	long-chain fatty acid biosynthetic process	0.022880409
Blue	873	GO:0006367	0.01763314	2.436902072	4.802139037	10	41	transcription initiation at RNA polymerase II promoter	0.022880409
Blue	874	GO:0042743	0.017697809	2.211600371	6.207643146	12	53	hydrogen peroxide metabolic process	0.022880409
Blue	875	GO:0032527	0.017699559	4.193628362	1.639754793	5	14	protein exit from endoplasmic reticulum	0.022880409
Blue	876	GO:0006074	0.017699559	4.193628362	1.639754793	5	14	(1->3)-beta-D-glucan metabolic process	0.022880409
Blue	877	GO:0006493	0.017699559	4.193628362	1.639754793	5	14	protein O-linked glycosylation	0.022880409
Blue	878	GO:0006120	0.017699559	4.193628362	1.639754793	5	14	mitochondrial electron transport, NADH to ubiquinone	0.022880409
Blue	879	GO:0009141	0.018140989	1.733415981	13.8207904	22	118	nucleoside triphosphate metabolic process	0.023418416
Blue	880	GO:0001101	0.01815701	1.323756626	59.1482979	75	505	response to acid chemical	0.023418416
Blue	881	GO:0071806	0.018269404	1.818677393	11.47828355	19	98	protein transmembrane transport	0.023509947
Blue	882	GO:0009896	0.018269404	1.818677393	11.47828355	19	98	positive regulation of catabolic process	0.023509947
Blue	883	GO:0009827	0.019116847	2.034801952	7.730272597	14	66	plant-type cell wall modification	0.024572618
Blue	884	GO:0046653	0.019218106	2.746226224	3.513760271	8	30	tetrahydrofolate metabolic process	0.02464695
Blue	885	GO:0098869	0.019218106	2.746226224	3.513760271	8	30	cellular oxidant detoxification	0.02464695
Blue	886	GO:0034285	0.019587591	1.919840677	9.252902048	16	79	response to disaccharide	0.025092455
Blue	887	GO:0098655	0.019729487	1.506005014	25.4161993	36	217	monoatomic cation transmembrane transport	0.025245736
Blue	888	GO:0008219	0.020337145	1.532594186	22.95656711	33	196	cell death	0.025940212
Blue	889	GO:2000012	0.020340783	2.517690875	4.216512326	9	36	regulation of auxin polar transport	0.025940212
Blue	890	GO:0030162	0.020340783	2.517690875	4.216512326	9	36	regulation of proteolysis	0.025940212
Blue	891	GO:0055074	0.020630674	1.9547631	8.550149993	15	73	calcium ion homeostasis	0.026280376
Blue	892	GO:0018377	0.020752037	2.246073879	5.622016434	11	48	protein myristoylation	0.026354917
Blue	893	GO:0010182	0.020782071	2.360632452	4.91926438	10	42	sugar mediated signaling pathway	0.026354917
Blue	894	GO:0009756	0.020782071	2.360632452	4.91926438	10	42	carbohydrate mediated signaling	0.026354917
Blue	895	GO:0051129	0.020782071	2.360632452	4.91926438	10	42	negative regulation of cellular component organization	0.026354917
Blue	896	GO:0006325	0.021137975	1.463473237	28.92995957	40	247	chromatin organization	0.026776341
Blue	897	GO:0019748	0.021601893	1.367452226	43.68775271	57	373	secondary metabolic process	0.027333499
Blue	898	GO:0071329	0.022024331	5.031226766	1.171253424	4	10	cellular response to sucrose stimulus	0.027591187
Blue	899	GO:0046113	0.022024331	5.031226766	1.171253424	4	10	nucleobase catabolic process	0.027591187
Blue	900	GO:1902905	0.022024331	5.031226766	1.171253424	4	10	positive regulation of supramolecular fiber organization	0.027591187
Blue	901	GO:0046512	0.022024331	5.031226766	1.171253424	4	10	sphingosine biosynthetic process	0.027591187
Blue	902	GO:0031204	0.022024331	5.031226766	1.171253424	4	10	post-translational protein targeting to membrane, translocation	0.027591187
Blue	903	GO:0031929	0.022024331	5.031226766	1.171253424	4	10	TOR signaling	0.027591187
Blue	904	GO:0051495	0.022024331	5.031226766	1.171253424	4	10	positive regulation of cytoskeleton organization	0.027591187
Blue	905	GO:0006670	0.022024331	5.031226766	1.171253424	4	10	sphingosine metabolic process	0.027591187
Blue	906	GO:0008215	0.022024331	5.031226766	1.171253424	4	10	spermine metabolic process	0.027591187
Blue	907	GO:0071365	0.022241452	1.650418795	15.69479588	24	134	cellular response to auxin stimulus	0.027832467
Blue	908	GO:0009185	0.022579786	2.046554457	7.144645885	13	61	ribonucleoside diphosphate metabolic process	0.028224733
Blue	909	GO:1903311	0.022879433	1.73832306	12.53241163	20	107	regulation of mRNA metabolic process	0.028567829
Blue	910	GO:0033554	0.023262391	1.190218963	149.9204382	173	1280	cellular response to stress	0.028732599
Blue	911	GO:0010048	0.023287779	3.235491071	2.342506848	6	20	vernalization response	0.028732599
Blue	912	GO:0048766	0.023287779	3.235491071	2.342506848	6	20	root hair initiation	0.028732599
Blue	913	GO:0043450	0.023315175	2.626695587	3.630885614	8	31	alkene biosynthetic process	0.028732599
Blue	914	GO:0043449	0.023315175	2.626695587	3.630885614	8	31	cellular alkene metabolic process	0.028732599
Blue	915	GO:1900673	0.023315175	2.626695587	3.630885614	8	31	olefin metabolic process	0.028732599
Blue	916	GO:1900674	0.023315175	2.626695587	3.630885614	8	31	olefin biosynthetic process	0.028732599
Blue	917	GO:0006754	0.023315175	2.626695587	3.630885614	8	31	ATP biosynthetic process	0.028732599
Blue	918	GO:0015986	0.023315175	2.626695587	3.630885614	8	31	proton motive force-driven ATP synthesis	0.028732599
Blue	919	GO:0006563	0.023315175	2.626695587	3.630885614	8	31	L-serine metabolic process	0.028732599
Blue	920	GO:0009692	0.023315175	2.626695587	3.630885614	8	31	ethylene metabolic process	0.028732599
Blue	921	GO:0009693	0.023315175	2.626695587	3.630885614	8	31	ethylene biosynthetic process	0.028732599
Blue	922	GO:0051336	0.023395573	2.108527132	6.441893831	12	55	regulation of hydrolase activity	0.028800407
Blue	923	GO:0006811	0.02376559	1.366774548	42.16512326	55	360	monoatomic ion transport	0.029141116
Blue	924	GO:0051093	0.02391791	1.544401544	20.7311856	30	177	negative regulation of developmental process	0.029141116
Blue	925	GO:0042545	0.02391791	1.544401544	20.7311856	30	177	cell wall modification	0.029141116
Blue	926	GO:0009908	0.023929214	1.298339065	61.72505543	77	527	flower development	0.029141116
Blue	927	GO:0005985	0.02401226	2.186858779	5.739141776	11	49	sucrose metabolic process	0.029141116
Blue	928	GO:1901990	0.02401226	2.186858779	5.739141776	11	49	regulation of mitotic cell cycle phase transition	0.029141116
Blue	929	GO:0046513	0.024039517	3.774079583	1.756880136	5	15	ceramide biosynthetic process	0.029141116
Blue	930	GO:0110154	0.024039517	3.774079583	1.756880136	5	15	RNA decapping	0.029141116
Blue	931	GO:0006301	0.024039517	3.774079583	1.756880136	5	15	postreplication repair	0.029141116
Blue	932	GO:0006122	0.024039517	3.774079583	1.756880136	5	15	mitochondrial electron transport, ubiquinol to cytochrome c	0.029141116
Blue	933	GO:0071472	0.024321283	2.288985232	5.036389722	10	43	cellular response to salt stress	0.029141116
Blue	934	GO:0000956	0.024405783	1.959245439	7.964523282	14	68	nuclear-transcribed mRNA catabolic process	0.029141116
Blue	935	GO:0010395	0.024416918	7.545150502	0.702752054	3	6	rhamnogalacturonan I metabolic process	0.029141116
Blue	936	GO:2001009	0.024416918	7.545150502	0.702752054	3	6	regulation of plant-type cell wall cellulose biosynthetic process	0.029141116
Blue	937	GO:0071218	0.024416918	7.545150502	0.702752054	3	6	cellular response to misfolded protein	0.029141116
Blue	938	GO:0097502	0.024416918	7.545150502	0.702752054	3	6	mannosylation	0.029141116
Blue	939	GO:1900036	0.024416918	7.545150502	0.702752054	3	6	positive regulation of cellular response to heat	0.029141116
Blue	940	GO:0045048	0.024416918	7.545150502	0.702752054	3	6	protein insertion into ER membrane	0.029141116
Blue	941	GO:0018279	0.024416918	7.545150502	0.702752054	3	6	protein N-linked glycosylation via asparagine	0.029141116
Blue	942	GO:0015713	0.024416918	7.545150502	0.702752054	3	6	phosphoglycerate transmembrane transport	0.029141116
Blue	943	GO:0042873	0.024416918	7.545150502	0.702752054	3	6	aldonate transmembrane transport	0.029141116
Blue	944	GO:0006446	0.024416918	7.545150502	0.702752054	3	6	regulation of translational initiation	0.029141116
Blue	945	GO:0015689	0.024416918	7.545150502	0.702752054	3	6	molybdate ion transport	0.029141116
Blue	946	GO:0009720	0.024416918	7.545150502	0.702752054	3	6	detection of hormone stimulus	0.029141116
[truncated: 6,275 more rows]
